# Supplementary material for: The effects of chronic high-dose morphine on microgliosis and the microglial transcriptome in rat spinal cord
Source: Mol Pain. 2023 Jun 26;19:17448069231183902. doi: 10.1177/17448069231183902 (PMC10331785; doi:10.1177/17448069231183902)
Supplement: Supplemental Material - The effects of chronic high-dose morphine on microgliosis and the microglial transcriptome in rat spinal cord [file sj-xlsx-1-mpx-10.1177_17448069231183902.xlsx]

## Sheet: Data
ensembl_gene_id	external_gene_name	gene_biotype	chromosome_name	band	start_position	end_position	strand	description	entrezgene	go_id	go_name_1006	go_definition_1006	go_linkage_type	go_namespace_1003	gene_id	baseMean	log2FoldChange	lfcSE	stat	pvalue	padj	X20.1_S1	X20.2_S2	X23.1_S3	X23.2_S4	X24.1_S5	X24.2_S6	X25.1_S7	X25.2_S8	X26.1_S9	X26.2_S10	X59.1_S11	X59.2_S12	X60.1_S13	X60.2_S14	X61.1_S15	X61.2_S16	X66.1_S17	X66.2_S18	X68.1_S19	X69.2_S20	X70.1_S21	X71.1_S22	X71.2_S23	X72.1_S24	X72.2_S25
ENSRNOG00000051920	RF00003	snRNA	2	q34	198528002	198528165	1								ENSRNOG00000051920	110.525	-18.778	2.62171	-7.16248	7.92332e-13	4.03693e-09	19.6612	2232.88	179.379	19.2456	0	20.8885	7.24641	35.8579	0.961246	118.28	4.39616	0	1.2419	3.36053	0	52.4024	24.2916	36.4258	0.868888	0	0	0	0	4.8946	0
ENSRNOG00000051852	RF00003	snRNA	2	q34	198622084	198622247	-1								ENSRNOG00000051852	61.4999	-19.8503	2.73707	-7.25239	4.09468e-13	4.03693e-09	357.646	2.04009	43.9104	0	926.548	0.949479	77.8989	3.49834	0	19.7134	0	1.03508	0	0	0	0	5.08429	3.73598	0	0	0	0	0	81.2503	13.9279
ENSRNOG00000054657	AABR07015067.2	miRNA	14	p11	46590427	46590483	1								ENSRNOG00000054657	195.419	30	5.37684	5.57949	2.41226e-08	8.19364e-05	0	2897.94	0	0	0	1863.83	1.8116	0	0	0	2.19808	2.07016	0	0	115.862	0	0	0	0	0	0	0	0	0	0
ENSRNOG00000031408	AC097129.1	protein_coding	4	q34	119574844	119591817	-1								ENSRNOG00000031408	192.717	-1.22907	0.232733	-5.28101	1.28473e-07	0.000327285	81.4535	132.606	234.5	174.223	143.651	138.624	256.342	232.639	156.683	144.893	169.252	222.542	90.6584	143.383	252.52	256.772	324.265	229.763	282.389	62.787	286.978	105.742	177.941	250.603	264.629
ENSRNOG00000020254	Per2	protein_coding	9	q36	98555169	98597359	-1	period circadian regulator 2 [Source:RGD Symbol;Acc:61945]	63840	GO:0005634;GO:0005737;GO:1903508;GO:0006351;GO:0006355;GO:0005515;GO:0006631;GO:0006094;GO:0048471;GO:0045892;GO:0007623;GO:0005978;GO:0003713;GO:0031397;GO:0070932;GO:0050796;GO:0051726;GO:0000976;GO:0000122;GO:0042752;GO:0048511;GO:0070345;GO:0032922;GO:2000678;GO:0002931;GO:0050767;GO:0042754;GO:0050872;GO:0097167;GO:0019229;GO:0019249;GO:0051946	nucleus;cytoplasm;positive regulation of nucleic acid-templated transcription;transcription, DNA-templated;regulation of transcription, DNA-templated;protein binding;fatty acid metabolic process;gluconeogenesis;perinuclear region of cytoplasm;negative regulation of transcription, DNA-templated;circadian rhythm;glycogen biosynthetic process;transcription coactivator activity;negative regulation of…	A membrane-bounded organelle of eukaryotic cells in which chromosomes are housed and replicated. In most cells, the nucleus contains all of the cell's chromosomes except the organellar chromosomes, and is the site of RNA synthesis and processing. In some species, or in specialized cell types, RNA metabolism or DNA replication may be absent. [GOC:go_curators];All of the contents of a cell excludin…	IEA;ISS;IPI;IDA;IEP	cellular_component;biological_process;molecular_function	ENSRNOG00000020254	350.215	0.869531	0.172713	5.03453	4.79018e-07	0.000976239	541.151	557.964	239.172	212.714	433.005	450.053	247.284	139.933	474.856	401.167	229.699	202.875	368.843	488.397	210.928	206.99	309.012	312.888	292.815	361.025	262.153	636.653	586.892	223.194	362.124
ENSRNOG00000033694	Klf16	protein_coding	7	q11	12006710	12016524	1	Kruppel-like factor 16 [Source:RGD Symbol;Acc:1305966]	690820	GO:0003676;GO:0000978;GO:0001078;GO:0003677;GO:0003700;GO:0000122;GO:0006357;GO:0007212	nucleic acid binding;RNA polymerase II proximal promoter sequence-specific DNA binding;transcriptional repressor activity, RNA polymerase II proximal promoter sequence-specific DNA binding;DNA binding;DNA binding transcription factor activity;negative regulation of transcription by RNA polymerase II;regulation of transcription by RNA polymerase II;dopamine receptor signaling pathway	Interacting selectively and non-covalently with any nucleic acid. [GOC:jl];Interacting selectively and non-covalently with a specific upstream regulatory DNA sequence (transcription factor recognition sequence or binding site) located in the proximal promoter of a gene transcribed by RNA polymerase II. The proximal promoter is in cis with and relatively close to the core promoter. [GOC:pg, GOC:tx…	IEA	molecular_function;biological_process	ENSRNOG00000033694	237.557	-0.594622	0.120172	-4.94809	7.49471e-07	0.00127285	220.018	196.868	200.867	184.352	206.242	211.734	192.03	207.276	234.544	205.019	239.591	201.84	194.978	224.035	276.286	204.37	316.356	280.198	347.555	218.633	299.887	185.048	223.726	313.254	351.678
ENSRNOG00000046207	Cbx4	protein_coding	10	q32.3	108190995	108196217	-1	chromobox 4 [Source:RGD Symbol;Acc:1587243]	501403	GO:0005634;GO:0003682;GO:0003727;GO:0019899;GO:0032183;GO:0035064;GO:0044212;GO:0051219;GO:0000122;GO:0016925;GO:0045892;GO:0005654;GO:0016604;GO:0031519;GO:0035102	nucleus;chromatin binding;single-stranded RNA binding;enzyme binding;SUMO binding;methylated histone binding;transcription regulatory region DNA binding;phosphoprotein binding;negative regulation of transcription by RNA polymerase II;protein sumoylation;negative regulation of transcription, DNA-templated;nucleoplasm;nuclear body;PcG protein complex;PRC1 complex	A membrane-bounded organelle of eukaryotic cells in which chromosomes are housed and replicated. In most cells, the nucleus contains all of the cell's chromosomes except the organellar chromosomes, and is the site of RNA synthesis and processing. In some species, or in specialized cell types, RNA metabolism or DNA replication may be absent. [GOC:go_curators];Interacting selectively and non-covale…	IEA	cellular_component;molecular_function;biological_process	ENSRNOG00000046207	713.004	-0.468831	0.0985013	-4.75965	1.93929e-06	0.00282306	651.628	585.505	665.196	668.53	642.325	588.677	648.553	592.093	717.09	707.711	698.989	719.38	676.833	711.312	862.527	660.271	855.291	794.829	851.511	676.081	869.872	587.086	593.135	857.533	935.488
ENSRNOG00000009629	Car2	protein_coding	2	q23	88097720	88113029	-1	carbonic anhydrase 2 [Source:RGD Symbol;Acc:2240]	54231	GO:0016020;GO:0005737;GO:0005886;GO:0046872;GO:0005515;GO:0005615;GO:0008270;GO:0010043;GO:0048545;GO:0045177;GO:0045780;GO:0043627;GO:0030424;GO:0004089;GO:0042475;GO:0005902;GO:0010033;GO:0016829;GO:0009268;GO:0071498;GO:0038166;GO:0016323;GO:0001822;GO:0044070;GO:0032849;GO:0051453;GO:0004064;GO:0002009;GO:0015670;GO:0030316;GO:0030641;GO:0032230;GO:0045124;GO:0045672;GO:0046903;GO:2001150;GO:…	membrane;cytoplasm;plasma membrane;metal ion binding;protein binding;extracellular space;zinc ion binding;response to zinc ion;response to steroid hormone;apical part of cell;positive regulation of bone resorption;response to estrogen;axon;carbonate dehydratase activity;odontogenesis of dentin-containing tooth;microvillus;response to organic substance;lyase activity;response to pH;cellular respon…	A lipid bilayer along with all the proteins and protein complexes embedded in it an attached to it. [GOC:dos, GOC:mah, ISBN:0815316194];All of the contents of a cell excluding the plasma membrane and nucleus, but including other subcellular structures. [ISBN:0198547684];The membrane surrounding a cell that separates the cell from its external environment. It consists of a phospholipid bilayer and…	IEA;IDA;ISS;IPI;IEP;IMP;TAS	cellular_component;molecular_function;biological_process	ENSRNOG00000009629	232.612	-0.754823	0.160495	-4.70311	2.56229e-06	0.00326371	204.102	222.37	326.993	198.533	256.519	239.269	278.987	267.623	219.164	170.521	226.402	253.594	192.494	197.151	244.597	231.881	333.304	253.113	238.944	176.028	284.992	122.264	173.778	243.751	256.505
ENSRNOG00000011720	L3mbtl3	protein_coding	1	p12	20022793	20097099	1	L3MBTL3, histone methyl-lysine binding protein [Source:RGD Symbol;Acc:1305474]	309550	GO:0005634;GO:0006355;GO:0008270;GO:0003700;GO:0030099;GO:0030225;GO:0030851;GO:0043249;GO:0005730	nucleus;regulation of transcription, DNA-templated;zinc ion binding;DNA binding transcription factor activity;myeloid cell differentiation;macrophage differentiation;granulocyte differentiation;erythrocyte maturation;nucleolus	A membrane-bounded organelle of eukaryotic cells in which chromosomes are housed and replicated. In most cells, the nucleus contains all of the cell's chromosomes except the organellar chromosomes, and is the site of RNA synthesis and processing. In some species, or in specialized cell types, RNA metabolism or DNA replication may be absent. [GOC:go_curators];Any process that modulates the frequen…	IEA	cellular_component;biological_process;molecular_function	ENSRNOG00000011720	630.203	0.594553	0.13012	4.56928	4.89411e-06	0.00514131	624.477	673.229	472.738	582.432	733.646	737.745	750.909	524.75	710.361	866.403	508.855	521.68	802.265	805.407	542.669	470.312	470.014	604.295	493.529	784.837	577.929	778.743	777.319	469.881	464.262
ENSRNOG00000016326	Cx3cl1	protein_coding	19	p13	10644244	10653800	-1	C-X3-C motif chemokine ligand 1 [Source:RGD Symbol;Acc:620458]	89808	GO:0016020;GO:0016021;GO:0006955;GO:0005576;GO:0008009;GO:0019221;GO:0060326;GO:0005178;GO:0031737;GO:0042056;GO:0045237;GO:0002523;GO:0006935;GO:0007155;GO:0030336;GO:0030593;GO:0031664;GO:0032233;GO:0032914;GO:0033622;GO:0042060;GO:0043410;GO:0045766;GO:0048246;GO:0048247;GO:0050729;GO:0050902;GO:0051041;GO:0051092;GO:0051281;GO:0051897;GO:0060055;GO:0061518;GO:0110091;GO:1903721;GO:1904468;GO:…	membrane;integral component of membrane;immune response;extracellular region;chemokine activity;cytokine-mediated signaling pathway;cell chemotaxis;integrin binding;CX3C chemokine receptor binding;chemoattractant activity;CXCR1 chemokine receptor binding;leukocyte migration involved in inflammatory response;chemotaxis;cell adhesion;negative regulation of cell migration;neutrophil chemotaxis;regul…	A lipid bilayer along with all the proteins and protein complexes embedded in it an attached to it. [GOC:dos, GOC:mah, ISBN:0815316194];The component of a membrane consisting of the gene products and protein complexes having at least some part of their peptide sequence embedded in the hydrophobic region of the membrane. [GOC:dos, GOC:go_curators];Any immune system process that functions in the ca…	IEA	cellular_component;biological_process;molecular_function	ENSRNOG00000016326	26.5489	-1.96432	0.430499	-4.56289	5.04544e-06	0.00514131	27.1512	6.12026	35.502	27.349	16.4172	16.1411	43.4784	39.3563	11.535	9.85669	17.5846	22.7717	21.1122	25.7641	27.7276	49.7823	46.8885	47.6337	43.4444	15.6967	35.7482	8.8118	6.24353	32.3043	29.0164
ENSRNOG00000025142	Mex3b	protein_coding	1	q31	144831523	144835747	1	mex-3 RNA binding family member B [Source:RGD Symbol;Acc:1306790]	308790	GO:0003723;GO:0003676;GO:0005654;GO:0005829	RNA binding;nucleic acid binding;nucleoplasm;cytosol	Interacting selectively and non-covalently with an RNA molecule or a portion thereof. [GOC:jl, GOC:mah];Interacting selectively and non-covalently with any nucleic acid. [GOC:jl];That part of the nuclear content other than the chromosomes or the nucleolus. [GOC:ma, ISBN:0124325653];The part of the cytoplasm that does not contain organelles but which does contain other particulate matter, such as …	IEA	molecular_function;cellular_component	ENSRNOG00000025142	268.466	-0.602397	0.134457	-4.48023	7.45628e-06	0.00584457	265.894	235.63	302.702	316.032	306.797	248.764	333.335	299.108	261.459	285.844	213.214	264.98	247.137	237.477	275.296	251.532	290.369	268.056	277.175	230.966	294.922	161.917	196.671	303.465	340.072
ENSRNOG00000003357	Col3a1	protein_coding	9	q22	52023295	52059217	1	collagen type III alpha 1 chain [Source:RGD Symbol;Acc:71029]	84032	GO:0005576;GO:0046872;GO:0003674;GO:0005201;GO:0009612;GO:0005581;GO:0062023;GO:0035025;GO:2001223;GO:0002020;GO:0005178;GO:0046332;GO:0048407;GO:0001501;GO:0001568;GO:0007160;GO:0007179;GO:0007229;GO:0007507;GO:0009314;GO:0018149;GO:0021987;GO:0030199;GO:0034097;GO:0042060;GO:0043588;GO:0048565;GO:0050777;GO:0060414;GO:0071230;GO:0097435;GO:0005586;GO:0005615;GO:0031012	extracellular region;metal ion binding;molecular_function;extracellular matrix structural constituent;response to mechanical stimulus;collagen trimer;collagen-containing extracellular matrix;positive regulation of Rho protein signal transduction;negative regulation of neuron migration;protease binding;integrin binding;SMAD binding;platelet-derived growth factor binding;skeletal system development…	The space external to the outermost structure of a cell. For cells without external protective or external encapsulating structures this refers to space outside of the plasma membrane. This term covers the host cell environment outside an intracellular parasite. [GOC:go_curators];Interacting selectively and non-covalently with any metal ion. [GOC:ai];A molecular process that can be carried out by…	IEA;ND;IEP;IDA;ISS	cellular_component;molecular_function;biological_process	ENSRNOG00000003357	85.6491	-1.33539	0.297154	-4.49393	6.9921e-06	0.00584457	96.4334	41.8218	93.4264	107.37	128.26	56.0193	98.7323	111.072	96.1246	75.8965	56.051	84.8765	103.077	81.7729	94.0759	110.045	93.212	70.0496	124.251	23.5451	93.3424	57.2767	31.2176	143.901	68.4786
ENSRNOG00000040205	Zcchc24	protein_coding	16	p16	1996540	2048292	-1	zinc finger CCHC-type containing 24 [Source:RGD Symbol;Acc:1306164]	361104	GO:0008270;GO:0003676	zinc ion binding;nucleic acid binding	Interacting selectively and non-covalently with zinc (Zn) ions. [GOC:ai];Interacting selectively and non-covalently with any nucleic acid. [GOC:jl]	IEA	molecular_function	ENSRNOG00000040205	549.962	-0.428729	0.0951823	-4.50429	6.65942e-06	0.00584457	495.275	475.34	563.361	514.566	489.439	452.902	649.459	558.859	578.67	447.494	591.283	608.626	428.454	458.152	663.483	639.31	634.407	570.671	661.224	473.145	641.481	450.503	456.818	571.689	668.537
ENSRNOG00000004346	Notch3	protein_coding	7	q11	14138495	14189688	-1	notch 3 [Source:RGD Symbol;Acc:620761]	56761	GO:0016020;GO:0016021;GO:0038023;GO:0046872;GO:0006355;GO:0005509;GO:0007275;GO:0030154;GO:0007219;GO:0019899;GO:0042802;GO:0000122;GO:0030900;GO:0045596;GO:0045665;GO:0045944;GO:0048661;GO:0048663;GO:0048844;GO:0050793;GO:0072104;GO:0005654;GO:0005829;GO:0005886;GO:0015629;GO:0043235	membrane;integral component of membrane;signaling receptor activity;metal ion binding;regulation of transcription, DNA-templated;calcium ion binding;multicellular organism development;cell differentiation;Notch signaling pathway;enzyme binding;identical protein binding;negative regulation of transcription by RNA polymerase II;forebrain development;negative regulation of cell differentiation;negat…	A lipid bilayer along with all the proteins and protein complexes embedded in it an attached to it. [GOC:dos, GOC:mah, ISBN:0815316194];The component of a membrane consisting of the gene products and protein complexes having at least some part of their peptide sequence embedded in the hydrophobic region of the membrane. [GOC:dos, GOC:go_curators];Receiving a signal and transmitting it in the cell…	IEA	cellular_component;molecular_function;biological_process	ENSRNOG00000004346	201.1	-1.03092	0.23128	-4.45746	8.29367e-06	0.00603661	171.333	195.848	224.223	287.671	231.894	140.523	267.211	257.128	172.063	128.137	142.875	170.788	173.865	245.319	260.442	281.663	237.832	238.169	253.715	143.513	148.951	95.8283	96.7747	231.025	228.649
ENSRNOG00000000257	Smpd3	protein_coding	19	q12	38237965	38321528	-1	sphingomyelin phosphodiesterase 3 [Source:RGD Symbol;Acc:619754]	94338	GO:0016020;GO:0016021;GO:0004767;GO:0002244;GO:0006684;GO:0030072;GO:0000137;GO:0005794	membrane;integral component of membrane;sphingomyelin phosphodiesterase activity;hematopoietic progenitor cell differentiation;sphingomyelin metabolic process;peptide hormone secretion;Golgi cis cisterna;Golgi apparatus	A lipid bilayer along with all the proteins and protein complexes embedded in it an attached to it. [GOC:dos, GOC:mah, ISBN:0815316194];The component of a membrane consisting of the gene products and protein complexes having at least some part of their peptide sequence embedded in the hydrophobic region of the membrane. [GOC:dos, GOC:go_curators];Catalysis of the reaction: H(2)O + sphingomyelin =…	IEA	cellular_component;molecular_function;biological_process	ENSRNOG00000000257	67.1373	-1.54738	0.349259	-4.43047	9.40276e-06	0.00638761	34.6411	56.1024	64.4642	80.021	43.0953	78.8068	99.6381	80.4617	67.2872	68.9969	65.9424	109.718	24.8379	38.086	67.3385	62.8829	150.269	82.1915	83.4133	38.1207	79.4404	40.7546	16.6494	52.8616	91.6917
ENSRNOG00000006228	Pdia4	protein_coding	4	q24	77470636	77489535	-1	protein disulfide isomerase family A, member 4 [Source:RGD Symbol;Acc:619835]	116598	GO:0055114;GO:0016853;GO:0005783;GO:0045454;GO:0003756;GO:0015037;GO:0005615;GO:0005788;GO:0009986	oxidation-reduction process;isomerase activity;endoplasmic reticulum;cell redox homeostasis;protein disulfide isomerase activity;peptide disulfide oxidoreductase activity;extracellular space;endoplasmic reticulum lumen;cell surface	A metabolic process that results in the removal or addition of one or more electrons to or from a substance, with or without the concomitant removal or addition of a proton or protons. [GOC:dhl, GOC:ecd, GOC:jh2, GOC:jid, GOC:mlg, GOC:rph];Catalysis of the geometric or structural changes within one molecule. Isomerase is the systematic name for any enzyme of EC class 5. [ISBN:0198506732];The irre…	IEA	biological_process;molecular_function;cellular_component	ENSRNOG00000006228	2653.84	0.690017	0.159209	4.33402	1.46409e-05	0.00758698	1959.56	2695.98	2547.74	2616.38	2779.64	3746.65	2477.37	2418.22	3127.89	3581.92	1944.2	2560.78	3734.38	3312.36	2216.23	1832.78	1889.66	2391.96	2444.18	3305.29	2190.57	3555.56	3397.52	1868.76	1723.57
ENSRNOG00000011421	Smap2	protein_coding	5	q36	139885326	139931366	-1	small ArfGAP2 [Source:RGD Symbol;Acc:1308418]	298500	GO:0046872;GO:0043547;GO:0005096	metal ion binding;positive regulation of GTPase activity;GTPase activator activity	Interacting selectively and non-covalently with any metal ion. [GOC:ai];Any process that activates or increases the activity of a GTPase. [GOC:jl, GOC:mah];Binds to and increases the activity of a GTPase, an enzyme that catalyzes the hydrolysis of GTP. [GOC:mah]	IEA	molecular_function;biological_process	ENSRNOG00000011421	2330.83	-0.277	0.0639679	-4.33029	1.4891e-05	0.00758698	2173.97	1987.05	2337.53	2138.28	2073.7	2142.97	2490.95	2393.74	2111.86	2134.96	2448.66	2268.89	2070.24	2163.06	2397.45	2735.41	2833.64	2468.55	2446.79	2082.06	2623.52	2126.95	2241.43	2601.97	2751.91
ENSRNOG00000015434	Midn	protein_coding	7	q11	12414733	12424367	-1	midnolin [Source:RGD Symbol;Acc:1309629]	314623	GO:0005634;GO:0005737;GO:0005829;GO:0019900;GO:0033132;GO:0046676	nucleus;cytoplasm;cytosol;kinase binding;negative regulation of glucokinase activity;negative regulation of insulin secretion	A membrane-bounded organelle of eukaryotic cells in which chromosomes are housed and replicated. In most cells, the nucleus contains all of the cell's chromosomes except the organellar chromosomes, and is the site of RNA synthesis and processing. In some species, or in specialized cell types, RNA metabolism or DNA replication may be absent. [GOC:go_curators];All of the contents of a cell excludin…	IEA;IPI;IDA	cellular_component;molecular_function;biological_process	ENSRNOG00000015434	2992.45	-0.354815	0.0818815	-4.33328	1.46905e-05	0.00758698	2934.2	2751.06	2355.28	2635.63	2870.97	2593.98	2797.11	2615.01	2988.51	2896.88	2734.41	2756.41	2601.77	2765.72	2981.71	2905.72	3446.02	3131.68	3631.95	2995.84	3784.34	2740.47	2879.31	3753.18	4231.75
ENSRNOG00000032447	Zfp641	protein_coding	7	q36	139899775	139907640	-1	zinc finger protein 641 [Source:RGD Symbol;Acc:1310412]	300197	GO:0046872;GO:0006355;GO:0003676;GO:0005622;GO:0005634;GO:0000981;GO:0006357;GO:0005654;GO:0005829	metal ion binding;regulation of transcription, DNA-templated;nucleic acid binding;intracellular;nucleus;RNA polymerase II transcription factor activity, sequence-specific DNA binding;regulation of transcription by RNA polymerase II;nucleoplasm;cytosol	Interacting selectively and non-covalently with any metal ion. [GOC:ai];Any process that modulates the frequency, rate or extent of cellular DNA-templated transcription. [GOC:go_curators, GOC:txnOH];Interacting selectively and non-covalently with any nucleic acid. [GOC:jl];The living contents of a cell; the matter contained within (but not including) the plasma membrane, usually taken to exclude …	IEA;IBA	molecular_function;biological_process;cellular_component	ENSRNOG00000032447	296.982	-0.482069	0.110247	-4.37264	1.22753e-05	0.00758698	242.488	286.632	352.218	339.33	265.754	249.713	391.306	333.216	259.536	281.901	251.68	326.05	240.928	280.044	354.518	355.027	299.408	303.548	323.226	213.027	329.677	244.527	232.051	316.191	349.357
ENSRNOG00000013720	Aebp1	protein_coding	14	q21	86101277	86111306	1	AE binding protein 1 [Source:RGD Symbol;Acc:1306922]	305494	GO:0008270;GO:0006508;GO:0004181;GO:0000977;GO:0001227;GO:0003714;GO:0004180;GO:0000122;GO:0006355	zinc ion binding;proteolysis;metallocarboxypeptidase activity;RNA polymerase II regulatory region sequence-specific DNA binding;transcriptional repressor activity, RNA polymerase II transcription regulatory region sequence-specific DNA binding;transcription corepressor activity;carboxypeptidase activity;negative regulation of transcription by RNA polymerase II;regulation of transcription, DNA-tem…	Interacting selectively and non-covalently with zinc (Zn) ions. [GOC:ai];The hydrolysis of proteins into smaller polypeptides and/or amino acids by cleavage of their peptide bonds. [GOC:bf, GOC:mah];Catalysis of the hydrolysis of C-terminal amino acid residues from a polypeptide chain by a mechanism in which water acts as a nucleophile, one or two metal ions hold the water molecule in place, and …	IEA	molecular_function;biological_process	ENSRNOG00000013720	254.806	-0.749565	0.172582	-4.34325	1.40393e-05	0.00758698	136.692	148.926	346.612	298.813	238.05	192.744	292.574	328.844	194.172	267.116	226.402	314.664	171.382	192.67	282.228	341.926	332.739	269.924	362.326	191.724	258.181	164.12	203.955	286.823	323.823
ENSRNOG00000015088	Prune2	protein_coding	1	q51	236680098	236729412	-1	prune homolog 2 [Source:RGD Symbol;Acc:1311350]		GO:0005737;GO:0006915	cytoplasm;apoptotic process	All of the contents of a cell excluding the plasma membrane and nucleus, but including other subcellular structures. [ISBN:0198547684];A programmed cell death process which begins when a cell receives an internal (e.g. DNA damage) or external signal (e.g. an extracellular death ligand), and proceeds through a series of biochemical events (signaling pathway phase) which trigger an execution phase.…	IEA	cellular_component;biological_process	ENSRNOG00000015088	256.016	-0.583224	0.136148	-4.28374	1.8378e-05	0.00891772	238.743	238.69	318.584	257.283	233.946	231.673	370.473	320.098	250.885	209.948	206.619	246.349	214.848	197.151	304.014	328.825	298.843	268.99	276.306	168.179	259.174	197.164	183.143	301.507	276.236
ENSRNOG00000018951	Col4a5	protein_coding	X	q33	112769645	112983685	1	collagen type IV alpha 5 chain [Source:RGD Symbol;Acc:1565499]	363457	GO:0003674;GO:0008150;GO:0005575;GO:0005201;GO:0005581;GO:0007528;GO:0038063;GO:0005587;GO:0005604;GO:0005605;GO:0031594	molecular_function;biological_process;cellular_component;extracellular matrix structural constituent;collagen trimer;neuromuscular junction development;collagen-activated tyrosine kinase receptor signaling pathway;collagen type IV trimer;basement membrane;basal lamina;neuromuscular junction	A molecular process that can be carried out by the action of a single macromolecular machine, usually via direct physical interactions with other molecular entities. Function in this sense denotes an action, or activity, that a gene product (or a complex) performs. These actions are described from two distinct but related perspectives: (1) biochemical activity, and (2) role as a component in a la…	ND;IEA	molecular_function;biological_process;cellular_component	ENSRNOG00000018951	104.844	-0.845253	0.19958	-4.23516	2.2839e-05	0.0104015	91.7522	76.5033	131.731	165.107	108.764	73.1099	121.377	146.93	90.3571	90.6816	96.7155	103.508	85.6908	129.94	126.755	150.657	89.8225	132.627	112.087	65.0294	112.21	51.7693	68.6788	107.681	90.5311
ENSRNOG00000018373	Tln2	protein_coding	8	q24	73014137	73194837	-1	talin 2 [Source:RGD Symbol;Acc:1565416]	315776	GO:0003674;GO:0008150;GO:0005575;GO:0005856;GO:0007155;GO:0005200;GO:0003779;GO:0051015;GO:0007016;GO:0005925;GO:0001726	molecular_function;biological_process;cellular_component;cytoskeleton;cell adhesion;structural constituent of cytoskeleton;actin binding;actin filament binding;cytoskeletal anchoring at plasma membrane;focal adhesion;ruffle	A molecular process that can be carried out by the action of a single macromolecular machine, usually via direct physical interactions with other molecular entities. Function in this sense denotes an action, or activity, that a gene product (or a complex) performs. These actions are described from two distinct but related perspectives: (1) biochemical activity, and (2) role as a component in a la…	ND;IEA	molecular_function;biological_process;cellular_component	ENSRNOG00000018373	576.339	-0.510345	0.121721	-4.19274	2.75603e-05	0.0104015	514	527.363	607.272	567.238	545.873	545.951	663.952	675.179	527.724	505.648	418.734	549.627	567.547	546.646	727.85	666.821	681.86	596.823	618.649	449.6	710.991	474.736	439.128	569.731	703.357
ENSRNOG00000003276	Myo1d	protein_coding	10	q26	67866940	68142864	-1	myosin ID [Source:RGD Symbol;Acc:621321]	25485	GO:0000166;GO:0005524;GO:0008150;GO:0003777;GO:0007018;GO:0008017;GO:0005516;GO:0003774;GO:0003779;GO:0016459;GO:0031410;GO:0000146;GO:0005790;GO:0030900;GO:0010923;GO:0016323;GO:0043025;GO:0030673;GO:0051015;GO:0030898;GO:0043209;GO:0048306;GO:0005903;GO:0019904;GO:0051641;GO:0030424;GO:0043005;GO:0044853;GO:0097440	nucleotide binding;ATP binding;biological_process;microtubule motor activity;microtubule-based movement;microtubule binding;calmodulin binding;motor activity;actin binding;myosin complex;cytoplasmic vesicle;microfilament motor activity;smooth endoplasmic reticulum;forebrain development;negative regulation of phosphatase activity;basolateral plasma membrane;neuronal cell body;axolemma;actin filame…	Interacting selectively and non-covalently with a nucleotide, any compound consisting of a nucleoside that is esterified with (ortho)phosphate or an oligophosphate at any hydroxyl group on the ribose or deoxyribose. [GOC:mah, ISBN:0198547684];Interacting selectively and non-covalently with ATP, adenosine 5'-triphosphate, a universally important coenzyme and enzyme regulator. [ISBN:0198506732];A b…	IEA;ND;IDA;IMP;IEP;ISS	molecular_function;biological_process;cellular_component	ENSRNOG00000003276	57.5552	-1.06262	0.253318	-4.1948	2.73116e-05	0.0104015	53.3661	23.461	67.267	87.1115	73.8776	40.8276	69.7467	64.7192	47.1011	41.3981	59.3481	55.8943	50.9177	58.2492	60.4066	73.3634	72.3099	61.6436	70.38	35.8783	66.5313	31.9428	28.0959	91.0395	53.3901
ENSRNOG00000018233	Gas6	protein_coding	16	q12.5	81213364	81243757	-1	growth arrest specific 6 [Source:RGD Symbol;Acc:61913]	58935	GO:0005737;GO:0010469;GO:0005576;GO:0046872;GO:0005509;GO:0007165;GO:0035690;GO:0006915;GO:0005615;GO:0031100;GO:0042246;GO:0008083;GO:0048771;GO:0006909;GO:0045892;GO:1900165;GO:0001786;GO:0010628;GO:0032720;GO:0040008;GO:0006468;GO:0005102;GO:0071333;GO:0033138;GO:0051897;GO:2000352;GO:0030971;GO:0072659;GO:0001934;GO:0043027;GO:0043154;GO:0043491;GO:0070168;GO:0045860;GO:0035457;GO:0046827;GO:…	cytoplasm;regulation of signaling receptor activity;extracellular region;metal ion binding;calcium ion binding;signal transduction;cellular response to drug;apoptotic process;extracellular space;animal organ regeneration;tissue regeneration;growth factor activity;tissue remodeling;phagocytosis;negative regulation of transcription, DNA-templated;negative regulation of interleukin-6 secretion;phosp…	All of the contents of a cell excluding the plasma membrane and nucleus, but including other subcellular structures. [ISBN:0198547684];Any process that modulates the frequency, rate or extent of a signaling receptor activity. Receptor activity is when a molecule combines with an extracellular or intracellular messenger to initiate a change in cell activity. [GOC:dph, GOC:tb];The space external to…	ISS;IEA;IDA;IEP;TAS	cellular_component;biological_process;molecular_function	ENSRNOG00000018233	579.508	-0.476141	0.112947	-4.2156	2.4911e-05	0.0104015	543.023	562.044	624.089	588.509	551.004	543.102	626.814	648.941	620.965	555.918	425.328	541.346	551.402	490.637	558.514	647.17	690.899	604.295	774.18	503.417	677.229	453.808	484.914	568.752	645.324
ENSRNOG00000001803	Dnajb11	protein_coding	11	q23	81741297	81757813	-1	DnaJ heat shock protein family (Hsp40) member B11 [Source:RGD Symbol;Acc:1307373]	360734	GO:0051082;GO:0006457;GO:0005783;GO:0005788;GO:0005102;GO:0016556;GO:0050768;GO:0005615;GO:0005634;GO:0005737;GO:0034663	unfolded protein binding;protein folding;endoplasmic reticulum;endoplasmic reticulum lumen;signaling receptor binding;mRNA modification;negative regulation of neurogenesis;extracellular space;nucleus;cytoplasm;endoplasmic reticulum chaperone complex	Interacting selectively and non-covalently with an unfolded protein. [GOC:ai];The process of assisting in the covalent and noncovalent assembly of single chain polypeptides or multisubunit complexes into the correct tertiary structure. [GOC:go_curators, GOC:rb];The irregular network of unit membranes, visible only by electron microscopy, that occurs in the cytoplasm of many eukaryotic cells. The …	IEA;IDA	molecular_function;biological_process;cellular_component	ENSRNOG00000001803	507.133	0.511946	0.121598	4.21016	2.55189e-05	0.0104015	474.677	607.946	479.278	504.436	613.595	681.726	471.016	440.79	620.965	597.316	464.894	447.154	707.881	508.56	417.895	410.049	403.919	480.073	438.789	644.688	432.95	600.304	522.375	364.158	337.75
ENSRNOG00000012428	Maf	protein_coding	19	q12	48194804	48196748	-1	MAF bZIP transcription factor [Source:RGD Symbol;Acc:3034]	54267	GO:0005634;GO:0003677;GO:0006351;GO:0006355;GO:0003700;GO:0006366;GO:0001228;GO:0043565;GO:0000122;GO:0001816;GO:0002088;GO:0010628;GO:0032330;GO:0045944;GO:0048468;GO:0048839;GO:0070306;GO:0005737	nucleus;DNA binding;transcription, DNA-templated;regulation of transcription, DNA-templated;DNA binding transcription factor activity;transcription by RNA polymerase II;transcriptional activator activity, RNA polymerase II transcription regulatory region sequence-specific DNA binding;sequence-specific DNA binding;negative regulation of transcription by RNA polymerase II;cytokine production;lens d…	A membrane-bounded organelle of eukaryotic cells in which chromosomes are housed and replicated. In most cells, the nucleus contains all of the cell's chromosomes except the organellar chromosomes, and is the site of RNA synthesis and processing. In some species, or in specialized cell types, RNA metabolism or DNA replication may be absent. [GOC:go_curators];Any molecular function by which a gene…	IEA	cellular_component;molecular_function;biological_process	ENSRNOG00000012428	1144.74	-0.495923	0.117413	-4.22375	2.40276e-05	0.0104015	1072	1179.17	1226.69	1387.71	896.792	948.53	1501.82	1396.71	1111.2	994.54	940.778	1143.76	1184.77	1115.7	1264.58	1213.12	1164.3	1203.92	1340.69	898.078	1244.23	827.208	928.204	1065.06	1356.81
ENSRNOG00000058039	Acta2	protein_coding	1	q52	252537615	252550394	-1	actin, alpha 2, smooth muscle, aorta [Source:RGD Symbol;Acc:621676]	81633	GO:0000166;GO:0005524	nucleotide binding;ATP binding	Interacting selectively and non-covalently with a nucleotide, any compound consisting of a nucleoside that is esterified with (ortho)phosphate or an oligophosphate at any hydroxyl group on the ribose or deoxyribose. [GOC:mah, ISBN:0198547684];Interacting selectively and non-covalently with ATP, adenosine 5'-triphosphate, a universally important coenzyme and enzyme regulator. [ISBN:0198506732]	IEA	molecular_function	ENSRNOG00000058039	124.449	-1.95972	0.46943	-4.17468	2.98404e-05	0.0108598	185.377	78.5434	152.285	213.727	242.154	58.8677	167.573	195.032	236.467	130.108	81.3289	155.262	178.833	189.31	185.181	79.9137	57.057	50.4357	110.349	20.1815	38.7272	13.2177	23.9335	210.468	55.7114
ENSRNOG00000011280	Mllt3	protein_coding	5	q32	106103407	106207126	-1	MLLT3, super elongation complex subunit [Source:RGD Symbol;Acc:620940]	114510	GO:0006355;GO:0003674;GO:0008150;GO:0005575;GO:0003682;GO:0042393;GO:0070577;GO:0140030;GO:0007379;GO:0009952;GO:0045893;GO:0090090;GO:2000096;GO:0008023	regulation of transcription, DNA-templated;molecular_function;biological_process;cellular_component;chromatin binding;histone binding;lysine-acetylated histone binding;modification-dependent protein binding;segment specification;anterior/posterior pattern specification;positive regulation of transcription, DNA-templated;negative regulation of canonical Wnt signaling pathway;positive regulation of…	Any process that modulates the frequency, rate or extent of cellular DNA-templated transcription. [GOC:go_curators, GOC:txnOH];A molecular process that can be carried out by the action of a single macromolecular machine, usually via direct physical interactions with other molecular entities. Function in this sense denotes an action, or activity, that a gene product (or a complex) performs. These …	IEA;ND	biological_process;molecular_function;cellular_component	ENSRNOG00000011280	143.192	0.553921	0.133273	4.15629	3.23453e-05	0.0113655	132.011	156.067	126.126	125.603	160.068	133.877	143.117	106.699	184.559	151.793	104.409	130.42	151.511	168.027	136.658	140.177	123.718	113.947	132.071	210.785	145.972	178.439	175.859	110.618	135.797
ENSRNOG00000002301	Uso1	protein_coding	14	p22	17371453	17436897	-1	USO1 vesicle transport factor [Source:RGD Symbol;Acc:621604]	56042	GO:0016020;GO:0005737;GO:0005515;GO:0015031;GO:0005794;GO:0008565;GO:0005783;GO:0000139;GO:0006886;GO:0005829;GO:0016192;GO:0006888;GO:0012507;GO:0061025;GO:0045056;GO:0006891;GO:0007030;GO:0048211;GO:0048280;GO:0001650;GO:0005795;GO:0048471	membrane;cytoplasm;protein binding;protein transport;Golgi apparatus;protein transporter activity;endoplasmic reticulum;Golgi membrane;intracellular protein transport;cytosol;vesicle-mediated transport;ER to Golgi vesicle-mediated transport;ER to Golgi transport vesicle membrane;membrane fusion;transcytosis;intra-Golgi vesicle-mediated transport;Golgi organization;Golgi vesicle docking;vesicle fu…	A lipid bilayer along with all the proteins and protein complexes embedded in it an attached to it. [GOC:dos, GOC:mah, ISBN:0815316194];All of the contents of a cell excluding the plasma membrane and nucleus, but including other subcellular structures. [ISBN:0198547684];Interacting selectively and non-covalently with any protein or protein complex (a complex of two or more proteins that may inclu…	IEA;IPI;IBA;IMP;IDA;TAS	cellular_component;molecular_function;biological_process	ENSRNOG00000002301	1066.93	0.29872	0.0723037	4.13147	3.60456e-05	0.0122435	983.996	1144.49	1005.27	1134.48	1158.44	1082.41	1006.34	984.781	1130.43	1232.09	1107.83	1097.18	1096.59	1001.44	1048.7	1033.64	876.193	1018.05	942.744	1157.07	1005.91	1201.71	1237.26	952.489	1022.54
ENSRNOG00000002948	Abcc3	protein_coding	10	q26	82047863	82117109	-1	ATP binding cassette subfamily C member 3 [Source:RGD Symbol;Acc:71101]	140668	GO:0016020;GO:0016021;GO:0000166;GO:0005524;GO:0016887;GO:0055085;GO:0022857;GO:0042626	membrane;integral component of membrane;nucleotide binding;ATP binding;ATPase activity;transmembrane transport;transmembrane transporter activity;ATPase activity, coupled to transmembrane movement of substances	A lipid bilayer along with all the proteins and protein complexes embedded in it an attached to it. [GOC:dos, GOC:mah, ISBN:0815316194];The component of a membrane consisting of the gene products and protein complexes having at least some part of their peptide sequence embedded in the hydrophobic region of the membrane. [GOC:dos, GOC:go_curators];Interacting selectively and non-covalently with a …	IEA	cellular_component;molecular_function;biological_process	ENSRNOG00000002948	806.776	-0.337639	0.0820089	-4.1171	3.83663e-05	0.0126114	689.078	816.035	880.077	858.96	721.333	724.453	889.497	966.415	837.245	669.27	840.765	861.186	761.282	797.566	899.168	871.191	909.523	798.565	787.213	654.778	862.921	635.551	719.046	781.178	928.524
ENSRNOG00000006783	Neb	protein_coding	3	q12	37658563	37854561	-1	nebulin [Source:RGD Symbol;Acc:1311134]	311029	GO:0003779;GO:0030016;GO:0030018;GO:0043292	actin binding;myofibril;Z disc;contractile fiber	Interacting selectively and non-covalently with monomeric or multimeric forms of actin, including actin filaments. [GOC:clt];The contractile element of skeletal and cardiac muscle; a long, highly organized bundle of actin, myosin, and other proteins that contracts by a sliding filament mechanism. [ISBN:0815316194];Platelike region of a muscle sarcomere to which the plus ends of actin filaments ar…	IEA;IDA	molecular_function;cellular_component	ENSRNOG00000006783	41.4683	-2.14236	0.525737	-4.07497	4.60205e-05	0.0146547	29.9599	47.9421	33.6335	14.1809	44.1213	121.533	79.7105	40.2309	56.7135	42.3838	16.4856	20.7016	26.0798	54.8887	32.679	77.2936	35.59	53.2377	52.1333	11.212	45.6782	12.1162	8.3247	28.3887	51.0688
ENSRNOG00000027728	Ibtk	protein_coding	8	q31	93324476	93390305	-1	inhibitor of Bruton tyrosine kinase [Source:RGD Symbol;Acc:1311697]	315858	GO:0019901;GO:0030292;GO:0001933;GO:0051209;GO:0061099;GO:0005654;GO:0005737	protein kinase binding;protein tyrosine kinase inhibitor activity;negative regulation of protein phosphorylation;release of sequestered calcium ion into cytosol;negative regulation of protein tyrosine kinase activity;nucleoplasm;cytoplasm	Interacting selectively and non-covalently with a protein kinase, any enzyme that catalyzes the transfer of a phosphate group, usually from ATP, to a protein substrate. [GOC:jl];Stops, prevents or reduces the activity of a protein tyrosine kinase. [GOC:mah];Any process that stops, prevents or reduces the rate of addition of phosphate groups to amino acids within a protein. [GOC:hjd];The process i…	IEA	molecular_function;biological_process;cellular_component	ENSRNOG00000027728	355.116	0.362634	0.0899312	4.03235	5.52212e-05	0.0170517	339.858	420.258	333.532	366.679	397.092	334.217	320.654	325.345	392.188	387.368	382.466	344.681	367.601	388.701	311.936	351.096	281.896	345.578	307.586	430.539	301.873	370.096	427.682	306.402	338.911
ENSRNOG00000013064	Lrp8	protein_coding	5	q34	127404450	127476641	1	LDL receptor related protein 8 [Source:RGD Symbol;Acc:1305729]	362558	GO:0016020;GO:0016021;GO:0005509;GO:0042493;GO:0006898;GO:0019894;GO:0043025;GO:0071363;GO:0014069;GO:0030425;GO:0030424;GO:0021987;GO:0008035;GO:0030229;GO:0006897;GO:0071397;GO:0005875;GO:0005901;GO:0043235	membrane;integral component of membrane;calcium ion binding;response to drug;receptor-mediated endocytosis;kinesin binding;neuronal cell body;cellular response to growth factor stimulus;postsynaptic density;dendrite;axon;cerebral cortex development;high-density lipoprotein particle binding;very-low-density lipoprotein particle receptor activity;endocytosis;cellular response to cholesterol;microtu…	A lipid bilayer along with all the proteins and protein complexes embedded in it an attached to it. [GOC:dos, GOC:mah, ISBN:0815316194];The component of a membrane consisting of the gene products and protein complexes having at least some part of their peptide sequence embedded in the hydrophobic region of the membrane. [GOC:dos, GOC:go_curators];Interacting selectively and non-covalently with ca…	IEA;IEP;IPI;IDA	cellular_component;molecular_function;biological_process	ENSRNOG00000013064	365.538	-0.907241	0.227524	-3.98745	6.67887e-05	0.020017	421.311	233.59	358.757	547.992	430.953	244.016	455.618	428.546	271.071	305.558	406.645	331.225	325.377	471.594	298.072	598.698	360.985	472.601	384.049	244.421	485.579	185.048	221.645	299.549	351.678
ENSRNOG00000007764	Frmd4b	protein_coding	4	q34	129658840	129846642	-1	FERM domain containing 4B [Source:RGD Symbol;Acc:620172]	252858	GO:0005856;GO:0090162;GO:0001726;GO:0005737;GO:0005912;GO:0005923	cytoskeleton;establishment of epithelial cell polarity;ruffle;cytoplasm;adherens junction;bicellular tight junction	Any of the various filamentous elements that form the internal framework of cells, and typically remain after treatment of the cells with mild detergent to remove membrane constituents and soluble components of the cytoplasm. The term embraces intermediate filaments, microfilaments, microtubules, the microtrabecular lattice, and other structures characterized by a polymeric filamentous nature and…	IEA	cellular_component;biological_process	ENSRNOG00000007764	617.616	-0.495425	0.125931	-3.93411	8.35053e-05	0.0229978	605.752	560.004	653.985	588.509	619.751	555.445	596.017	716.284	658.453	468.193	559.411	653.135	577.482	683.308	705.074	814.858	532.156	666.872	740.293	458.569	694.11	447.199	520.294	708.738	649.967
ENSRNOG00000002708	Phf8	protein_coding	X	q12	21063562	21168750	1	PHD finger protein 8 [Source:RGD Symbol;Acc:1561065]	317425	GO:0005634;GO:0046872;GO:0003674;GO:0008150;GO:0005575;GO:0055114	nucleus;metal ion binding;molecular_function;biological_process;cellular_component;oxidation-reduction process	A membrane-bounded organelle of eukaryotic cells in which chromosomes are housed and replicated. In most cells, the nucleus contains all of the cell's chromosomes except the organellar chromosomes, and is the site of RNA synthesis and processing. In some species, or in specialized cell types, RNA metabolism or DNA replication may be absent. [GOC:go_curators];Interacting selectively and non-covale…	IEA;ND	cellular_component;molecular_function;biological_process	ENSRNOG00000002708	753.26	0.409561	0.103853	3.94367	8.02455e-05	0.0229978	800.491	953.741	685.75	722.215	973.748	845.037	771.742	683.05	793.028	860.489	739.654	728.695	842.006	832.291	582.28	613.109	510.689	694.892	679.471	862.2	723.9	897.702	805.415	594.204	627.914
ENSRNOG00000051408	Magt1	protein_coding	X	q22	77020402	77061667	-1	magnesium transporter 1 [Source:RGD Symbol;Acc:620094]	116967	GO:0016020;GO:0016021	membrane;integral component of membrane	A lipid bilayer along with all the proteins and protein complexes embedded in it an attached to it. [GOC:dos, GOC:mah, ISBN:0815316194];The component of a membrane consisting of the gene products and protein complexes having at least some part of their peptide sequence embedded in the hydrophobic region of the membrane. [GOC:dos, GOC:go_curators]	IEA	cellular_component	ENSRNOG00000051408	776.585	0.435359	0.110516	3.93932	8.17134e-05	0.0229978	775.213	793.594	925.856	865.038	767.506	849.784	705.619	730.277	745.927	810.22	666.018	924.325	822.135	781.883	723.889	809.618	520.857	719.176	760.277	854.351	709.005	885.586	992.721	674.475	593.095
ENSRNOG00000013463	Kcnj8	protein_coding	4	q44	176782498	176789304	-1	potassium voltage-gated channel subfamily J member 8 [Source:RGD Symbol;Acc:2960]	25472	GO:0016020;GO:0016021;GO:0006811;GO:0005515;GO:0006813;GO:0005739;GO:0005244;GO:0034765;GO:0043231;GO:0005242;GO:0005524;GO:0042383;GO:0001822;GO:0010107;GO:0017098;GO:0015272;GO:0008282;GO:1902282;GO:0007507;GO:0032496;GO:0043330;GO:0051607;GO:0098915;GO:1990573;GO:0030016	membrane;integral component of membrane;ion transport;protein binding;potassium ion transport;mitochondrion;voltage-gated ion channel activity;regulation of ion transmembrane transport;intracellular membrane-bounded organelle;inward rectifier potassium channel activity;ATP binding;sarcolemma;kidney development;potassium ion import;sulfonylurea receptor binding;ATP-activated inward rectifier potas…	A lipid bilayer along with all the proteins and protein complexes embedded in it an attached to it. [GOC:dos, GOC:mah, ISBN:0815316194];The component of a membrane consisting of the gene products and protein complexes having at least some part of their peptide sequence embedded in the hydrophobic region of the membrane. [GOC:dos, GOC:go_curators];The directed movement of charged atoms or small ch…	IEA;IPI;IDA;IEP;IMP	cellular_component;biological_process;molecular_function	ENSRNOG00000013463	29.8502	-1.2744	0.324479	-3.92752	8.58267e-05	0.0230151	28.0874	28.5612	24.2909	46.5945	17.4433	16.1411	28.9856	48.1021	16.3412	17.7421	23.0798	45.5435	16.1446	32.4851	25.7471	58.9528	32.2005	33.6238	33.8866	14.5755	52.6292	13.2177	22.8929	30.3465	38.3016
ENSRNOG00000029178	Abcc5	protein_coding	11	q23	84396033	84490211	1	ATP binding cassette subfamily C member 5 [Source:RGD Symbol;Acc:70913]	116721	GO:0016020;GO:0016021;GO:0000166;GO:0005524;GO:0016887;GO:0055085;GO:0042626;GO:0008514;GO:0015711	membrane;integral component of membrane;nucleotide binding;ATP binding;ATPase activity;transmembrane transport;ATPase activity, coupled to transmembrane movement of substances;organic anion transmembrane transporter activity;organic anion transport	A lipid bilayer along with all the proteins and protein complexes embedded in it an attached to it. [GOC:dos, GOC:mah, ISBN:0815316194];The component of a membrane consisting of the gene products and protein complexes having at least some part of their peptide sequence embedded in the hydrophobic region of the membrane. [GOC:dos, GOC:go_curators];Interacting selectively and non-covalently with a …	IEA	cellular_component;molecular_function;biological_process	ENSRNOG00000029178	2223.74	-0.288291	0.0736387	-3.91494	9.04277e-05	0.0236271	1967.05	2131.89	2558.95	2198.05	1904.4	1869.52	2167.58	2214.45	2186.83	1959.51	2255.23	2390	2127.37	2206.75	2444.98	2483.88	2351.77	2428.39	2551.06	1918.37	2362.36	1815.23	2229.98	2428.7	2417.64
ENSRNOG00000028335	Fat4	protein_coding	2	q25	125752130	125879387	1	FAT atypical cadherin 4 [Source:RGD Symbol;Acc:1564291]	310341	GO:0016020;GO:0016021;GO:0005622;GO:0005509;GO:0007155;GO:0005886;GO:0007156;GO:0001658;GO:0001822;GO:0003007;GO:0007009;GO:0007157;GO:0007219;GO:0008543;GO:0021987;GO:0022008;GO:0035329;GO:0043931;GO:0048565;GO:0060122;GO:0072006;GO:0072137;GO:0072307;GO:0045177	membrane;integral component of membrane;intracellular;calcium ion binding;cell adhesion;plasma membrane;homophilic cell adhesion via plasma membrane adhesion molecules;branching involved in ureteric bud morphogenesis;kidney development;heart morphogenesis;plasma membrane organization;heterophilic cell-cell adhesion via plasma membrane cell adhesion molecules;Notch signaling pathway;fibroblast gro…	A lipid bilayer along with all the proteins and protein complexes embedded in it an attached to it. [GOC:dos, GOC:mah, ISBN:0815316194];The component of a membrane consisting of the gene products and protein complexes having at least some part of their peptide sequence embedded in the hydrophobic region of the membrane. [GOC:dos, GOC:go_curators];The living contents of a cell; the matter containe…	IEA	cellular_component;molecular_function;biological_process	ENSRNOG00000028335	94.3674	-1.13613	0.293194	-3.875	0.000106624	0.0267679	105.796	70.383	87.8208	139.784	106.712	83.5542	111.414	124.191	47.1011	47.3121	74.7347	101.438	68.3043	100.816	123.784	179.478	90.9523	114.881	94.7088	75.1201	106.251	22.0295	62.4353	113.555	105.62
ENSRNOG00000013388	Pgap1	protein_coding	9	q31	61066175	61134963	-1	post-GPI attachment to proteins 1 [Source:RGD Symbol;Acc:1303213]	316400	GO:0016020;GO:0016021;GO:0016787;GO:0015031;GO:0016788;GO:0090305;GO:0004518;GO:0005783;GO:0005789;GO:0006506;GO:0042578;GO:0007605;GO:0009880;GO:0009948;GO:0015798;GO:0021871;GO:0060322	membrane;integral component of membrane;hydrolase activity;protein transport;hydrolase activity, acting on ester bonds;nucleic acid phosphodiester bond hydrolysis;nuclease activity;endoplasmic reticulum;endoplasmic reticulum membrane;GPI anchor biosynthetic process;phosphoric ester hydrolase activity;sensory perception of sound;embryonic pattern specification;anterior/posterior axis specification…	A lipid bilayer along with all the proteins and protein complexes embedded in it an attached to it. [GOC:dos, GOC:mah, ISBN:0815316194];The component of a membrane consisting of the gene products and protein complexes having at least some part of their peptide sequence embedded in the hydrophobic region of the membrane. [GOC:dos, GOC:go_curators];Catalysis of the hydrolysis of various bonds, e.g.…	IEA;IDA;IMP	cellular_component;molecular_function;biological_process	ENSRNOG00000013388	506.761	0.524066	0.135328	3.87255	0.000107702	0.0267679	543.96	594.685	564.296	653.336	600.256	520.315	464.676	572.852	495.042	581.545	340.702	438.873	545.192	509.68	423.837	483.413	371.153	505.291	417.066	682.808	418.055	592.594	571.283	363.179	409.711
ENSRNOG00000051831	RF00002	rRNA	1	p12	11906441	11906593	-1								ENSRNOG00000051831	160.147	-4.45875	1.1535	-3.86542	0.000110898	0.026789	127.33	25.5011	57.9244	100.28	98.5035	418.72	67.0293	163.547	111.505	54.2118	85.7251	86.9466	67.0624	8.96141	22.7763	11.7906	1699.85	48.5677	70.38	6.72718	4.96502	35.2472	8.3247	79.2925	540.865
ENSRNOG00000056658	Xylt1	protein_coding	1	q35	187149453	187261632	1	xylosyltransferase 1 [Source:RGD Symbol;Acc:620093]	64133	GO:0016020;GO:0008375;GO:0030158;GO:0006024;GO:0015012;GO:0030166;GO:0050650;GO:0000139;GO:0005615	membrane;acetylglucosaminyltransferase activity;protein xylosyltransferase activity;glycosaminoglycan biosynthetic process;heparan sulfate proteoglycan biosynthetic process;proteoglycan biosynthetic process;chondroitin sulfate proteoglycan biosynthetic process;Golgi membrane;extracellular space	A lipid bilayer along with all the proteins and protein complexes embedded in it an attached to it. [GOC:dos, GOC:mah, ISBN:0815316194];Catalysis of the transfer of an N-acetylglucosaminyl residue from UDP-N-acetyl-glucosamine to a sugar. [ISBN:0198506732];Catalysis of the transfer of a beta-D-xylosyl residue from UDP-D-xylose to the serine hydroxyl group of an acceptor protein substrate. [EC:2.4…	IEA	cellular_component;molecular_function;biological_process	ENSRNOG00000056658	365.339	0.682452	0.176775	3.86057	0.000113121	0.026789	339.858	339.675	196.196	281.593	423.77	487.083	324.277	264.124	593.089	488.892	289.047	298.103	563.821	530.964	322.829	343.236	240.092	240.971	263.273	474.266	298.894	444.996	439.128	301.507	340.072
ENSRNOG00000014034	Olfml2a	protein_coding	3	q12	23223479	23259321	1	olfactomedin-like 2A [Source:RGD Symbol;Acc:1311651]	296708	GO:0042803;GO:0050840;GO:0030198;GO:0031012	protein homodimerization activity;extracellular matrix binding;extracellular matrix organization;extracellular matrix	Interacting selectively and non-covalently with an identical protein to form a homodimer. [GOC:jl];Interacting selectively and non-covalently with a component of the extracellular matrix. [GOC:ai];A process that is carried out at the cellular level which results in the assembly, arrangement of constituent parts, or disassembly of an extracellular matrix. [GOC:mah];A structure lying external to on…	IEA	molecular_function;biological_process;cellular_component	ENSRNOG00000014034	217.721	-0.976415	0.253488	-3.85192	0.000117196	0.026789	180.696	122.405	265.331	287.671	238.05	187.047	276.269	300.857	145.148	111.381	179.143	186.314	180.075	252.04	226.772	344.546	327.654	227.895	296.291	172.664	263.146	84.8136	156.088	192.847	235.613
ENSRNOG00000021497	Akt3	protein_coding	13	q25	95081390	95348913	-1	AKT serine/threonine kinase 3 [Source:RGD Symbol;Acc:62390]	29414	GO:0000166;GO:0004672;GO:0004674;GO:0005524;GO:0016301;GO:0016740;GO:0006468;GO:0016310;GO:0000002;GO:0001938;GO:0007165;GO:0032008;GO:0043536;GO:0045766;GO:0045793;GO:0048854;GO:0048873;GO:0090050;GO:1905564;GO:1905653;GO:2000773	nucleotide binding;protein kinase activity;protein serine/threonine kinase activity;ATP binding;kinase activity;transferase activity;protein phosphorylation;phosphorylation;mitochondrial genome maintenance;positive regulation of endothelial cell proliferation;signal transduction;positive regulation of TOR signaling;positive regulation of blood vessel endothelial cell migration;positive regulation…	Interacting selectively and non-covalently with a nucleotide, any compound consisting of a nucleoside that is esterified with (ortho)phosphate or an oligophosphate at any hydroxyl group on the ribose or deoxyribose. [GOC:mah, ISBN:0198547684];Catalysis of the phosphorylation of an amino acid residue in a protein, usually according to the reaction: a protein + ATP = a phosphoprotein + ADP. [MetaCy…	IEA	molecular_function;biological_process	ENSRNOG00000021497	538.292	0.479189	0.124477	3.84962	0.000118303	0.026789	503.701	567.144	467.132	521.656	685.42	604.818	503.625	436.417	603.662	612.101	305.533	473.031	602.32	646.342	461.467	562.016	424.256	495.951	505.693	680.566	537.215	709.35	641.002	427.788	473.547
ENSRNOG00000011016	Slc7a2	protein_coding	16	q12.1	54460067	54513349	-1	solute carrier family 7 member 2 [Source:RGD Symbol;Acc:68387]	64554	GO:0016020;GO:0016021;GO:0005886;GO:0055085;GO:0022857;GO:0006865;GO:0000064;GO:0005289;GO:0005292;GO:0015181;GO:0015189;GO:0061459;GO:0097626;GO:0097627;GO:0002537;GO:0006809;GO:0015809;GO:0042116;GO:0043030;GO:0050727;GO:0097638;GO:0097639;GO:0097640;GO:1902023;GO:1903352;GO:0030054	membrane;integral component of membrane;plasma membrane;transmembrane transport;transmembrane transporter activity;amino acid transport;L-ornithine transmembrane transporter activity;high-affinity arginine transmembrane transporter activity;high-affinity lysine transmembrane transporter activity;arginine transmembrane transporter activity;L-lysine transmembrane transporter activity;L-arginine tra…	A lipid bilayer along with all the proteins and protein complexes embedded in it an attached to it. [GOC:dos, GOC:mah, ISBN:0815316194];The component of a membrane consisting of the gene products and protein complexes having at least some part of their peptide sequence embedded in the hydrophobic region of the membrane. [GOC:dos, GOC:go_curators];The membrane surrounding a cell that separates the…	IEA;IC;IDA;TAS	cellular_component;biological_process;molecular_function	ENSRNOG00000011016	257.715	0.638351	0.168924	3.77892	0.000157513	0.0348925	273.384	240.73	317.65	280.58	353.997	319.975	236.414	223.019	265.304	307.529	159.361	221.507	317.925	261.001	278.267	260.702	247.435	175.591	193.762	267.966	175.762	367.893	281.999	179.142	233.292
ENSRNOG00000015018	Pdia3	protein_coding	3	q35	113376983	113400707	1	protein disulfide isomerase family A, member 3 [Source:RGD Symbol;Acc:68430]	29468	GO:0055114;GO:0016853;GO:0005783;GO:0045454;GO:0003756;GO:0015037;GO:0042802;GO:2001238;GO:0005615;GO:0009986;GO:0043209	oxidation-reduction process;isomerase activity;endoplasmic reticulum;cell redox homeostasis;protein disulfide isomerase activity;peptide disulfide oxidoreductase activity;identical protein binding;positive regulation of extrinsic apoptotic signaling pathway;extracellular space;cell surface;myelin sheath	A metabolic process that results in the removal or addition of one or more electrons to or from a substance, with or without the concomitant removal or addition of a proton or protons. [GOC:dhl, GOC:ecd, GOC:jh2, GOC:jid, GOC:mlg, GOC:rph];Catalysis of the geometric or structural changes within one molecule. Isomerase is the systematic name for any enzyme of EC class 5. [ISBN:0198506732];The irre…	IEA	biological_process;molecular_function;cellular_component	ENSRNOG00000015018	4797.28	0.364132	0.0972054	3.74601	0.00017967	0.038954	3890.11	4956.39	4785.3	4720.23	5018.55	5663.64	4128.64	4270.59	5297.43	5772.08	4093.92	4928.01	5641.93	5096.8	4200.74	4010.1	4095.68	4778.32	4666.8	5713.61	4534.06	5573.46	5868.92	4280.81	3896.32
ENSRNOG00000005690	Lmcd1	protein_coding	4	q41	144192989	144252551	1	LIM and cysteine-rich domains 1 [Source:RGD Symbol;Acc:1308963]	494021	GO:0046872;GO:0008270;GO:0005634;GO:0003714;GO:0000122;GO:0010611;GO:0070886	metal ion binding;zinc ion binding;nucleus;transcription corepressor activity;negative regulation of transcription by RNA polymerase II;regulation of cardiac muscle hypertrophy;positive regulation of calcineurin-NFAT signaling cascade	Interacting selectively and non-covalently with any metal ion. [GOC:ai];Interacting selectively and non-covalently with zinc (Zn) ions. [GOC:ai];A membrane-bounded organelle of eukaryotic cells in which chromosomes are housed and replicated. In most cells, the nucleus contains all of the cell's chromosomes except the organellar chromosomes, and is the site of RNA synthesis and processing. In some…	IEA;IBA	molecular_function;cellular_component;biological_process	ENSRNOG00000005690	30.3562	-1.36065	0.364338	-3.73458	0.000188026	0.0399164	41.1949	20.4009	36.4363	48.6204	27.7041	32.2823	28.0798	57.7225	19.2249	22.6704	23.0798	16.5613	26.0798	31.3649	26.7374	39.3018	36.7199	34.5578	43.4444	12.3332	33.7622	14.3192	16.6494	39.1568	30.177
ENSRNOG00000001269	Ppp1cc	protein_coding	12	q16	39864295	39882030	-1	protein phosphatase 1 catalytic subunit gamma [Source:RGD Symbol;Acc:3377]	24669	GO:0016787;GO:0046872;GO:0004721;GO:0004722;GO:0006470;GO:0000164;GO:0005634;GO:0005737;GO:0005515;GO:0019904;GO:0005694;GO:0005975;GO:0005977;GO:0005739;GO:0005730;GO:0051301;GO:0044877;GO:0060252;GO:0005654;GO:0008022;GO:0007049;GO:0043197;GO:0005829;GO:0030496;GO:0000776;GO:0000777;GO:0000775;GO:0016607;GO:0019903;GO:0008157;GO:0042752;GO:0048511;GO:0032922;GO:0043153;GO:0005521;GO:0030182;GO:…	hydrolase activity;metal ion binding;phosphoprotein phosphatase activity;protein serine/threonine phosphatase activity;protein dephosphorylation;protein phosphatase type 1 complex;nucleus;cytoplasm;protein binding;protein domain specific binding;chromosome;carbohydrate metabolic process;glycogen metabolic process;mitochondrion;nucleolus;cell division;protein-containing complex binding;positive re…	Catalysis of the hydrolysis of various bonds, e.g. C-O, C-N, C-C, phosphoric anhydride bonds, etc. Hydrolase is the systematic name for any enzyme of EC class 3. [ISBN:0198506732];Interacting selectively and non-covalently with any metal ion. [GOC:ai];Catalysis of the reaction: a phosphoprotein + H2O = a protein + phosphate. Together with protein kinases, these enzymes control the state of phosph…	IEA;IPI;IMP;IDA;ISS;TAS	molecular_function;biological_process;cellular_component	ENSRNOG00000001269	1180.33	0.272755	0.0736645	3.70266	0.000213351	0.0443684	1279.85	1345.44	1093.09	1072.69	1288.75	1220.08	1148.56	1116.84	1208.29	1239.97	1053.98	1235.88	1331.31	1216.51	1152.68	1124.03	1048.49	1141.34	1190.38	1301.71	1153.87	1281.02	1335.07	1024.93	891.383
ENSRNOG00000001375	Gal3st4	protein_coding	12	q11	19583110	19592000	-1	galactose-3-O-sulfotransferase 4 [Source:RGD Symbol;Acc:1561105]	498166	GO:0016020;GO:0016021;GO:0016740;GO:0005794;GO:0001733;GO:0009247;GO:0050694	membrane;integral component of membrane;transferase activity;Golgi apparatus;galactosylceramide sulfotransferase activity;glycolipid biosynthetic process;galactose 3-O-sulfotransferase activity	A lipid bilayer along with all the proteins and protein complexes embedded in it an attached to it. [GOC:dos, GOC:mah, ISBN:0815316194];The component of a membrane consisting of the gene products and protein complexes having at least some part of their peptide sequence embedded in the hydrophobic region of the membrane. [GOC:dos, GOC:go_curators];Catalysis of the transfer of a group, e.g. a methy…	IEA	cellular_component;molecular_function;biological_process	ENSRNOG00000001375	430.767	-0.577388	0.156326	-3.69349	0.000221199	0.0450803	275.257	424.338	444.71	491.268	351.945	436.761	512.683	518.628	446.018	392.296	361.584	509.259	396.165	390.942	457.506	390.398	564.921	447.383	488.315	270.208	554.096	298.5	434.966	437.577	468.904
ENSRNOG00000025209	Plxnd1	protein_coding	4	q42	147854309	147893992	-1	plexin D1 [Source:RGD Symbol;Acc:1310796]	312652	GO:0016020;GO:0016021;GO:0007165;GO:0008360;GO:0043542;GO:0043087;GO:0017154;GO:0071526;GO:0007162;GO:0050772;GO:0019904;GO:0001525;GO:0001569;GO:0003151;GO:0003279;GO:0007416;GO:0030334;GO:0032092;GO:0035904;GO:0045765;GO:0060666;GO:0060976;GO:0005887;GO:0030027	membrane;integral component of membrane;signal transduction;regulation of cell shape;endothelial cell migration;regulation of GTPase activity;semaphorin receptor activity;semaphorin-plexin signaling pathway;negative regulation of cell adhesion;positive regulation of axonogenesis;protein domain specific binding;angiogenesis;branching involved in blood vessel morphogenesis;outflow tract morphogenes…	A lipid bilayer along with all the proteins and protein complexes embedded in it an attached to it. [GOC:dos, GOC:mah, ISBN:0815316194];The component of a membrane consisting of the gene products and protein complexes having at least some part of their peptide sequence embedded in the hydrophobic region of the membrane. [GOC:dos, GOC:go_curators];The cellular process in which a signal is conveyed…	IEA;IBA	cellular_component;biological_process;molecular_function	ENSRNOG00000025209	349.728	-0.997094	0.271434	-3.67343	0.000239315	0.0478162	278.065	167.287	317.65	398.079	253.441	301.934	351.451	498.513	291.258	206.005	229.699	225.647	383.746	478.315	298.072	403.499	602.206	411.892	683.815	287.026	459.761	230.208	235.173	366.116	380.695
ENSRNOG00000019476	Agap1	protein_coding	9	q35	96621586	97030163	1	ArfGAP with GTPase domain, ankyrin repeat and PH domain 1 [Source:RGD Symbol;Acc:1309244]	316611	GO:0016020;GO:0046872;GO:0005525;GO:0007165;GO:0043547;GO:0003924;GO:0005096	membrane;metal ion binding;GTP binding;signal transduction;positive regulation of GTPase activity;GTPase activity;GTPase activator activity	A lipid bilayer along with all the proteins and protein complexes embedded in it an attached to it. [GOC:dos, GOC:mah, ISBN:0815316194];Interacting selectively and non-covalently with any metal ion. [GOC:ai];Interacting selectively and non-covalently with GTP, guanosine triphosphate. [GOC:ai];The cellular process in which a signal is conveyed to trigger a change in the activity or state of a cell…	IEA	cellular_component;molecular_function;biological_process	ENSRNOG00000019476	593.163	-0.328784	0.0898071	-3.661	0.000251233	0.049232	594.517	594.685	594.192	614.845	553.056	531.708	643.119	646.317	552.716	475.093	701.187	668.661	578.724	532.084	593.173	564.636	734.962	613.634	623.862	528.083	655.383	504.476	495.32	560.921	667.376
ENSRNOG00000010944	Hyou1	protein_coding	8	q22	48699769	48711910	1	hypoxia up-regulated 1 [Source:RGD Symbol;Acc:621146]	192235	GO:0000166;GO:0005524;GO:0002931;GO:0006888;GO:0034976;GO:0043066;GO:0071456;GO:1903298;GO:1903382;GO:0034663	nucleotide binding;ATP binding;response to ischemia;ER to Golgi vesicle-mediated transport;response to endoplasmic reticulum stress;negative regulation of apoptotic process;cellular response to hypoxia;negative regulation of hypoxia-induced intrinsic apoptotic signaling pathway;negative regulation of endoplasmic reticulum stress-induced neuron intrinsic apoptotic signaling pathway;endoplasmic ret…	Interacting selectively and non-covalently with a nucleotide, any compound consisting of a nucleoside that is esterified with (ortho)phosphate or an oligophosphate at any hydroxyl group on the ribose or deoxyribose. [GOC:mah, ISBN:0198547684];Interacting selectively and non-covalently with ATP, adenosine 5'-triphosphate, a universally important coenzyme and enzyme regulator. [ISBN:0198506732];Any…	IEA	molecular_function;biological_process;cellular_component	ENSRNOG00000010944	2477.18	0.520581	0.142809	3.6453	0.000267076	0.0513492	2031.66	2570.51	2237.56	2470.52	2656.52	3260.51	2076.1	2047.4	2909.69	3329.59	1959.59	2298.91	3482.28	2722.03	1830.02	1735.83	2456.28	2334.05	2299.08	3370.31	2267.03	2933.23	3128.01	1671.02	1826.87
ENSRNOG00000009970	Gsdme	protein_coding	4	q24	79934887	79989572	-1	gasdermin E [Source:MGI Symbol;Acc:MGI:1889850]		GO:0005546;GO:1901612;GO:0008219;GO:0008285;GO:0043410;GO:0060113;GO:0070265;GO:0070269;GO:0071356;GO:0098586;GO:2001244;GO:0005829;GO:0005886;GO:0016020	phosphatidylinositol-4,5-bisphosphate binding;cardiolipin binding;cell death;negative regulation of cell proliferation;positive regulation of MAPK cascade;inner ear receptor cell differentiation;necrotic cell death;pyroptosis;cellular response to tumor necrosis factor;cellular response to virus;positive regulation of intrinsic apoptotic signaling pathway;cytosol;plasma membrane;membrane	Interacting selectively and non-covalently with phosphatidylinositol-4,5-bisphosphate, a derivative of phosphatidylinositol in which the inositol ring is phosphorylated at the 4' and 5' positions. [GOC:bf, GOC:jl];Interacting selectively and non-covalently with cardiolipin. [GOC:kmv, GOC:TermGenie];Any biological process that results in permanent cessation of all vital functions of a cell. A cell…	IEA	molecular_function;biological_process;cellular_component	ENSRNOG00000009970	87.7611	-0.728462	0.200662	-3.63029	0.0002831	0.053422	73.9635	54.0623	99.9663	100.28	62.5907	66.4636	106.885	124.191	62.481	56.1832	143.974	136.63	49.6758	82.8931	147.551	113.975	69.4853	104.607	86.0199	43.7266	100.293	61.6826	58.2729	92.0184	95.1737
ENSRNOG00000014311	Slc7a8	protein_coding	15	p13	33369216	33428973	-1	solute carrier family 7 member 8 [Source:RGD Symbol;Acc:619904]	84551	GO:0016020;GO:0016021;GO:0005737;GO:0005886;GO:0055085;GO:0022857;GO:0005887;GO:1901998;GO:0006865;GO:0003333;GO:0016323;GO:0015175;GO:0015179;GO:1902475;GO:0015297;GO:0015804;GO:0042605;GO:0015171;GO:0015695;GO:0015101;GO:0019534;GO:0015807	membrane;integral component of membrane;cytoplasm;plasma membrane;transmembrane transport;transmembrane transporter activity;integral component of plasma membrane;toxin transport;amino acid transport;amino acid transmembrane transport;basolateral plasma membrane;neutral amino acid transmembrane transporter activity;L-amino acid transmembrane transporter activity;L-alpha-amino acid transmembrane t…	A lipid bilayer along with all the proteins and protein complexes embedded in it an attached to it. [GOC:dos, GOC:mah, ISBN:0815316194];The component of a membrane consisting of the gene products and protein complexes having at least some part of their peptide sequence embedded in the hydrophobic region of the membrane. [GOC:dos, GOC:go_curators];All of the contents of a cell excluding the plasma…	IEA;IBA;ISS	cellular_component;biological_process;molecular_function	ENSRNOG00000014311	506.669	-0.449221	0.124463	-3.60928	0.000307052	0.0568883	459.697	453.919	590.455	659.414	442.24	450.053	617.756	539.618	420.064	474.107	393.456	558.943	424.728	530.964	495.136	544.985	592.602	533.311	676.864	459.69	562.041	388.821	417.276	429.746	545.508
ENSRNOG00000015987	Rap1gds1	protein_coding	2	q44	244258550	244370983	-1	Rap1 GTPase-GDP dissociation stimulator 1 [Source:RGD Symbol;Acc:1308558]	310909	GO:0003674;GO:0005575;GO:0031034;GO:0014829;GO:0043547;GO:0007264;GO:0005829;GO:0032471;GO:0051561;GO:0005739;GO:0005783	molecular_function;cellular_component;myosin filament assembly;vascular smooth muscle contraction;positive regulation of GTPase activity;small GTPase mediated signal transduction;cytosol;negative regulation of endoplasmic reticulum calcium ion concentration;positive regulation of mitochondrial calcium ion concentration;mitochondrion;endoplasmic reticulum	A molecular process that can be carried out by the action of a single macromolecular machine, usually via direct physical interactions with other molecular entities. Function in this sense denotes an action, or activity, that a gene product (or a complex) performs. These actions are described from two distinct but related perspectives: (1) biochemical activity, and (2) role as a component in a la…	ND;IMP;IBA;IEA	molecular_function;cellular_component;biological_process	ENSRNOG00000015987	276.412	0.37516	0.104188	3.6008	0.000317236	0.0574948	249.042	293.773	243.843	253.231	322.188	275.349	257.247	282.491	284.529	270.073	283.552	264.98	279.427	284.525	262.422	289.524	256.474	282.066	293.684	298.238	240.307	339.254	353.8	209.489	237.934
ENSRNOG00000022358	AABR07026012.1	unprocessed_pseudogene	16	q12.1	58791095	58962422	1								ENSRNOG00000022358	43.0026	-1.23113	0.342244	-3.59724	0.00032161	0.0574948	44.0036	32.6414	49.516	60.7755	43.0953	32.2823	34.4204	55.9734	26.9149	27.5987	24.1789	40.3681	50.9177	70.5711	53.4747	74.6735	35.59	50.4357	39.9689	23.5451	67.5243	13.2177	29.1365	45.0303	48.7475
ENSRNOG00000014863	Reck	protein_coding	5	q22	59348639	59415135	1	reversion-inducing-cysteine-rich protein with kazal motifs [Source:RGD Symbol;Acc:1308845]	313488	GO:0004866;GO:0001955;GO:0007566;GO:0030198;GO:0030336;GO:0035115;GO:1904684;GO:0005886	endopeptidase inhibitor activity;blood vessel maturation;embryo implantation;extracellular matrix organization;negative regulation of cell migration;embryonic forelimb morphogenesis;negative regulation of metalloendopeptidase activity;plasma membrane	Stops, prevents or reduces the activity of an endopeptidase, any enzyme that hydrolyzes nonterminal peptide bonds in polypeptides. [GOC:jl];A developmental process, independent of morphogenetic (shape) change, that is required for a blood vessel to attain its fully functional state. [GOC:dph];Attachment of the blastocyst to the uterine lining. [GOC:isa_complete, http://www.medterms.com];A process…	IEA	molecular_function;biological_process;cellular_component	ENSRNOG00000014863	64.2153	-0.967687	0.269964	-3.5845	0.000337723	0.0593345	58.9836	49.9821	51.3845	65.8401	84.1384	57.9182	66.1235	76.9634	67.2872	39.4268	41.7635	37.2628	53.4015	80.6527	88.1343	85.154	97.7314	85.9275	71.2488	39.2419	63.5523	40.7546	40.5829	75.3768	85.8884
ENSRNOG00000005905	Pde4b	protein_coding	5	q33	121952977	122136814	1	phosphodiesterase 4B [Source:RGD Symbol;Acc:3280]	24626	GO:0016787;GO:0046872;GO:0007165;GO:0008081;GO:0004114;GO:0004115;GO:0030552;GO:0043015;GO:0001780;GO:0030593;GO:0032729;GO:0032743;GO:0035690;GO:0050852;GO:0050900;GO:0071222;GO:0000930;GO:0005813;GO:0005829;GO:0008021;GO:0014069;GO:0016020;GO:0043197;GO:0060076;GO:0071944;GO:0005634;GO:0005737;GO:0048471	hydrolase activity;metal ion binding;signal transduction;phosphoric diester hydrolase activity;3',5'-cyclic-nucleotide phosphodiesterase activity;3',5'-cyclic-AMP phosphodiesterase activity;cAMP binding;gamma-tubulin binding;neutrophil homeostasis;neutrophil chemotaxis;positive regulation of interferon-gamma production;positive regulation of interleukin-2 production;cellular response to drug;T ce…	Catalysis of the hydrolysis of various bonds, e.g. C-O, C-N, C-C, phosphoric anhydride bonds, etc. Hydrolase is the systematic name for any enzyme of EC class 3. [ISBN:0198506732];Interacting selectively and non-covalently with any metal ion. [GOC:ai];The cellular process in which a signal is conveyed to trigger a change in the activity or state of a cell. Signal transduction begins with receptio…	IEA;IDA	molecular_function;biological_process;cellular_component	ENSRNOG00000005905	753.732	0.544538	0.152501	3.57071	0.000356009	0.061487	788.32	752.792	466.198	616.871	692.603	633.303	536.234	554.486	599.817	662.37	781.417	711.099	853.183	766.201	655.56	652.41	572.83	772.414	861.068	994.501	720.921	1275.51	1141.53	882.006	891.383
ENSRNOG00000020457	Tacc2	protein_coding	1	q37	201055644	201329622	1	transforming, acidic coiled-coil containing protein 2 [Source:RGD Symbol;Acc:1303004]	309025	GO:0005737;GO:0021987;GO:0015630;GO:0035257;GO:0000226;GO:0008283;GO:0005654;GO:0005829;GO:0005886	cytoplasm;cerebral cortex development;microtubule cytoskeleton;nuclear hormone receptor binding;microtubule cytoskeleton organization;cell proliferation;nucleoplasm;cytosol;plasma membrane	All of the contents of a cell excluding the plasma membrane and nucleus, but including other subcellular structures. [ISBN:0198547684];The progression of the cerebral cortex over time from its initial formation until its mature state. The cerebral cortex is the outer layered region of the telencephalon. [GO_REF:0000021, GOC:cls, GOC:dgh, GOC:dph, GOC:jid, GOC:mtg_15jun06];The part of the cytoskel…	IBA;IEA	cellular_component;biological_process;molecular_function	ENSRNOG00000020457	335.214	-0.476391	0.134276	-3.54786	0.000388378	0.0638318	313.643	319.274	408.273	386.937	361.179	376.943	318.842	376.071	293.18	250.36	260.472	365.383	284.394	306.928	370.362	433.63	359.855	385.74	364.933	252.269	393.23	258.847	278.878	311.296	345.875
ENSRNOG00000016164	Fcrl2	protein_coding	2	q34	186595051	186606172	-1	Fc receptor-like 2 [Source:RGD Symbol;Acc:1306885]	310694	GO:0016020;GO:0003674;GO:0008150;GO:0005575;GO:0005044;GO:0006898	membrane;molecular_function;biological_process;cellular_component;scavenger receptor activity;receptor-mediated endocytosis	A lipid bilayer along with all the proteins and protein complexes embedded in it an attached to it. [GOC:dos, GOC:mah, ISBN:0815316194];A molecular process that can be carried out by the action of a single macromolecular machine, usually via direct physical interactions with other molecular entities. Function in this sense denotes an action, or activity, that a gene product (or a complex) perform…	IEA;ND	cellular_component;molecular_function;biological_process	ENSRNOG00000016164	1463	-1.26784	0.356931	-3.55205	0.000382236	0.0638318	622.604	1377.06	2022.68	752.603	961.435	809.906	2391.31	1633.72	1666.8	961.028	1510.08	2213	1351.18	1132.5	1746.84	1771.2	1958.58	1381.38	2104.45	1140.26	2046.58	504.476	673.26	2664.62	1161.82
ENSRNOG00000013067	Phf21b	protein_coding	7	q34	125649688	125718986	1	PHD finger protein 21B [Source:RGD Symbol;Acc:1308739]	300117	GO:0046872;GO:0005634;GO:0006355;GO:0003682;GO:0042393;GO:0003712;GO:0000977	metal ion binding;nucleus;regulation of transcription, DNA-templated;chromatin binding;histone binding;transcription cofactor activity;RNA polymerase II regulatory region sequence-specific DNA binding	Interacting selectively and non-covalently with any metal ion. [GOC:ai];A membrane-bounded organelle of eukaryotic cells in which chromosomes are housed and replicated. In most cells, the nucleus contains all of the cell's chromosomes except the organellar chromosomes, and is the site of RNA synthesis and processing. In some species, or in specialized cell types, RNA metabolism or DNA replication…	IEA;IBA	molecular_function;cellular_component;biological_process	ENSRNOG00000013067	130.355	-0.748747	0.210654	-3.55439	0.000378855	0.0638318	107.668	159.127	115.849	173.21	97.4774	153.816	127.718	113.696	146.109	174.463	94.5174	122.139	171.382	153.464	119.823	159.827	141.23	146.637	115.562	90.8169	90.3634	80.4077	82.2065	133.133	186.865
ENSRNOG00000042785	Sesn2	protein_coding	5	q36	150684133	150704117	-1	sestrin 2 [Source:RGD Symbol;Acc:1566319]	502988	GO:0005634;GO:0005739;GO:1901031;GO:0005092;GO:0016684;GO:0032542;GO:0070728;GO:0001932;GO:0006111;GO:0006635;GO:0007005;GO:0009749;GO:0016239;GO:0030308;GO:0030330;GO:0032042;GO:0032868;GO:0034198;GO:0034599;GO:0036091;GO:0042149;GO:0042593;GO:0043491;GO:0046323;GO:0070328;GO:0071230;GO:0071233;GO:0072593;GO:0098869;GO:1900182;GO:1902010;GO:1904262;GO:1904504;GO:1990253;GO:2000479;GO:0005737;GO:…	nucleus;mitochondrion;regulation of response to reactive oxygen species;GDP-dissociation inhibitor activity;oxidoreductase activity, acting on peroxide as acceptor;sulfiredoxin activity;leucine binding;regulation of protein phosphorylation;regulation of gluconeogenesis;fatty acid beta-oxidation;mitochondrion organization;response to glucose;positive regulation of macroautophagy;negative regulatio…	A membrane-bounded organelle of eukaryotic cells in which chromosomes are housed and replicated. In most cells, the nucleus contains all of the cell's chromosomes except the organellar chromosomes, and is the site of RNA synthesis and processing. In some species, or in specialized cell types, RNA metabolism or DNA replication may be absent. [GOC:go_curators];A semiautonomous, self replicating org…	IEA	cellular_component;biological_process;molecular_function	ENSRNOG00000042785	926.169	-0.290042	0.0822303	-3.52719	0.000419999	0.0679332	855.73	883.358	754.886	835.663	856.775	842.188	914.859	784.502	927.602	934.415	825.379	850.835	869.327	828.931	910.061	856.78	1221.36	976.958	1006.17	979.925	1135	860.252	889.703	1105.2	1238.42
ENSRNOG00000057518	RF00003	snRNA	5	q33	122109262	122109421	1								ENSRNOG00000057518	26.4343	1.07988	0.307119	3.51616	0.00043783	0.0686383	28.0874	28.5612	14.9482	16.2068	34.8866	25.6359	19.9276	24.4883	18.2637	17.7421	34.0702	37.2628	26.0798	28.0044	23.7665	20.961	12.4283	29.8878	20.8533	36.9995	20.8531	50.6679	45.7859	24.473	19.7311
ENSRNOG00000012622	Mmp15	protein_coding	19	p13	10079765	10101451	-1	matrix metallopeptidase 15 [Source:RGD Symbol;Acc:1308937]	291848	GO:0016020;GO:0016021;GO:0008233;GO:0016787;GO:0006508;GO:0046872;GO:0008270;GO:0004222;GO:0008237;GO:0005887;GO:0032355;GO:0031012;GO:0035987	membrane;integral component of membrane;peptidase activity;hydrolase activity;proteolysis;metal ion binding;zinc ion binding;metalloendopeptidase activity;metallopeptidase activity;integral component of plasma membrane;response to estradiol;extracellular matrix;endodermal cell differentiation	A lipid bilayer along with all the proteins and protein complexes embedded in it an attached to it. [GOC:dos, GOC:mah, ISBN:0815316194];The component of a membrane consisting of the gene products and protein complexes having at least some part of their peptide sequence embedded in the hydrophobic region of the membrane. [GOC:dos, GOC:go_curators];Catalysis of the hydrolysis of a peptide bond. A p…	IEA;IEP	cellular_component;molecular_function;biological_process	ENSRNOG00000012622	29.9913	-1.28532	0.36524	-3.5191	0.000433019	0.0686383	17.7887	10.2004	30.8307	43.5558	20.5216	12.3432	39.8552	41.1054	20.1862	16.7564	30.7731	33.1225	21.1122	50.408	19.8055	34.0616	45.1937	47.6337	36.4933	19.0603	43.6922	17.6236	17.69	27.4097	52.2295
ENSRNOG00000015948	Slc1a5	protein_coding	1	q21	78710539	78724794	1	solute carrier family 1 member 5 [Source:RGD Symbol;Acc:708512]	292657	GO:0016020;GO:0016021;GO:0015293;GO:0015194;GO:0010585;GO:0015825;GO:1903803;GO:0005886	membrane;integral component of membrane;symporter activity;L-serine transmembrane transporter activity;glutamine secretion;L-serine transport;L-glutamine import across plasma membrane;plasma membrane	A lipid bilayer along with all the proteins and protein complexes embedded in it an attached to it. [GOC:dos, GOC:mah, ISBN:0815316194];The component of a membrane consisting of the gene products and protein complexes having at least some part of their peptide sequence embedded in the hydrophobic region of the membrane. [GOC:dos, GOC:go_curators];Enables the active transport of a solute across a …	IEA;IDA	cellular_component;molecular_function;biological_process	ENSRNOG00000015948	278.956	-0.443713	0.127192	-3.48852	0.000485697	0.0697297	212.528	199.929	178.444	245.128	210.346	213.633	245.472	240.511	251.846	220.79	246.185	278.436	234.718	252.04	286.189	290.834	381.887	353.05	349.293	293.753	403.16	239.02	327.785	381.779	434.085
ENSRNOG00000018487	Slc3a2	protein_coding	1	q43	224906554	224921092	-1	solute carrier family 3 member 2 [Source:RGD Symbol;Acc:3073]	50567	GO:0016020;GO:0016021;GO:0003824;GO:0005975;GO:0005634;GO:0005829;GO:0005886	membrane;integral component of membrane;catalytic activity;carbohydrate metabolic process;nucleus;cytosol;plasma membrane	A lipid bilayer along with all the proteins and protein complexes embedded in it an attached to it. [GOC:dos, GOC:mah, ISBN:0815316194];The component of a membrane consisting of the gene products and protein complexes having at least some part of their peptide sequence embedded in the hydrophobic region of the membrane. [GOC:dos, GOC:go_curators];Catalysis of a biochemical reaction at physiologic…	IEA	cellular_component;molecular_function;biological_process	ENSRNOG00000018487	1066.35	-0.309468	0.0883212	-3.50389	0.000458515	0.0697297	960.589	912.939	960.424	1076.74	847.54	919.096	902.178	1121.22	987.2	927.515	1159.49	1084.76	982.34	1077.61	1187.34	1137.13	1286.33	1177.77	1260.76	1014.68	1268.07	920.833	1069.72	1299.03	1106.1
ENSRNOG00000015894	Dock8	protein_coding	1	q51	242959488	243153465	1	dedicator of cytokinesis 8 [Source:RGD Symbol;Acc:1561588]	499337	GO:0007264;GO:0005085;GO:0001771;GO:0036336;GO:0043547;GO:0061485;GO:0070233;GO:1903905;GO:1990869;GO:2000406;GO:0005737;GO:0031252;GO:0031256	small GTPase mediated signal transduction;guanyl-nucleotide exchange factor activity;immunological synapse formation;dendritic cell migration;positive regulation of GTPase activity;memory T cell proliferation;negative regulation of T cell apoptotic process;positive regulation of establishment of T cell polarity;cellular response to chemokine;positive regulation of T cell migration;cytoplasm;cell …	Any series of molecular signals in which a small monomeric GTPase relays one or more of the signals. [GOC:mah];Stimulates the exchange of guanyl nucleotides associated with a GTPase. Under normal cellular physiological conditions, the concentration of GTP is higher than that of GDP, favoring the replacement of GDP by GTP in association with the GTPase. [GOC:kd, GOC:mah];The formation of an area o…	IEA	biological_process;molecular_function;cellular_component	ENSRNOG00000015894	8928.56	0.253955	0.0727991	3.48844	0.000485849	0.0697297	8291.4	9047.79	7773.08	8539.97	8842.74	8433.28	9161.27	8378.51	8649.29	9754.19	8083.44	8796.1	10464.2	9504.7	8231.15	7493.55	9021.79	8993.43	8737.54	10854.3	8698.72	10347.3	10173.8	7892.05	8956.77
ENSRNOG00000013555	Ankrd55	protein_coding	2	q14	44096061	44196605	1	ankyrin repeat domain 55 [Source:RGD Symbol;Acc:1307735]	361898						ENSRNOG00000013555	339.578	-0.823413	0.23503	-3.50343	0.0004593	0.0697297	237.807	220.329	362.495	245.128	429.927	278.197	455.618	505.509	289.335	251.346	302.236	438.873	156.479	241.958	370.362	465.072	378.497	353.984	355.375	186.119	439.901	258.847	260.147	478.692	523.455
ENSRNOG00000014901	Uggt1	protein_coding	9	q21	42692105	42805673	-1	UDP-glucose glycoprotein glucosyltransferase 1 [Source:RGD Symbol;Acc:619710]	171129	GO:0016740;GO:0016757;GO:0005515;GO:0006486;GO:0005783;GO:0030968;GO:0018279;GO:0005793;GO:0071712;GO:0005788;GO:0051082;GO:0006457;GO:0051084;GO:0003980;GO:0097359	transferase activity;transferase activity, transferring glycosyl groups;protein binding;protein glycosylation;endoplasmic reticulum;endoplasmic reticulum unfolded protein response;protein N-linked glycosylation via asparagine;endoplasmic reticulum-Golgi intermediate compartment;ER-associated misfolded protein catabolic process;endoplasmic reticulum lumen;unfolded protein binding;protein folding;'…	Catalysis of the transfer of a group, e.g. a methyl group, glycosyl group, acyl group, phosphorus-containing, or other groups, from one compound (generally regarded as the donor) to another compound (generally regarded as the acceptor). Transferase is the systematic name for any enzyme of EC class 2. [ISBN:0198506732];Catalysis of the transfer of a glycosyl group from one compound (donor) to anot…	IEA;IPI;TAS;IBA;IDA	molecular_function;biological_process;cellular_component	ENSRNOG00000014901	1803.56	0.271698	0.0778442	3.49028	0.000482506	0.0697297	1592.56	1856.48	1902.16	1818.2	1887.98	2152.47	1857.8	1771.03	2049.38	1822.5	1994.76	1843.48	1936.12	1819.17	1684.45	1640.2	1637.14	1705.47	1632.64	1948.64	1502.42	1914.36	1937.57	1648.5	1514.65
ENSRNOG00000056474	AC096239.2	pseudogene	13	q13	52266739	52267044	-1								ENSRNOG00000056474	87.4754	0.540724	0.154859	3.49172	0.000479919	0.0697297	90.816	79.5634	95.295	75.9693	92.347	112.039	80.6163	74.3396	106.698	80.8249	58.2491	84.8765	89.4165	70.5711	93.0856	75.9835	85.868	70.0496	83.4133	109.877	81.4264	120.061	113.424	82.2292	78.9245
ENSRNOG00000008062	Dqx1	protein_coding	4	q34	113890509	113899347	1	DEAQ box RNA-dependent ATPase 1 [Source:RGD Symbol;Acc:1591766]	680434	GO:0016787;GO:0000166;GO:0005524;GO:0004004;GO:0000398;GO:0005737;GO:0003723;GO:0004386;GO:0005681	hydrolase activity;nucleotide binding;ATP binding;ATP-dependent RNA helicase activity;mRNA splicing, via spliceosome;cytoplasm;RNA binding;helicase activity;spliceosomal complex	Catalysis of the hydrolysis of various bonds, e.g. C-O, C-N, C-C, phosphoric anhydride bonds, etc. Hydrolase is the systematic name for any enzyme of EC class 3. [ISBN:0198506732];Interacting selectively and non-covalently with a nucleotide, any compound consisting of a nucleoside that is esterified with (ortho)phosphate or an oligophosphate at any hydroxyl group on the ribose or deoxyribose. [GO…	IEA;IBA	molecular_function;biological_process;cellular_component	ENSRNOG00000008062	46.9872	-0.769142	0.221804	-3.46766	0.000525003	0.0716674	38.3861	31.6214	56.9901	43.5558	32.8345	30.3833	55.2539	45.4784	53.8298	37.4554	53.8529	43.4733	36.015	39.2062	44.5623	61.5729	66.6607	56.0397	67.7733	33.6359	72.4893	42.9575	28.0959	56.7773	45.2655
ENSRNOG00000009222	Epha2	protein_coding	5	q36	159845774	159874206	1	Eph receptor A2 [Source:RGD Symbol;Acc:1307204]	366492	GO:0016020;GO:0016021;GO:0000166;GO:0004672;GO:0005524;GO:0016301;GO:0016740;GO:0006468;GO:0016310;GO:0005622;GO:0005887;GO:0004713;GO:0018108;GO:0007169;GO:0005003;GO:0004714;GO:0001501;GO:0001568;GO:0001570;GO:0001649;GO:0001818;GO:0002043;GO:0006954;GO:0008630;GO:0010591;GO:0014028;GO:0016477;GO:0016525;GO:0021915;GO:0030182;GO:0030216;GO:0030316;GO:0032682;GO:0033598;GO:0033628;GO:0036342;GO:…	membrane;integral component of membrane;nucleotide binding;protein kinase activity;ATP binding;kinase activity;transferase activity;protein phosphorylation;phosphorylation;intracellular;integral component of plasma membrane;protein tyrosine kinase activity;peptidyl-tyrosine phosphorylation;transmembrane receptor protein tyrosine kinase signaling pathway;ephrin receptor activity;transmembrane rece…	A lipid bilayer along with all the proteins and protein complexes embedded in it an attached to it. [GOC:dos, GOC:mah, ISBN:0815316194];The component of a membrane consisting of the gene products and protein complexes having at least some part of their peptide sequence embedded in the hydrophobic region of the membrane. [GOC:dos, GOC:go_curators];Interacting selectively and non-covalently with a …	IEA	cellular_component;molecular_function;biological_process	ENSRNOG00000009222	935.701	-0.645398	0.186378	-3.46283	0.000534517	0.0716674	721.846	646.708	723.121	790.081	524.326	636.151	770.837	686.548	986.238	792.478	944.075	1098.22	742.654	761.72	1150.7	901.322	1211.19	1061.95	1209.49	927.229	1828.12	767.728	872.013	1153.17	1474.03
ENSRNOG00000033090	Ltbp1	protein_coding	6	q13	21203502	21600451	-1	latent transforming growth factor beta binding protein 1 [Source:RGD Symbol;Acc:68379]	59107	GO:0005509;GO:0050431;GO:0050436;GO:0003281;GO:0035904;GO:0060976;GO:0001527;GO:0031012;GO:0032991	calcium ion binding;transforming growth factor beta binding;microfibril binding;ventricular septum development;aorta development;coronary vasculature development;microfibril;extracellular matrix;protein-containing complex	Interacting selectively and non-covalently with calcium ions (Ca2+). [GOC:ai];Interacting selectively and non-covalently with TGF-beta, transforming growth factor beta, a multifunctional peptide that controls proliferation, differentiation and other functions in many cell types. [ISBN:0198506732];Interacting selectively and non-covalently with a microfibril, any small fibril occurring in biologic…	IEA	molecular_function;biological_process;cellular_component	ENSRNOG00000033090	74.8309	-1.04055	0.299658	-3.47246	0.000515709	0.0716674	77.7085	39.7817	102.769	115.473	88.2427	50.3224	86.9569	110.198	74.9772	51.2548	60.4472	48.6487	60.8529	109.777	88.1343	124.456	74.5696	80.3235	93.8399	39.2419	70.5033	34.1457	40.5829	78.3135	68.4786
ENSRNOG00000010352	Dnajc3	protein_coding	15	q24	104186792	104226329	1	DnaJ heat shock protein family (Hsp40) member C3 [Source:RGD Symbol;Acc:708518]	63880	GO:0005783;GO:0005829;GO:0006469;GO:0006986;GO:0019901;GO:0005790;GO:0004860;GO:0051087;GO:0051787;GO:0036494;GO:0043066;GO:0051603;GO:0070417;GO:1903912;GO:0005737;GO:0005788;GO:0031205	endoplasmic reticulum;cytosol;negative regulation of protein kinase activity;response to unfolded protein;protein kinase binding;smooth endoplasmic reticulum;protein kinase inhibitor activity;chaperone binding;misfolded protein binding;positive regulation of translation initiation in response to endoplasmic reticulum stress;negative regulation of apoptotic process;proteolysis involved in cellular…	The irregular network of unit membranes, visible only by electron microscopy, that occurs in the cytoplasm of many eukaryotic cells. The membranes form a complex meshwork of tubular channels, which are often expanded into slitlike cavities called cisternae. The ER takes two forms, rough (or granular), with ribosomes adhering to the outer surface, and smooth (with no ribosomes attached). [ISBN:019…	IEA;ISS;IDA	cellular_component;biological_process;molecular_function	ENSRNOG00000010352	996.247	0.523591	0.150619	3.47625	0.000508478	0.0716674	817.344	1095.53	912.776	916.697	1029.16	1304.58	762.684	746.02	1233.28	1321.78	959.462	965.729	1330.07	1031.68	793.208	729.704	785.24	1033.93	1047.01	1294.98	882.781	1242.46	1236.22	777.262	646.485
ENSRNOG00000016281	Col4a1	protein_coding	16	q12.5	83522162	83632153	1	collagen type IV alpha 1 chain [Source:RGD Symbol;Acc:1307148]	290905	GO:0003674;GO:0005575;GO:0005201;GO:0005581;GO:0030855;GO:0005576;GO:0048407;GO:0001569;GO:0007420;GO:0007528;GO:0038063;GO:0048514;GO:0061304;GO:0061333;GO:0071230;GO:0071711;GO:0005587;GO:0005604	molecular_function;cellular_component;extracellular matrix structural constituent;collagen trimer;epithelial cell differentiation;extracellular region;platelet-derived growth factor binding;branching involved in blood vessel morphogenesis;brain development;neuromuscular junction development;collagen-activated tyrosine kinase receptor signaling pathway;blood vessel morphogenesis;retinal blood vess…	A molecular process that can be carried out by the action of a single macromolecular machine, usually via direct physical interactions with other molecular entities. Function in this sense denotes an action, or activity, that a gene product (or a complex) performs. These actions are described from two distinct but related perspectives: (1) biochemical activity, and (2) role as a component in a la…	ND;IEA;IEP;TAS	molecular_function;cellular_component;biological_process	ENSRNOG00000016281	731.683	-0.792616	0.228703	-3.4657	0.000528851	0.0716674	802.364	462.08	811.876	885.296	758.272	555.445	827.902	1001.4	726.702	531.276	584.689	626.223	792.33	1185.15	739.734	1196.09	676.211	718.242	826.313	595.355	773.55	328.24	434.966	739.084	705.678
ENSRNOG00000007574	Padi2	protein_coding	5	q36	159428515	159471144	1	peptidyl arginine deiminase 2 [Source:RGD Symbol;Acc:3288]	29511	GO:0005737;GO:0005509;GO:0004668;GO:0018101;GO:0030331;GO:0010848;GO:0030520;GO:0036413;GO:0048096;GO:0070100;GO:1901624;GO:1990830;GO:0035327	cytoplasm;calcium ion binding;protein-arginine deiminase activity;protein citrullination;estrogen receptor binding;regulation of chromatin disassembly;intracellular estrogen receptor signaling pathway;histone H3-R26 citrullination;chromatin-mediated maintenance of transcription;negative regulation of chemokine-mediated signaling pathway;negative regulation of lymphocyte chemotaxis;cellular respon…	All of the contents of a cell excluding the plasma membrane and nucleus, but including other subcellular structures. [ISBN:0198547684];Interacting selectively and non-covalently with calcium ions (Ca2+). [GOC:ai];Catalysis of the reaction: protein L-arginine + H2O = protein L-citrulline + NH3. [EC:3.5.3.15];The hydrolysis of peptidyl-arginine to form peptidyl-citrulline. [PMID:23175390, RESID:AA0…	IEA	cellular_component;molecular_function;biological_process	ENSRNOG00000007574	2005.3	0.341	0.0988319	3.45031	0.000559948	0.0730745	2140.26	2074.77	1956.35	1725.01	1912.61	2011	1885.88	1769.28	2217.59	2007.81	1416.66	2110.53	2437.84	2354.61	2010.25	1902.21	1969.32	2021.16	1767.32	2465.51	1745.7	2243.7	2353.81	1804.15	1808.3
ENSRNOG00000002050	Igfbp7	protein_coding	14	p11	33010300	33070190	1	insulin-like growth factor binding protein 7 [Source:RGD Symbol;Acc:1306201]	289560	GO:0005576;GO:0003674;GO:0005615;GO:0014070;GO:0032526;GO:0005520;GO:0001558;GO:0007566;GO:0032870;GO:0051414;GO:0009408;GO:0007155;GO:0050810	extracellular region;molecular_function;extracellular space;response to organic cyclic compound;response to retinoic acid;insulin-like growth factor binding;regulation of cell growth;embryo implantation;cellular response to hormone stimulus;response to cortisol;response to heat;cell adhesion;regulation of steroid biosynthetic process	The space external to the outermost structure of a cell. For cells without external protective or external encapsulating structures this refers to space outside of the plasma membrane. This term covers the host cell environment outside an intracellular parasite. [GOC:go_curators];A molecular process that can be carried out by the action of a single macromolecular machine, usually via direct physi…	IEA;ND;IDA;IEP;IMP	cellular_component;molecular_function;biological_process	ENSRNOG00000002050	221.853	-0.873131	0.252828	-3.45346	0.000553439	0.0730745	264.022	143.826	211.144	216.766	260.624	157.614	204.711	293.86	224.932	184.32	170.351	176.998	206.155	311.409	279.257	375.988	301.103	265.254	230.255	173.785	196.615	98.0313	135.276	244.73	217.042
ENSRNOG00000010479	Mycbp2	protein_coding	15	q23	87506959	93868301	-1	MYC binding protein 2, E3 ubiquitin protein ligase [Source:RGD Symbol;Acc:1312048]	290447	GO:0005085;GO:0008270;GO:0008536;GO:0061630;GO:0016567;GO:0005634;GO:0043231	guanyl-nucleotide exchange factor activity;zinc ion binding;Ran GTPase binding;ubiquitin protein ligase activity;protein ubiquitination;nucleus;intracellular membrane-bounded organelle	Stimulates the exchange of guanyl nucleotides associated with a GTPase. Under normal cellular physiological conditions, the concentration of GTP is higher than that of GDP, favoring the replacement of GDP by GTP in association with the GTPase. [GOC:kd, GOC:mah];Interacting selectively and non-covalently with zinc (Zn) ions. [GOC:ai];Interacting selectively and non-covalently with Ran, a conserved…	IEA	molecular_function;biological_process;cellular_component	ENSRNOG00000010479	3114.81	0.245124	0.071109	3.44715	0.000566525	0.0730745	3213.2	3222.32	2867.26	2817.96	3648.73	3201.64	3211.06	2932.48	3135.58	3527.71	2803.65	2736.75	3549.34	3231.71	2827.23	2744.58	2910.47	3093.39	3218.36	3624.83	3015.75	3479.56	3395.44	2515.82	2913.24
ENSRNOG00000019318	Syt3	protein_coding	1	q22	100379186	100408083	1	synaptotagmin 3 [Source:RGD Symbol;Acc:3805]	25731	GO:0016020;GO:0016021;GO:0017156;GO:1903861;GO:0005768	membrane;integral component of membrane;calcium ion regulated exocytosis;positive regulation of dendrite extension;endosome	A lipid bilayer along with all the proteins and protein complexes embedded in it an attached to it. [GOC:dos, GOC:mah, ISBN:0815316194];The component of a membrane consisting of the gene products and protein complexes having at least some part of their peptide sequence embedded in the hydrophobic region of the membrane. [GOC:dos, GOC:go_curators];The release of intracellular molecules (e.g. hormo…	IEA	cellular_component;biological_process	ENSRNOG00000019318	102.49	-0.846351	0.245922	-3.44155	0.000578399	0.0736736	109.541	90.7839	91.5579	126.616	81.0601	93.049	123.189	148.679	77.8609	99.5526	81.3289	153.192	64.5786	57.129	138.638	108.735	157.048	109.277	97.3155	67.2718	77.4543	55.0738	79.0847	129.217	143.921
ENSRNOG00000017488	Snx24	protein_coding	18	q11	48201728	48355699	1	sorting nexin 24 [Source:RGD Symbol;Acc:1306864]	361328	GO:0016020;GO:0015031;GO:0008289;GO:0035091;GO:0030659;GO:0031410;GO:0010314;GO:0032266;GO:0070273	membrane;protein transport;lipid binding;phosphatidylinositol binding;cytoplasmic vesicle membrane;cytoplasmic vesicle;phosphatidylinositol-5-phosphate binding;phosphatidylinositol-3-phosphate binding;phosphatidylinositol-4-phosphate binding	A lipid bilayer along with all the proteins and protein complexes embedded in it an attached to it. [GOC:dos, GOC:mah, ISBN:0815316194];The directed movement of proteins into, out of or within a cell, or between cells, by means of some agent such as a transporter or pore. [GOC:ai];Interacting selectively and non-covalently with a lipid. [GOC:ai];Interacting selectively and non-covalently with any…	IEA	cellular_component;biological_process;molecular_function	ENSRNOG00000017488	89.12	-0.663796	0.193616	-3.4284	0.00060714	0.0763796	99.2422	94.8641	78.4782	88.1244	88.2427	99.6953	96.9207	90.0821	85.5509	62.0972	84.6261	87.9817	55.8853	64.9702	106.949	104.805	124.848	109.277	117.3	75.1201	101.286	58.3782	68.6788	104.744	78.9245
ENSRNOG00000042458	AABR07046707.1	protein_coding	5	q11	2278357	2401826	1			GO:0003723	RNA binding	Interacting selectively and non-covalently with an RNA molecule or a portion thereof. [GOC:jl, GOC:mah]	IEA	molecular_function	ENSRNOG00000042458	116.187	0.471071	0.1377	3.421	0.00062392	0.0775335	121.712	122.405	128.928	125.603	126.208	112.988	116.848	95.3296	102.853	104.481	85.7251	106.613	129.157	112.018	116.852	111.355	96.0366	126.089	109.48	136.786	100.293	153.105	151.926	96.913	113.744
ENSRNOG00000027037	Alox12	protein_coding	10	q24	56851734	56864005	-1	arachidonate 12-lipoxygenase, 12S type [Source:RGD Symbol;Acc:1311159]	287454	GO:0016020;GO:0016787;GO:0005737;GO:0046872;GO:0006629;GO:0016491;GO:0055114;GO:0007568;GO:0005829;GO:0042383;GO:0005506;GO:0006631;GO:0043065;GO:0051213;GO:0008284;GO:0016702;GO:0048661;GO:0010628;GO:0043066;GO:0010942;GO:0010656;GO:0071396;GO:0043280;GO:0019369;GO:0019372;GO:0043651;GO:0051122;GO:0061436;GO:0004052;GO:0010595;GO:0045603;GO:0051901;GO:0090331;GO:0097755;GO:1901751;GO:2001303;GO:…	membrane;hydrolase activity;cytoplasm;metal ion binding;lipid metabolic process;oxidoreductase activity;oxidation-reduction process;aging;cytosol;sarcolemma;iron ion binding;fatty acid metabolic process;positive regulation of apoptotic process;dioxygenase activity;positive regulation of cell proliferation;oxidoreductase activity, acting on single donors with incorporation of molecular oxygen, inc…	A lipid bilayer along with all the proteins and protein complexes embedded in it an attached to it. [GOC:dos, GOC:mah, ISBN:0815316194];Catalysis of the hydrolysis of various bonds, e.g. C-O, C-N, C-C, phosphoric anhydride bonds, etc. Hydrolase is the systematic name for any enzyme of EC class 3. [ISBN:0198506732];All of the contents of a cell excluding the plasma membrane and nucleus, but includ…	IEA;ISS;IEP;IDA;IMP	cellular_component;molecular_function;biological_process	ENSRNOG00000027037	548.731	-0.467658	0.137093	-3.41126	0.000646639	0.0793886	444.717	509.002	479.278	590.535	500.726	512.719	589.676	628.826	595.011	645.613	459.399	524.785	593.626	544.406	707.055	593.458	670.561	516.499	496.135	447.357	610.698	393.227	442.25	547.216	669.698
ENSRNOG00000029399	Bcam	protein_coding	1	q21	80674444	80689171	-1	basal cell adhesion molecule (Lutheran blood group) [Source:RGD Symbol;Acc:68378]	78958	GO:0016020;GO:0016021;GO:0007155;GO:0005055;GO:0008022;GO:0043236;GO:0007160;GO:0005886;GO:0009986	membrane;integral component of membrane;cell adhesion;laminin receptor activity;protein C-terminus binding;laminin binding;cell-matrix adhesion;plasma membrane;cell surface	A lipid bilayer along with all the proteins and protein complexes embedded in it an attached to it. [GOC:dos, GOC:mah, ISBN:0815316194];The component of a membrane consisting of the gene products and protein complexes having at least some part of their peptide sequence embedded in the hydrophobic region of the membrane. [GOC:dos, GOC:go_curators];The attachment of a cell, either to another cell o…	IEA;NAS	cellular_component;biological_process;molecular_function	ENSRNOG00000029399	220.461	-0.851537	0.251742	-3.38258	0.000718082	0.0822047	234.062	144.846	217.684	280.58	252.415	187.997	244.566	305.23	190.327	164.607	138.479	175.963	208.639	334.933	215.879	395.638	225.404	244.707	231.124	180.513	209.524	92.5239	146.723	240.814	246.059
ENSRNOG00000012442	Cemip	protein_coding	1	q31	146069771	146226462	-1	cell migration inducing hyaluronidase [Source:RGD Symbol;Acc:1305254]	308797	GO:0005737;GO:0005886;GO:0004415;GO:0005783;GO:0030335;GO:0005540;GO:0032050;GO:0046923;GO:0007605;GO:0010800;GO:0030214;GO:0051281;GO:0090314;GO:1900020;GO:0030665;GO:0045334	cytoplasm;plasma membrane;hyalurononglucosaminidase activity;endoplasmic reticulum;positive regulation of cell migration;hyaluronic acid binding;clathrin heavy chain binding;ER retention sequence binding;sensory perception of sound;positive regulation of peptidyl-threonine phosphorylation;hyaluronan catabolic process;positive regulation of release of sequestered calcium ion into cytosol;positive …	All of the contents of a cell excluding the plasma membrane and nucleus, but including other subcellular structures. [ISBN:0198547684];The membrane surrounding a cell that separates the cell from its external environment. It consists of a phospholipid bilayer and associated proteins. [ISBN:0716731363];Catalysis of the random hydrolysis of (1->4) linkages between N-acetyl-beta-D-glucosamine and D-…	ISS;IEA	cellular_component;molecular_function;biological_process	ENSRNOG00000012442	185.6	-0.54113	0.159719	-3.38802	0.000703998	0.0822047	153.545	181.568	230.763	277.541	143.651	134.826	211.957	172.293	164.373	173.478	182.441	193.56	188.768	207.233	264.403	214.85	198.287	198.007	192.024	126.695	171.79	116.756	151.926	195.784	191.508
ENSRNOG00000004322	Sh3kbp1	protein_coding	X	q14	37790586	38196204	-1	SH3 domain-containing kinase-binding protein 1 [Source:RGD Symbol;Acc:620904]	84357	GO:0016020;GO:0005737;GO:0016301;GO:0016310;GO:0005515;GO:0005856;GO:0006915;GO:0030054;GO:0045202;GO:0042981;GO:0030659;GO:0031410;GO:0016477;GO:0006897;GO:0005925;GO:0008360;GO:0031625;GO:0043005;GO:0017124;GO:0007010;GO:0030139;GO:0005911	membrane;cytoplasm;kinase activity;phosphorylation;protein binding;cytoskeleton;apoptotic process;cell junction;synapse;regulation of apoptotic process;cytoplasmic vesicle membrane;cytoplasmic vesicle;cell migration;endocytosis;focal adhesion;regulation of cell shape;ubiquitin protein ligase binding;neuron projection;SH3 domain binding;cytoskeleton organization;endocytic vesicle;cell-cell junction	A lipid bilayer along with all the proteins and protein complexes embedded in it an attached to it. [GOC:dos, GOC:mah, ISBN:0815316194];All of the contents of a cell excluding the plasma membrane and nucleus, but including other subcellular structures. [ISBN:0198547684];Catalysis of the transfer of a phosphate group, usually from ATP, to a substrate molecule. [ISBN:0198506732];The process of intr…	IEA;ISS;IPI;TAS	cellular_component;molecular_function;biological_process	ENSRNOG00000004322	1264.82	0.340865	0.100903	3.37813	0.000729813	0.0822047	1263	1222.01	1256.59	1230.7	1307.22	1355.86	1214.68	1311	1199.63	1174.92	1462.82	1413.92	1255.56	1335.25	1369.55	1070.32	979.008	1316	1279.87	1506.89	1073.44	1505.72	1318.42	1185.47	999.324
ENSRNOG00000008061	Nuak1	protein_coding	7	q13	25039335	25113664	1	NUAK family kinase 1 [Source:RGD Symbol;Acc:1309956]	299694	GO:0004672;GO:0005524;GO:0016301;GO:0006468;GO:0016310;GO:0005737;GO:0005634;GO:0035556;GO:0004674;GO:0002039;GO:0030155;GO:0035507;GO:2000772;GO:0001650;GO:0015630	protein kinase activity;ATP binding;kinase activity;protein phosphorylation;phosphorylation;cytoplasm;nucleus;intracellular signal transduction;protein serine/threonine kinase activity;p53 binding;regulation of cell adhesion;regulation of myosin-light-chain-phosphatase activity;regulation of cellular senescence;fibrillar center;microtubule cytoskeleton	Catalysis of the phosphorylation of an amino acid residue in a protein, usually according to the reaction: a protein + ATP = a phosphoprotein + ADP. [MetaCyc:PROTEIN-KINASE-RXN];Interacting selectively and non-covalently with ATP, adenosine 5'-triphosphate, a universally important coenzyme and enzyme regulator. [ISBN:0198506732];Catalysis of the transfer of a phosphate group, usually from ATP, to…	IEA;IBA	molecular_function;biological_process;cellular_component	ENSRNOG00000008061	1859.44	-0.380342	0.112643	-3.37651	0.000734115	0.0822047	1458.67	1699.39	2296.42	1940.76	1699.18	1729	2040.77	2011.54	1918.65	1666.77	1390.29	1934.56	1695.19	1758.68	2134.04	2001.77	1767.64	1952.05	2037.54	1626.86	2321.64	1470.47	1692	1964.69	2257.47
ENSRNOG00000000187	Csf2rb	protein_coding	7	q34	119554354	119568776	1	colony stimulating factor 2 receptor beta common subunit [Source:RGD Symbol;Acc:620189]	171081	GO:0016020;GO:0016021;GO:0003674;GO:0005575;GO:0004896;GO:0032496;GO:0019221	membrane;integral component of membrane;molecular_function;cellular_component;cytokine receptor activity;response to lipopolysaccharide;cytokine-mediated signaling pathway	A lipid bilayer along with all the proteins and protein complexes embedded in it an attached to it. [GOC:dos, GOC:mah, ISBN:0815316194];The component of a membrane consisting of the gene products and protein complexes having at least some part of their peptide sequence embedded in the hydrophobic region of the membrane. [GOC:dos, GOC:go_curators];A molecular process that can be carried out by the…	IEA;ND;IEP	cellular_component;molecular_function;biological_process	ENSRNOG00000000187	1939.22	0.458593	0.135253	3.39062	0.000697337	0.0822047	1666.52	2007.45	1588.25	1709.82	1584.26	2330.02	1439.32	1648.59	2548.26	1918.11	1881.56	1968.72	2260.25	1700.43	1707.23	1481.68	1964.23	1974.46	1769.06	2705.45	1574.91	2508.06	2514.06	2153.62	1855.89
ENSRNOG00000014064	Ctsh	protein_coding	8	q31	97439161	97458287	1	cathepsin H [Source:RGD Symbol;Acc:2447]	25425	GO:0008233;GO:0016787;GO:0006508;GO:0008234;GO:0004175;GO:0004177;GO:0004197;GO:0008656;GO:0030108;GO:0070324;GO:0002250;GO:0002764;GO:0006919;GO:0010628;GO:0010813;GO:0010815;GO:0010952;GO:0030335;GO:0031638;GO:0031648;GO:0033619;GO:0043129;GO:0070371;GO:0097067;GO:0005615;GO:0005764;GO:0005829;GO:0036464;GO:0043231;GO:0097208	peptidase activity;hydrolase activity;proteolysis;cysteine-type peptidase activity;endopeptidase activity;aminopeptidase activity;cysteine-type endopeptidase activity;cysteine-type endopeptidase activator activity involved in apoptotic process;HLA-A specific activating MHC class I receptor activity;thyroid hormone binding;adaptive immune response;immune response-regulating signaling pathway;activ…	Catalysis of the hydrolysis of a peptide bond. A peptide bond is a covalent bond formed when the carbon atom from the carboxyl group of one amino acid shares electrons with the nitrogen atom from the amino group of a second amino acid. [GOC:jl, ISBN:0815332181];Catalysis of the hydrolysis of various bonds, e.g. C-O, C-N, C-C, phosphoric anhydride bonds, etc. Hydrolase is the systematic name for a…	IEA	molecular_function;biological_process;cellular_component	ENSRNOG00000014064	3323.35	0.310249	0.0913638	3.39575	0.000684408	0.0822047	3404.19	3692.56	3277.4	2868.6	3179.82	3611.82	2775.37	2973.59	3065.41	3934.79	3155.34	3380.57	3806.41	3232.83	3049.05	3252.88	3443.19	3592.14	3019.39	3704.43	2970.08	4026.99	3928.22	2818.31	2885.39
ENSRNOG00000016420	Serpinb6b	protein_coding	17	p12	32770739	32783427	-1	serine (or cysteine) peptidase inhibitor, clade B, member 6b [Source:RGD Symbol;Acc:1310452]	364705	GO:0005615;GO:0010951;GO:0005737;GO:0004867	extracellular space;negative regulation of endopeptidase activity;cytoplasm;serine-type endopeptidase inhibitor activity	That part of a multicellular organism outside the cells proper, usually taken to be outside the plasma membranes, and occupied by fluid. [ISBN:0198547684];Any process that decreases the frequency, rate or extent of endopeptidase activity, the endohydrolysis of peptide bonds within proteins. [GOC:dph, GOC:tb];All of the contents of a cell excluding the plasma membrane and nucleus, but including ot…	IBA;IEA	cellular_component;biological_process;molecular_function	ENSRNOG00000016420	29.9824	-1.3709	0.405711	-3.379	0.000727498	0.0822047	23.4062	17.3407	29.8965	35.4524	24.6259	24.6865	33.5146	34.9834	24.9924	23.6561	23.0798	25.877	34.7731	47.0474	54.465	65.5031	33.3304	30.8218	22.5911	6.72718	25.8181	8.8118	20.8118	35.2411	41.7836
ENSRNOG00000045728	AABR07033887.1	protein_coding	11	q12	42936028	42944942	1								ENSRNOG00000045728	633.077	0.40821	0.12058	3.38537	0.000710816	0.0822047	688.142	663.028	695.093	566.225	817.784	663.686	566.126	529.998	588.283	541.133	579.194	563.083	743.896	678.827	576.339	698.263	488.657	567.869	628.206	788.201	651.411	695.031	776.279	543.3	522.295
ENSRNOG00000003038	Sft2d2	protein_coding	13	q23	83438493	83457888	-1	SFT2 domain containing 2 [Source:RGD Symbol;Acc:1310623]	360868	GO:0016020;GO:0016021;GO:0015031;GO:0016192	membrane;integral component of membrane;protein transport;vesicle-mediated transport	A lipid bilayer along with all the proteins and protein complexes embedded in it an attached to it. [GOC:dos, GOC:mah, ISBN:0815316194];The component of a membrane consisting of the gene products and protein complexes having at least some part of their peptide sequence embedded in the hydrophobic region of the membrane. [GOC:dos, GOC:go_curators];The directed movement of proteins into, out of or …	IEA	cellular_component;biological_process	ENSRNOG00000003038	85.5991	0.913324	0.271249	3.36711	0.000759603	0.0841343	91.7522	54.0623	115.849	76.9823	95.4252	94.9479	76.0873	64.7192	63.4422	66.0399	184.639	103.508	68.3043	71.6913	84.1732	69.4332	83.6083	61.6436	68.6422	128.938	65.5383	133.278	97.8153	43.0725	75.4426
ENSRNOG00000047605	Ptprk	protein_coding	1	p12	17446417	18058055	-1	protein tyrosine phosphatase, receptor type, K [Source:RGD Symbol;Acc:619706]	360302	GO:0016020;GO:0016021;GO:0016787;GO:0004721;GO:0004725;GO:0016791;GO:0006470;GO:0016311;GO:0035335;GO:0007155;GO:0031175;GO:0008013;GO:0019901;GO:0045295;GO:0007165;GO:0007179;GO:0008285;GO:0010839;GO:0016477;GO:0030336;GO:0034394;GO:0034614;GO:0034644;GO:0045786;GO:0045892;GO:0048041;GO:0001750;GO:0005886;GO:0005911;GO:0009986;GO:0030054;GO:0030424;GO:0030425;GO:0031256;GO:0043025;GO:0043231	membrane;integral component of membrane;hydrolase activity;phosphoprotein phosphatase activity;protein tyrosine phosphatase activity;phosphatase activity;protein dephosphorylation;dephosphorylation;peptidyl-tyrosine dephosphorylation;cell adhesion;neuron projection development;beta-catenin binding;protein kinase binding;gamma-catenin binding;signal transduction;transforming growth factor beta rec…	A lipid bilayer along with all the proteins and protein complexes embedded in it an attached to it. [GOC:dos, GOC:mah, ISBN:0815316194];The component of a membrane consisting of the gene products and protein complexes having at least some part of their peptide sequence embedded in the hydrophobic region of the membrane. [GOC:dos, GOC:go_curators];Catalysis of the hydrolysis of various bonds, e.g.…	IEA;IDA;IMP;TAS	cellular_component;molecular_function;biological_process	ENSRNOG00000047605	47.3298	-1.04007	0.309999	-3.35508	0.000793411	0.0842999	44.0036	35.7015	54.1873	76.9823	50.2778	42.7266	54.3481	55.0988	35.5661	25.6274	49.4568	33.1225	38.4988	70.5711	59.4164	91.7043	44.6288	48.5677	44.3133	35.8783	48.6572	13.2177	27.0553	50.9038	52.2295
ENSRNOG00000012947	Metap1	protein_coding	2	q44	243744620	243777673	-1	methionyl aminopeptidase 1 [Source:RGD Symbol;Acc:1305545]	295500	GO:0008233;GO:0016787;GO:0006508;GO:0046872;GO:0004177;GO:0008235;GO:0070006;GO:0070084	peptidase activity;hydrolase activity;proteolysis;metal ion binding;aminopeptidase activity;metalloexopeptidase activity;metalloaminopeptidase activity;protein initiator methionine removal	Catalysis of the hydrolysis of a peptide bond. A peptide bond is a covalent bond formed when the carbon atom from the carboxyl group of one amino acid shares electrons with the nitrogen atom from the amino group of a second amino acid. [GOC:jl, ISBN:0815332181];Catalysis of the hydrolysis of various bonds, e.g. C-O, C-N, C-C, phosphoric anhydride bonds, etc. Hydrolase is the systematic name for a…	IEA	molecular_function;biological_process	ENSRNOG00000012947	221.826	0.342118	0.102045	3.35262	0.000800494	0.0842999	223.763	214.209	222.355	215.753	231.894	208.885	216.486	205.527	223.009	233.604	238.492	222.542	196.22	227.396	188.152	239.741	173.431	223.225	201.582	246.663	226.405	269.861	272.634	205.573	215.882
ENSRNOG00000005700	Nsg1	protein_coding	14	q21	77380262	77401996	1	neuronal vesicle trafficking associated 1 [Source:RGD Symbol;Acc:2222]	25247	GO:0016020;GO:0016021;GO:0005515;GO:0006915;GO:0042995;GO:0005794;GO:0032580;GO:0005783;GO:0048268;GO:0005789;GO:0005102;GO:0030659;GO:0031410;GO:0005768;GO:0005764;GO:0031901;GO:0032585;GO:0030425;GO:0010008;GO:0005769;GO:0031902;GO:0005770;GO:0055038;GO:0032588;GO:0001921;GO:0032051;GO:0001881;GO:0007212;GO:0016197;GO:0042982;GO:0098814;GO:0098887;GO:0099627;GO:0099630;GO:1900271;GO:0016328;GO:…	membrane;integral component of membrane;protein binding;apoptotic process;cell projection;Golgi apparatus;Golgi cisterna membrane;endoplasmic reticulum;clathrin coat assembly;endoplasmic reticulum membrane;signaling receptor binding;cytoplasmic vesicle membrane;cytoplasmic vesicle;endosome;lysosome;early endosome membrane;multivesicular body membrane;dendrite;endosome membrane;early endosome;late…	A lipid bilayer along with all the proteins and protein complexes embedded in it an attached to it. [GOC:dos, GOC:mah, ISBN:0815316194];The component of a membrane consisting of the gene products and protein complexes having at least some part of their peptide sequence embedded in the hydrophobic region of the membrane. [GOC:dos, GOC:go_curators];Interacting selectively and non-covalently with an…	IEA;IBA;IPI;ISS;IDA;IMP	cellular_component;molecular_function;biological_process	ENSRNOG00000005700	70.492	-0.807961	0.241042	-3.35194	0.000802462	0.0842999	84.2622	56.1024	60.7272	81.034	62.5907	56.0193	76.9931	89.2076	60.5585	50.2691	57.1501	53.8241	59.611	85.1334	65.358	111.355	70.0502	73.7856	79.9377	61.6658	105.258	28.6384	62.4353	74.3979	95.1737
ENSRNOG00000005883	Nek10	protein_coding	15	p16	11632759	11812485	-1	NIMA-related kinase 10 [Source:RGD Symbol;Acc:1564342]	305710	GO:0004672;GO:0005524;GO:0006468	protein kinase activity;ATP binding;protein phosphorylation	Catalysis of the phosphorylation of an amino acid residue in a protein, usually according to the reaction: a protein + ATP = a phosphoprotein + ADP. [MetaCyc:PROTEIN-KINASE-RXN];Interacting selectively and non-covalently with ATP, adenosine 5'-triphosphate, a universally important coenzyme and enzyme regulator. [ISBN:0198506732];The process of introducing a phosphate group on to a protein. [GOC:h…	IEA	molecular_function;biological_process	ENSRNOG00000005883	199.342	-0.53093	0.158024	-3.35981	0.000779962	0.0842999	155.417	139.746	250.383	266.399	181.616	174.704	285.327	234.388	132.652	109.409	252.779	208.051	166.414	152.344	238.656	195.199	185.859	240.971	257.191	119.968	244.279	159.714	186.265	217.32	226.328
ENSRNOG00000015440	Wrn	protein_coding	16	q12.3	62483761	62615375	1	Werner syndrome RecQ like helicase [Source:RGD Symbol;Acc:1564788]	290805	GO:0005524;GO:0044237;GO:0003824;GO:0003676;GO:0005737;GO:0006281;GO:0005622;GO:0005634;GO:0006310;GO:0007420;GO:0003682;GO:0000166;GO:0006260;GO:0090305;GO:0006139;GO:0006284;GO:0008026;GO:0003677;GO:0043005;GO:0043140;GO:0000724;GO:0008408;GO:0009378;GO:0005694;GO:0032508;GO:0000287;GO:0000400;GO:0000403;GO:0000405;GO:0003678;GO:0004003;GO:0004386;GO:0004527;GO:0016887;GO:0030145;GO:0042803;GO:…	ATP binding;cellular metabolic process;catalytic activity;nucleic acid binding;cytoplasm;DNA repair;intracellular;nucleus;DNA recombination;brain development;chromatin binding;nucleotide binding;DNA replication;nucleic acid phosphodiester bond hydrolysis;nucleobase-containing compound metabolic process;base-excision repair;ATP-dependent helicase activity;DNA binding;neuron projection;ATP-dependen…	Interacting selectively and non-covalently with ATP, adenosine 5'-triphosphate, a universally important coenzyme and enzyme regulator. [ISBN:0198506732];The chemical reactions and pathways by which individual cells transform chemical substances. [GOC:go_curators];Catalysis of a biochemical reaction at physiological temperatures. In biologically catalyzed reactions, the reactants are known as subs…	IEA;IBA;IEP;IDA	molecular_function;biological_process;cellular_component	ENSRNOG00000015440	971.669	0.269536	0.0802329	3.35943	0.000781044	0.0842999	944.673	1059.83	930.527	971.395	1134.84	1147.92	983.7	853.594	1164.07	1093.11	879.232	913.975	1130.13	981.275	888.275	851.54	794.279	947.071	955.777	1016.92	856.963	1046.4	1081.17	793.904	861.206
ENSRNOG00000028872	Rai14	protein_coding	2	q16	60546091	60683451	-1	retinoic acid induced 14 [Source:RGD Symbol;Acc:1305942]	294804	GO:0005634;GO:0005737;GO:0005856;GO:0030154;GO:0030054;GO:0007283;GO:0005938;GO:0001650;GO:0005829	nucleus;cytoplasm;cytoskeleton;cell differentiation;cell junction;spermatogenesis;cell cortex;fibrillar center;cytosol	A membrane-bounded organelle of eukaryotic cells in which chromosomes are housed and replicated. In most cells, the nucleus contains all of the cell's chromosomes except the organellar chromosomes, and is the site of RNA synthesis and processing. In some species, or in specialized cell types, RNA metabolism or DNA replication may be absent. [GOC:go_curators];All of the contents of a cell excludin…	IEA	cellular_component;biological_process	ENSRNOG00000028872	121.273	-0.577092	0.173205	-3.33184	0.000862734	0.0861888	109.541	81.6035	127.994	167.133	121.077	126.281	115.943	148.679	83.6284	116.309	105.508	116.964	90.6584	140.022	134.677	151.967	120.893	111.145	148.58	108.756	152.923	88.118	88.45	107.681	165.974
ENSRNOG00000056371	Pik3ca	protein_coding	2	q24	118831350	118861454	1	phosphatidylinositol-4,5-bisphosphate 3-kinase, catalytic subunit alpha [Source:RGD Symbol;Acc:620916]	170911	GO:0000166;GO:0004674;GO:0005524;GO:0016301;GO:0016740;GO:0016310;GO:0005737;GO:0048015;GO:0071548;GO:0005886;GO:0005515;GO:0006468;GO:0045087;GO:0046854;GO:0048661;GO:0006954;GO:0016303;GO:0035004;GO:0035005;GO:0046934;GO:0001525;GO:0002250;GO:0006909;GO:0010629;GO:0014065;GO:0014870;GO:0030168;GO:0036092;GO:0043201;GO:0060326;GO:1903544;GO:0005829;GO:0005942;GO:0005943	nucleotide binding;protein serine/threonine kinase activity;ATP binding;kinase activity;transferase activity;phosphorylation;cytoplasm;phosphatidylinositol-mediated signaling;response to dexamethasone;plasma membrane;protein binding;protein phosphorylation;innate immune response;phosphatidylinositol phosphorylation;positive regulation of smooth muscle cell proliferation;inflammatory response;1-ph…	Interacting selectively and non-covalently with a nucleotide, any compound consisting of a nucleoside that is esterified with (ortho)phosphate or an oligophosphate at any hydroxyl group on the ribose or deoxyribose. [GOC:mah, ISBN:0198547684];Catalysis of the reactions: ATP + protein serine = ADP + protein serine phosphate, and ATP + protein threonine = ADP + protein threonine phosphate. [GOC:bf]…	IEA;IBA;IEP;IPI;IMP;IDA;IGI;TAS	molecular_function;biological_process;cellular_component	ENSRNOG00000056371	382.826	0.309686	0.0926958	3.34089	0.000835115	0.0861888	421.311	362.116	412.945	379.847	426.848	424.417	382.248	361.203	373.925	406.096	327.514	331.225	406.1	370.778	373.333	345.856	336.128	398.816	372.753	436.145	385.286	443.894	443.29	310.317	334.269
ENSRNOG00000010477	Pomt1	protein_coding	3	p12	11254026	11271872	1	protein-O-mannosyltransferase 1 [Source:RGD Symbol;Acc:620078]	84430	GO:0016020;GO:0016021;GO:0016740;GO:0003674;GO:0005575;GO:0016757;GO:0006493;GO:0006486;GO:0005783;GO:0005789;GO:0000030;GO:0097502;GO:0004169;GO:0035269;GO:0071712;GO:1904100;GO:0030198;GO:0001669;GO:0016529	membrane;integral component of membrane;transferase activity;molecular_function;cellular_component;transferase activity, transferring glycosyl groups;protein O-linked glycosylation;protein glycosylation;endoplasmic reticulum;endoplasmic reticulum membrane;mannosyltransferase activity;mannosylation;dolichyl-phosphate-mannose-protein mannosyltransferase activity;protein O-linked mannosylation;ER-as…	A lipid bilayer along with all the proteins and protein complexes embedded in it an attached to it. [GOC:dos, GOC:mah, ISBN:0815316194];The component of a membrane consisting of the gene products and protein complexes having at least some part of their peptide sequence embedded in the hydrophobic region of the membrane. [GOC:dos, GOC:go_curators];Catalysis of the transfer of a group, e.g. a methy…	IEA;ND;ISS;IBA;IDA	cellular_component;molecular_function;biological_process	ENSRNOG00000010477	247.923	-0.428517	0.128319	-3.33945	0.000839436	0.0861888	255.595	267.251	284.016	240.063	212.398	259.208	262.682	291.236	228.777	244.446	226.402	243.244	193.736	253.16	268.364	258.082	305.057	234.433	232.862	202.936	258.181	168.526	229.97	298.57	276.236
ENSRNOG00000061246	Fam49b	protein_coding	7	q33	104516391	104556419	-1	family with sequence similarity 49, member B [Source:RGD Symbol;Acc:1307697]	299909	GO:0023030;GO:0001916;GO:0032729;GO:0050870;GO:2000568;GO:0005929	MHC class Ib protein binding, via antigen binding groove;positive regulation of T cell mediated cytotoxicity;positive regulation of interferon-gamma production;positive regulation of T cell activation;positive regulation of memory T cell activation;cilium	Interacting selectively and non-covalently with major histocompatibility complex class Ib molecules via the antigen binding groove. [GOC:mtg_signal, GOC:vw];Any process that activates or increases the frequency, rate or extent of T cell mediated cytotoxicity. [GOC:add, ISBN:0781735149];Any process that activates or increases the frequency, rate, or extent of interferon-gamma production. Interfero…	ISS;IEA	molecular_function;biological_process;cellular_component	ENSRNOG00000061246	1395.35	0.247799	0.0743722	3.33188	0.00086261	0.0861888	1547.62	1375.02	1338.8	1264.13	1315.43	1380.54	1278.09	1258.53	1422.64	1428.24	1550.75	1414.95	1523.81	1397.98	1342.81	1317.92	1267.68	1492.52	1324.19	1484.46	1411.06	1659.92	1566.08	1294.13	1211.72
ENSRNOG00000003170	Nlrp3	protein_coding	10	q22	45893018	45918254	1	NLR family, pyrin domain containing 3 [Source:RGD Symbol;Acc:1308314]	287362	GO:0002376;GO:0005634;GO:0005737;GO:0000166;GO:0005524;GO:0005576;GO:0006351;GO:0006355;GO:0003674;GO:0008150;GO:0005575;GO:0006954;GO:0045087;GO:0005783;GO:0005829;GO:0008134;GO:0042802;GO:0043565;GO:0002374;GO:0002674;GO:0002830;GO:0006919;GO:0032088;GO:0032611;GO:0032621;GO:0032736;GO:0032753;GO:0032754;GO:0043280;GO:0044546;GO:0045630;GO:0045944;GO:0050701;GO:0050713;GO:0050718;GO:0050727;GO:…	immune system process;nucleus;cytoplasm;nucleotide binding;ATP binding;extracellular region;transcription, DNA-templated;regulation of transcription, DNA-templated;molecular_function;biological_process;cellular_component;inflammatory response;innate immune response;endoplasmic reticulum;cytosol;transcription factor binding;identical protein binding;sequence-specific DNA binding;cytokine secretion…	Any process involved in the development or functioning of the immune system, an organismal system for calibrated responses to potential internal or invasive threats. [GO_REF:0000022, GOC:add, GOC:mtg_15nov05];A membrane-bounded organelle of eukaryotic cells in which chromosomes are housed and replicated. In most cells, the nucleus contains all of the cell's chromosomes except the organellar chrom…	IEA;ND	biological_process;cellular_component;molecular_function	ENSRNOG00000003170	5114.8	0.356731	0.107039	3.33273	0.000859981	0.0861888	4544.54	4211.76	4030.42	4406.22	5616.75	5637.06	4810.71	4274.09	4713.95	4646.45	4212.62	4464.29	5471.79	4619.61	4056.16	3978.66	4310.91	5639.46	6129.14	6814.63	5162.63	7364.46	6952.17	5477.05	6269.86
ENSRNOG00000050197	Pdia6	protein_coding	6	q16	42568220	42585652	1	protein disulfide isomerase family A, member 6 [Source:RGD Symbol;Acc:628688]	286906	GO:0055114;GO:0045454;GO:0015037;GO:0016853;GO:0005615;GO:0005783;GO:0005793;GO:0005829	oxidation-reduction process;cell redox homeostasis;peptide disulfide oxidoreductase activity;isomerase activity;extracellular space;endoplasmic reticulum;endoplasmic reticulum-Golgi intermediate compartment;cytosol	A metabolic process that results in the removal or addition of one or more electrons to or from a substance, with or without the concomitant removal or addition of a proton or protons. [GOC:dhl, GOC:ecd, GOC:jh2, GOC:jid, GOC:mlg, GOC:rph];Any process that maintains the redox environment of a cell or compartment within a cell. [GOC:ai, GOC:dph, GOC:tb];Catalysis of the reaction: a peptide with re…	IEA	biological_process;molecular_function;cellular_component	ENSRNOG00000050197	2346.66	0.473198	0.142421	3.32252	0.000892072	0.0882545	1750.78	2396.08	2556.15	2398.61	2354.85	3229.18	2121.39	2293.16	2685.72	2896.88	2094.77	2342.38	2935.84	2610.01	2124.13	2001.77	1486.87	2235.05	2220.01	2672.93	2101.2	2832.99	2706.57	1979.37	1615.63
ENSRNOG00000061483	AABR07044412.1	pseudogene	20	p12	4956541	4958492	-1								ENSRNOG00000061483	126.915	-1.39929	0.422478	-3.3121	0.000925989	0.0907291	126.393	159.127	128.928	167.133	60.5386	37.0297	97.8265	96.2042	121.117	195.163	163.757	244.279	168.898	136.662	138.638	119.216	192.073	97.1354	131.202	91.9381	242.293	33.0443	55.1512	52.8616	114.905
ENSRNOG00000024089	Fndc3b	protein_coding	2	q24	113112902	113345577	-1	fibronectin type III domain containing 3B [Source:RGD Symbol;Acc:1311673]	294925	GO:0016020;GO:0016021	membrane;integral component of membrane	A lipid bilayer along with all the proteins and protein complexes embedded in it an attached to it. [GOC:dos, GOC:mah, ISBN:0815316194];The component of a membrane consisting of the gene products and protein complexes having at least some part of their peptide sequence embedded in the hydrophobic region of the membrane. [GOC:dos, GOC:go_curators]	IEA	cellular_component	ENSRNOG00000024089	1182.19	0.324303	0.0980536	3.30741	0.000941645	0.0913844	1014.89	1131.23	1089.35	1186.13	1232.32	1407.13	1080.62	1084.48	1406.3	1301.08	1227.63	1044.39	1471.65	1189.63	1091.28	1012.68	1105.55	981.628	1179.95	1454.19	1092.3	1315.16	1302.82	1045.49	1094.5
ENSRNOG00000020938	Ppp1r15a	protein_coding	1	q22	101511901	101514974	-1	protein phosphatase 1, regulatory subunit 15A [Source:RGD Symbol;Acc:621526]	171071						ENSRNOG00000020938	11939.1	-0.337924	0.102311	-3.30292	0.000956843	0.0915397	11291.1	12588.4	12367.8	12643.3	12946	12053.6	12650.4	10160	11042.8	12230.2	9391.29	11531.8	10527.6	11120	14188.6	12264.8	11351	12487.5	13220.1	10539.2	13544.6	9923.19	10734.7	12945.2	14606.8
ENSRNOG00000000567	Unc5b	protein_coding	20	q11	30339673	30406295	-1	unc-5 netrin receptor B [Source:RGD Symbol;Acc:621756]	60630	GO:0016020;GO:0016021;GO:0007165;GO:0005042;GO:0038007;GO:0014068;GO:0033564;GO:0043524;GO:2001240	membrane;integral component of membrane;signal transduction;netrin receptor activity;netrin-activated signaling pathway;positive regulation of phosphatidylinositol 3-kinase signaling;anterior/posterior axon guidance;negative regulation of neuron apoptotic process;negative regulation of extrinsic apoptotic signaling pathway in absence of ligand	A lipid bilayer along with all the proteins and protein complexes embedded in it an attached to it. [GOC:dos, GOC:mah, ISBN:0815316194];The component of a membrane consisting of the gene products and protein complexes having at least some part of their peptide sequence embedded in the hydrophobic region of the membrane. [GOC:dos, GOC:go_curators];The cellular process in which a signal is conveyed…	IEA	cellular_component;biological_process;molecular_function	ENSRNOG00000000567	92.0667	-0.807203	0.244485	-3.30164	0.000961212	0.0915397	62.7285	56.1024	71.9384	116.486	76.9558	49.3729	94.2033	137.31	84.5896	52.2405	67.0414	84.8765	60.8529	108.657	98.037	133.626	114.114	98.0694	135.547	68.3929	151.93	62.7841	85.3282	101.808	127.672
ENSRNOG00000019965	Tgfb1i1	protein_coding	1	q37	199664173	199670961	1	transforming growth factor beta 1 induced transcript 1 [Source:RGD Symbol;Acc:620173]	84574	GO:0005634;GO:0005737;GO:0046872;GO:0005515;GO:0005856;GO:0030154;GO:0030054;GO:0016055;GO:0005925;GO:0016363;GO:0003713;GO:0009408;GO:0048495;GO:0050681;GO:0070411;GO:0010718;GO:0016331;GO:0030511;GO:0030512;GO:0030579;GO:0030855;GO:0045165;GO:0045599;GO:0045893;GO:0005622	nucleus;cytoplasm;metal ion binding;protein binding;cytoskeleton;cell differentiation;cell junction;Wnt signaling pathway;focal adhesion;nuclear matrix;transcription coactivator activity;response to heat;Roundabout binding;androgen receptor binding;I-SMAD binding;positive regulation of epithelial to mesenchymal transition;morphogenesis of embryonic epithelium;positive regulation of transforming g…	A membrane-bounded organelle of eukaryotic cells in which chromosomes are housed and replicated. In most cells, the nucleus contains all of the cell's chromosomes except the organellar chromosomes, and is the site of RNA synthesis and processing. In some species, or in specialized cell types, RNA metabolism or DNA replication may be absent. [GOC:go_curators];All of the contents of a cell excludin…	IEA;IPI;TAS;ISS;IDA	cellular_component;molecular_function;biological_process	ENSRNOG00000019965	156.847	-0.76093	0.232475	-3.27317	0.00106347	0.0999497	90.816	117.305	146.679	165.107	116.973	123.432	185.689	213.398	137.458	130.108	120.894	152.157	134.125	164.666	249.549	142.797	279.636	165.317	153.793	78.4837	202.573	124.467	140.479	159.564	224.006
ENSRNOG00000020349	Rab3il1	protein_coding	1	q43	226077120	226084830	1	RAB3A interacting protein-like 1 [Source:RGD Symbol;Acc:619764]	171452	GO:0017112	Rab guanyl-nucleotide exchange factor activity	Stimulates the exchange of guanyl nucleotides associated with a GTPase of the Rab family. Under normal cellular physiological conditions, the concentration of GTP is higher than that of GDP, favoring the replacement of GDP by GTP in association with the GTPase. [GOC:mah]	IEA	molecular_function	ENSRNOG00000020349	971.97	-0.466885	0.142747	-3.27071	0.00107279	0.0999497	763.041	1154.69	1119.25	1098.01	823.94	909.601	1105.98	1108.1	1097.74	928.501	679.207	907.764	838.28	933.107	1139.8	1105.69	1133.8	1041.4	1013.12	799.413	928.459	660.885	849.12	1109.12	1041.11
ENSRNOG00000011063	Dennd1b	protein_coding	13	q13	56015901	56236677	1	DENN domain containing 1B [Source:RGD Symbol;Acc:1308441]	289051	GO:0017112;GO:0017137;GO:0032456;GO:0035745;GO:0043547;GO:0050776;GO:0050852;GO:0005829;GO:0016607	Rab guanyl-nucleotide exchange factor activity;Rab GTPase binding;endocytic recycling;T-helper 2 cell cytokine production;positive regulation of GTPase activity;regulation of immune response;T cell receptor signaling pathway;cytosol;nuclear speck	Stimulates the exchange of guanyl nucleotides associated with a GTPase of the Rab family. Under normal cellular physiological conditions, the concentration of GTP is higher than that of GDP, favoring the replacement of GDP by GTP in association with the GTPase. [GOC:mah];Interacting selectively and non-covalently with Rab protein, any member of the Rab subfamily of the Ras superfamily of monomeri…	IEA	molecular_function;biological_process;cellular_component	ENSRNOG00000011063	406.203	0.340895	0.104362	3.26646	0.00108902	0.0999497	405.395	445.759	389.588	400.105	479.178	473.79	370.473	362.952	383.537	409.053	419.833	363.313	493.033	385.341	358.479	403.499	310.707	414.694	383.18	498.932	367.412	496.765	405.829	363.179	366.767
ENSRNOG00000014361	Edn1	protein_coding	17	p13	22137324	22143324	-1	endothelin 1 [Source:RGD Symbol;Acc:2532]	24323	GO:0010469;GO:0005576;GO:0005615;GO:0042493;GO:0071456;GO:0071548;GO:0045944;GO:0032496;GO:0001666;GO:0071356;GO:0071560;GO:0051930;GO:0035690;GO:0008284;GO:0033574;GO:0071375;GO:0071346;GO:0007204;GO:0071385;GO:0014823;GO:0010629;GO:0045987;GO:0019229;GO:0046888;GO:0060137;GO:0050880;GO:0071347;GO:0071398;GO:1904707;GO:0043200;GO:0035094;GO:0019233;GO:0051899;GO:0035556;GO:0034392;GO:0071559;GO:…	regulation of signaling receptor activity;extracellular region;extracellular space;response to drug;cellular response to hypoxia;response to dexamethasone;positive regulation of transcription by RNA polymerase II;response to lipopolysaccharide;response to hypoxia;cellular response to tumor necrosis factor;cellular response to transforming growth factor beta stimulus;regulation of sensory percepti…	Any process that modulates the frequency, rate or extent of a signaling receptor activity. Receptor activity is when a molecule combines with an extracellular or intracellular messenger to initiate a change in cell activity. [GOC:dph, GOC:tb];The space external to the outermost structure of a cell. For cells without external protective or external encapsulating structures this refers to space out…	IEA;IDA;IEP;IMP	biological_process;cellular_component;molecular_function	ENSRNOG00000014361	31.8586	-1.30533	0.399551	-3.26699	0.00108698	0.0999497	23.4062	15.3007	25.2251	43.5558	18.4694	32.2823	30.7972	50.7259	26.9149	14.785	20.8818	16.5613	29.8055	56.0088	36.6401	47.1622	58.1869	37.3598	46.0511	22.4239	33.7622	14.3192	18.7306	30.3465	46.4262
ENSRNOG00000016558	Pllp	protein_coding	19	p13	10731855	10752641	1	plasmolipin [Source:RGD Symbol;Acc:621478]	64364	GO:0016020;GO:0016021;GO:0006811;GO:0045121;GO:0008104;GO:0009611;GO:0042552;GO:0019911;GO:0001766;GO:0043218	membrane;integral component of membrane;ion transport;membrane raft;protein localization;response to wounding;myelination;structural constituent of myelin sheath;membrane raft polarization;compact myelin	A lipid bilayer along with all the proteins and protein complexes embedded in it an attached to it. [GOC:dos, GOC:mah, ISBN:0815316194];The component of a membrane consisting of the gene products and protein complexes having at least some part of their peptide sequence embedded in the hydrophobic region of the membrane. [GOC:dos, GOC:go_curators];The directed movement of charged atoms or small ch…	IEA;IBA;IDA;IEP	cellular_component;biological_process;molecular_function	ENSRNOG00000016558	52.8979	-1.08723	0.333099	-3.26399	0.00109856	0.0999497	48.6848	27.5412	47.6475	59.7626	31.8084	33.2318	58.8771	73.465	30.7599	36.4698	58.2491	44.5084	55.8853	72.8115	72.2899	98.2546	80.2188	69.1156	60.8222	28.0299	58.5873	14.3192	49.9482	60.693	49.9081
ENSRNOG00000027739	Cndp1	protein_coding	18	q12.3	81466716	81499051	-1	carnosine dipeptidase 1 [Source:RGD Symbol;Acc:1359493]	307212	GO:0008233;GO:0016787;GO:0006508;GO:0046872;GO:0008152;GO:0008237;GO:0004180;GO:0016805;GO:0032268;GO:0005829	peptidase activity;hydrolase activity;proteolysis;metal ion binding;metabolic process;metallopeptidase activity;carboxypeptidase activity;dipeptidase activity;regulation of cellular protein metabolic process;cytosol	Catalysis of the hydrolysis of a peptide bond. A peptide bond is a covalent bond formed when the carbon atom from the carboxyl group of one amino acid shares electrons with the nitrogen atom from the amino group of a second amino acid. [GOC:jl, ISBN:0815332181];Catalysis of the hydrolysis of various bonds, e.g. C-O, C-N, C-C, phosphoric anhydride bonds, etc. Hydrolase is the systematic name for a…	IEA	molecular_function;biological_process;cellular_component	ENSRNOG00000027739	201.399	-0.786116	0.241081	-3.26079	0.00111102	0.100188	195.676	201.969	236.369	166.12	130.312	187.047	209.24	240.511	273.955	147.85	132.984	239.103	135.367	132.181	307.975	214.85	248.565	192.403	325.833	119.968	270.097	155.308	143.601	208.51	217.042
ENSRNOG00000020773	Map3k11	protein_coding	1	q43	221043119	221056417	1	mitogen-activated protein kinase kinase kinase 11 [Source:RGD Symbol;Acc:1359261]	309168	GO:0005737;GO:0000166;GO:0004672;GO:0004674;GO:0005524;GO:0016301;GO:0016740;GO:0006468;GO:0016310;GO:0005515;GO:0005813;GO:0005856;GO:0043065;GO:0046777;GO:0004709;GO:0008219;GO:0043525;GO:0005815;GO:0007254;GO:0031434;GO:0048365;GO:0007017;GO:0004706;GO:0031435;GO:0042802;GO:0042803;GO:0000187;GO:0007256;GO:0007257;GO:0008283;GO:0043507;GO:0046330;GO:0005874	cytoplasm;nucleotide binding;protein kinase activity;protein serine/threonine kinase activity;ATP binding;kinase activity;transferase activity;protein phosphorylation;phosphorylation;protein binding;centrosome;cytoskeleton;positive regulation of apoptotic process;protein autophosphorylation;MAP kinase kinase kinase activity;cell death;positive regulation of neuron apoptotic process;microtubule or…	All of the contents of a cell excluding the plasma membrane and nucleus, but including other subcellular structures. [ISBN:0198547684];Interacting selectively and non-covalently with a nucleotide, any compound consisting of a nucleoside that is esterified with (ortho)phosphate or an oligophosphate at any hydroxyl group on the ribose or deoxyribose. [GOC:mah, ISBN:0198547684];Catalysis of the phos…	IEA;IPI;IBA;IMP;IDA	cellular_component;molecular_function;biological_process	ENSRNOG00000020773	1159.02	-0.347464	0.106962	-3.24848	0.00116022	0.100292	1037.36	1037.38	996.86	962.278	1086.62	1057.72	1081.53	992.653	1066.02	992.569	1114.43	1110.64	1000.97	971.193	1086.33	1041.5	1495.91	1169.36	1396.3	1222.1	1284.95	1088.26	1150.89	1576.06	1942.94
ENSRNOG00000028930	Dab2	protein_coding	2	q16	55747318	55768270	1	DAB2, clathrin adaptor protein [Source:RGD Symbol;Acc:621007]	79128	GO:0006898;GO:0008022;GO:0035615;GO:0038024;GO:0046332;GO:0001934;GO:0010718;GO:0010862;GO:0030335;GO:0030511;GO:0032091;GO:0032436;GO:0035026;GO:0043066;GO:0045807;GO:0045892;GO:0045893;GO:0060391;GO:0060766;GO:0090090;GO:1903077;GO:2000096;GO:2000370;GO:2000643;GO:0001650;GO:0005886;GO:0005905;GO:0030136;GO:0043231;GO:0070022	receptor-mediated endocytosis;protein C-terminus binding;clathrin adaptor activity;cargo receptor activity;SMAD binding;positive regulation of protein phosphorylation;positive regulation of epithelial to mesenchymal transition;positive regulation of pathway-restricted SMAD protein phosphorylation;positive regulation of cell migration;positive regulation of transforming growth factor beta receptor…	An endocytosis process in which cell surface receptors ensure specificity of transport. A specific receptor on the cell surface binds tightly to the extracellular macromolecule (the ligand) that it recognizes; the plasma-membrane region containing the receptor-ligand complex then undergoes endocytosis, forming a transport vesicle containing the receptor-ligand complex and excluding most other pla…	IEA	biological_process;molecular_function;cellular_component	ENSRNOG00000028930	438.996	-0.870327	0.268575	-3.24053	0.00119306	0.100292	300.535	315.194	502.634	566.225	277.041	388.337	509.06	645.443	386.421	256.274	323.118	305.348	357.666	339.414	373.333	425.77	585.258	552.925	1168.65	324.026	607.719	363.487	334.029	413.104	349.357
ENSRNOG00000013269	Tnfsf10	protein_coding	2	q24	113007549	113026899	1	TNF superfamily member 10 [Source:RGD Symbol;Acc:628734]	246775	GO:0016020;GO:0016021;GO:0006955;GO:0010469;GO:0046872;GO:0003674;GO:0005575;GO:0005164;GO:0008584;GO:0043065;GO:0005125;GO:0005615;GO:0032868;GO:0008270;GO:0032813;GO:0042802;GO:0045569;GO:0043123;GO:0043280;GO:0090200;GO:2001238	membrane;integral component of membrane;immune response;regulation of signaling receptor activity;metal ion binding;molecular_function;cellular_component;tumor necrosis factor receptor binding;male gonad development;positive regulation of apoptotic process;cytokine activity;extracellular space;response to insulin;zinc ion binding;tumor necrosis factor receptor superfamily binding;identical protei…	A lipid bilayer along with all the proteins and protein complexes embedded in it an attached to it. [GOC:dos, GOC:mah, ISBN:0815316194];The component of a membrane consisting of the gene products and protein complexes having at least some part of their peptide sequence embedded in the hydrophobic region of the membrane. [GOC:dos, GOC:go_curators];Any immune system process that functions in the ca…	IEA;ND;IEP;IMP	cellular_component;biological_process;molecular_function	ENSRNOG00000013269	65.9089	-0.80494	0.247842	-3.24779	0.00116304	0.100292	51.4936	32.6414	80.3467	98.2537	64.6429	31.3328	81.5221	97.0788	49.0235	36.4698	71.4376	75.5608	48.4339	60.4895	68.3288	106.115	45.7586	99.0034	86.8888	49.3326	77.4543	38.5516	46.8265	73.419	76.6032
ENSRNOG00000036964	Ralgapa2	protein_coding	3	q41	140468701	140728129	-1	Ral GTPase activating protein catalytic alpha subunit 2 [Source:RGD Symbol;Acc:1308023]	296211	GO:0005634;GO:0005096;GO:0043547;GO:0051056;GO:0005737;GO:0005829;GO:0005886	nucleus;GTPase activator activity;positive regulation of GTPase activity;regulation of small GTPase mediated signal transduction;cytoplasm;cytosol;plasma membrane	A membrane-bounded organelle of eukaryotic cells in which chromosomes are housed and replicated. In most cells, the nucleus contains all of the cell's chromosomes except the organellar chromosomes, and is the site of RNA synthesis and processing. In some species, or in specialized cell types, RNA metabolism or DNA replication may be absent. [GOC:go_curators];Binds to and increases the activity of…	IEA	cellular_component;molecular_function;biological_process	ENSRNOG00000036964	1061.25	0.218428	0.0673272	3.24428	0.00117747	0.100292	1082.3	1024.12	890.354	1054.45	1097.9	1110.89	1033.52	1030.26	1086.21	1050.72	955.066	1045.43	1085.42	1047.37	949.671	1028.4	920.257	967.618	1077.42	1323.01	1119.12	1219.33	1143.61	1068	1109.59
ENSRNOG00000017773	Crispld1	protein_coding	5	q11	670754	711033	-1	cysteine-rich secretory protein LCCL domain containing 1 [Source:RGD Symbol;Acc:1564813]	316482	GO:0005576	extracellular region	The space external to the outermost structure of a cell. For cells without external protective or external encapsulating structures this refers to space outside of the plasma membrane. This term covers the host cell environment outside an intracellular parasite. [GOC:go_curators]	IEA	cellular_component	ENSRNOG00000017773	248.912	-0.798783	0.246451	-3.24114	0.00119054	0.100292	249.042	194.828	475.541	245.128	146.729	221.229	264.494	328.844	242.234	112.366	306.632	299.138	110.529	207.233	381.255	272.493	302.798	312.888	291.946	192.846	194.629	132.177	149.845	317.17	268.111
ENSRNOG00000003890	Nap1l1	protein_coding	7	q22	54213319	54236625	1	nucleosome assembly protein 1-like 1 [Source:RGD Symbol;Acc:71094]	89825	GO:0005634;GO:0006334	nucleus;nucleosome assembly	A membrane-bounded organelle of eukaryotic cells in which chromosomes are housed and replicated. In most cells, the nucleus contains all of the cell's chromosomes except the organellar chromosomes, and is the site of RNA synthesis and processing. In some species, or in specialized cell types, RNA metabolism or DNA replication may be absent. [GOC:go_curators];The aggregation, arrangement and bondi…	IEA	cellular_component;biological_process	ENSRNOG00000003890	1683.27	0.267364	0.0822516	3.25057	0.00115175	0.100292	1778.87	1632.07	1833.96	1606.5	1881.83	1839.14	1504.54	1566.38	1707.17	1731.82	1629.88	1693.39	1573.48	1629.86	1675.54	1688.67	1325.31	1651.3	1782.96	1777.1	1528.23	1978.25	1906.36	1622.07	1519.3
ENSRNOG00000023951	Tbc1d30	protein_coding	7	q22	63361696	63407241	-1	TBC1 domain family, member 30 [Source:RGD Symbol;Acc:1305255]	299824	GO:0005096;GO:0012505;GO:0017137;GO:0005622;GO:0006886;GO:0031338;GO:0090630;GO:0043547;GO:1902018;GO:0005829;GO:0005886;GO:0005929;GO:0036064	GTPase activator activity;endomembrane system;Rab GTPase binding;intracellular;intracellular protein transport;regulation of vesicle fusion;activation of GTPase activity;positive regulation of GTPase activity;negative regulation of cilium assembly;cytosol;plasma membrane;cilium;ciliary basal body	Binds to and increases the activity of a GTPase, an enzyme that catalyzes the hydrolysis of GTP. [GOC:mah];A collection of membranous structures involved in transport within the cell. The main components of the endomembrane system are endoplasmic reticulum, Golgi bodies, vesicles, cell membrane and nuclear envelope. Members of the endomembrane system pass materials through each other or though th…	IBA;IEA	molecular_function;cellular_component;biological_process	ENSRNOG00000023951	31.7588	-0.899509	0.277791	-3.23807	0.0012034	0.100292	26.2149	24.481	19.6196	33.4265	18.4694	35.1307	24.4566	26.2375	30.7599	32.5271	19.7827	36.2278	29.8055	40.3264	37.6304	37.9918	44.0639	35.4918	43.4444	33.6359	54.6152	20.928	18.7306	31.3254	38.3016
ENSRNOG00000008187	Ubash3b	protein_coding	8	q22	45223992	45375435	-1	ubiquitin associated and SH3 domain containing, B [Source:RGD Symbol;Acc:1310357]	315579	GO:0031625;GO:0004725;GO:0042802;GO:0051219;GO:0006469;GO:0009968;GO:0030168;GO:0035335;GO:0038063;GO:0038065;GO:0043393;GO:0045670;GO:0045671;GO:0045779;GO:0051279;GO:0070527;GO:0090331	ubiquitin protein ligase binding;protein tyrosine phosphatase activity;identical protein binding;phosphoprotein binding;negative regulation of protein kinase activity;negative regulation of signal transduction;platelet activation;peptidyl-tyrosine dephosphorylation;collagen-activated tyrosine kinase receptor signaling pathway;collagen-activated signaling pathway;regulation of protein binding;regu…	Interacting selectively and non-covalently with a ubiquitin protein ligase enzyme, any of the E3 proteins. [GOC:vp];Catalysis of the reaction: protein tyrosine phosphate + H2O = protein tyrosine + phosphate. [EC:3.1.3.48];Interacting selectively and non-covalently with an identical protein or proteins. [GOC:jl];Interacting selectively and non-covalently with a phosphorylated protein. [GOC:ai];Any…	IPI;IEA	molecular_function;biological_process	ENSRNOG00000008187	589.354	-0.420316	0.129276	-3.25131	0.00114876	0.100292	477.486	491.661	538.136	573.315	438.135	526.961	721.923	597.341	547.91	535.219	511.053	594.135	670.624	572.41	658.531	525.335	689.204	615.502	653.404	608.809	825.187	471.431	495.32	654.897	733.534
ENSRNOG00000042182	Mroh2a	protein_coding	9	q35	95309759	95347384	1	maestro heat-like repeat family member 2A [Source:RGD Symbol;Acc:1565687]							ENSRNOG00000042182	397.421	-0.524331	0.162012	-3.23637	0.00121059	0.100292	299.599	387.617	400.799	457.842	473.022	392.135	485.509	478.397	357.584	329.214	287.948	454.4	289.362	305.808	392.148	461.142	437.249	445.515	370.146	280.299	470.684	317.225	357.962	448.345	551.311
ENSRNOG00000001797	Umps	protein_coding	11	q22	70034139	70044628	1	uridine monophosphate synthetase [Source:RGD Symbol;Acc:1311908]	288051	GO:0007595;GO:0003824;GO:0008152;GO:0007565;GO:0006207;GO:0006221;GO:0009116;GO:0035690;GO:0006222;GO:0004588;GO:0004590;GO:0044205;GO:0005634;GO:0005737	lactation;catalytic activity;metabolic process;female pregnancy;'de novo' pyrimidine nucleobase biosynthetic process;pyrimidine nucleotide biosynthetic process;nucleoside metabolic process;cellular response to drug;UMP biosynthetic process;orotate phosphoribosyltransferase activity;orotidine-5'-phosphate decarboxylase activity;'de novo' UMP biosynthetic process;nucleus;cytoplasm	The regulated release of milk from the mammary glands and the period of time that a mother lactates to feed her young. [ISBN:0198506732];Catalysis of a biochemical reaction at physiological temperatures. In biologically catalyzed reactions, the reactants are known as substrates, and the catalysts are naturally occurring macromolecular substances known as enzymes. Enzymes possess specific binding …	IEP;IEA;IDA	biological_process;molecular_function;cellular_component	ENSRNOG00000001797	753.126	-0.33246	0.102658	-3.23852	0.00120151	0.100292	708.739	721.171	871.669	742.474	813.68	757.685	813.409	753.017	770.919	707.711	563.807	733.871	720.3	724.754	741.714	826.649	821.395	787.357	804.591	639.082	878.809	563.955	750.264	791.946	811.298
ENSRNOG00000017976	Slco2b1	protein_coding	1	q32	164623599	164671577	-1	solute carrier organic anion transporter family, member 2b1 [Source:RGD Symbol;Acc:621391]	140860	GO:0016020;GO:0016021;GO:0006811;GO:0005886;GO:0005215;GO:0055085;GO:0016324;GO:0005887;GO:0001889;GO:0043252;GO:0015125;GO:0015347;GO:0015721;GO:0071718	membrane;integral component of membrane;ion transport;plasma membrane;transporter activity;transmembrane transport;apical plasma membrane;integral component of plasma membrane;liver development;sodium-independent organic anion transport;bile acid transmembrane transporter activity;sodium-independent organic anion transmembrane transporter activity;bile acid and bile salt transport;sodium-independ…	A lipid bilayer along with all the proteins and protein complexes embedded in it an attached to it. [GOC:dos, GOC:mah, ISBN:0815316194];The component of a membrane consisting of the gene products and protein complexes having at least some part of their peptide sequence embedded in the hydrophobic region of the membrane. [GOC:dos, GOC:go_curators];The directed movement of charged atoms or small ch…	IEA;IDA;IBA;IEP	cellular_component;biological_process;molecular_function	ENSRNOG00000017976	7336.41	-0.313709	0.0974285	-3.21989	0.0012824	0.105367	6666.08	7105.62	8575.61	8269.52	6960.91	6640.66	8637.72	8108.27	6664.32	6415.72	5569.93	7636.81	6729.83	6504.87	7876.63	8021.5	7762.02	8459.19	8476.01	6197.97	7859.63	6175.97	6960.49	6850.48	8206.99
ENSRNOG00000001229	Col18a1	protein_coding	20	p12	12225202	12332858	1	collagen type XVIII alpha 1 chain [Source:RGD Symbol;Acc:70936]	85251						ENSRNOG00000001229	101.164	-0.952075	0.295893	-3.21763	0.00129253	0.105367	117.031	59.1625	101.835	139.784	173.407	77.8573	130.435	134.686	135.536	65.0542	67.0414	81.7712	114.254	125.46	113.881	133.626	110.16	99.0034	115.562	62.787	77.4543	38.5516	52.0294	94.9552	106.78
ENSRNOG00000025042	Pde3a	protein_coding	4	q44	175431904	175700238	1	phosphodiesterase 3A [Source:RGD Symbol;Acc:61942]	50678	GO:0016020;GO:0016021;GO:0016787;GO:0046872;GO:0007165;GO:0008081;GO:0005829;GO:0043066;GO:0004114;GO:0004112;GO:0001556;GO:0043951;GO:0004115;GO:0006198;GO:0019933;GO:0019934;GO:0040020;GO:0042493;GO:0043116;GO:0043117;GO:0060282;GO:0071321;GO:0071560	membrane;integral component of membrane;hydrolase activity;metal ion binding;signal transduction;phosphoric diester hydrolase activity;cytosol;negative regulation of apoptotic process;3',5'-cyclic-nucleotide phosphodiesterase activity;cyclic-nucleotide phosphodiesterase activity;oocyte maturation;negative regulation of cAMP-mediated signaling;3',5'-cyclic-AMP phosphodiesterase activity;cAMP catab…	A lipid bilayer along with all the proteins and protein complexes embedded in it an attached to it. [GOC:dos, GOC:mah, ISBN:0815316194];The component of a membrane consisting of the gene products and protein complexes having at least some part of their peptide sequence embedded in the hydrophobic region of the membrane. [GOC:dos, GOC:go_curators];Catalysis of the hydrolysis of various bonds, e.g.…	IEA;IDA;IMP;TAS;IEP	cellular_component;molecular_function;biological_process	ENSRNOG00000025042	28.2939	-1.29857	0.403974	-3.2145	0.00130671	0.105678	27.1512	19.3808	34.5678	43.5558	50.2778	27.5349	30.7972	27.1121	36.5273	17.7421	28.575	35.1927	38.4988	35.8457	48.5234	30.1314	18.6424	18.6799	32.1489	12.3332	18.8671	5.50738	10.4059	38.1779	20.8918
ENSRNOG00000001785	Etv5	protein_coding	11	q23	82194657	82252139	1	ets variant 5 [Source:RGD Symbol;Acc:1309590]	303828	GO:0005634;GO:0003677;GO:0006355;GO:0003674;GO:0005575;GO:0043565;GO:0003700;GO:0006366;GO:0006357;GO:0000981;GO:0060252;GO:0045666;GO:0005886;GO:0000977;GO:0001228;GO:0044212;GO:0007274;GO:0007626;GO:0034599;GO:0045893;GO:0045944;GO:0048133;GO:0050807;GO:0060762;GO:0071340;GO:0005654	nucleus;DNA binding;regulation of transcription, DNA-templated;molecular_function;cellular_component;sequence-specific DNA binding;DNA binding transcription factor activity;transcription by RNA polymerase II;regulation of transcription by RNA polymerase II;RNA polymerase II transcription factor activity, sequence-specific DNA binding;positive regulation of glial cell proliferation;positive regula…	A membrane-bounded organelle of eukaryotic cells in which chromosomes are housed and replicated. In most cells, the nucleus contains all of the cell's chromosomes except the organellar chromosomes, and is the site of RNA synthesis and processing. In some species, or in specialized cell types, RNA metabolism or DNA replication may be absent. [GOC:go_curators];Any molecular function by which a gene…	IEA;ND;IBA;IMP	cellular_component;molecular_function;biological_process	ENSRNOG00000001785	917.002	-0.418775	0.130713	-3.20379	0.00135633	0.108826	714.356	795.634	1097.76	1083.83	617.699	812.754	1132.25	973.412	777.648	827.962	627.552	946.062	757.557	788.604	1057.61	1059.84	1138.88	1054.48	1097.41	799.413	1127.06	757.815	887.622	871.238	1110.75
ENSRNOG00000037509	Chek2	protein_coding	12	q16	51845796	51877624	-1	checkpoint kinase 2 [Source:RGD Symbol;Acc:621543]	114212	GO:0004672;GO:0005524;GO:0016301;GO:0006468;GO:0016310;GO:0005515;GO:0005634;GO:0035690;GO:0018107;GO:0004674;GO:1903416;GO:0001934;GO:0018105;GO:2000210;GO:0019901;GO:0031625;GO:0042802;GO:0042803;GO:0000077;GO:0000086;GO:0001302;GO:0006302;GO:0006355;GO:0006915;GO:0006974;GO:0006975;GO:0006978;GO:0008630;GO:0010332;GO:0042176;GO:0042770;GO:0042771;GO:0044257;GO:0044773;GO:0045893;GO:0046777;GO:…	protein kinase activity;ATP binding;kinase activity;protein phosphorylation;phosphorylation;protein binding;nucleus;cellular response to drug;peptidyl-threonine phosphorylation;protein serine/threonine kinase activity;response to glycoside;positive regulation of protein phosphorylation;peptidyl-serine phosphorylation;positive regulation of anoikis;protein kinase binding;ubiquitin protein ligase b…	Catalysis of the phosphorylation of an amino acid residue in a protein, usually according to the reaction: a protein + ATP = a phosphoprotein + ADP. [MetaCyc:PROTEIN-KINASE-RXN];Interacting selectively and non-covalently with ATP, adenosine 5'-triphosphate, a universally important coenzyme and enzyme regulator. [ISBN:0198506732];Catalysis of the transfer of a phosphate group, usually from ATP, to…	IEA;IPI;IDA;IEP;IBA;IMP;IGI	molecular_function;biological_process;cellular_component	ENSRNOG00000037509	83.242	0.584776	0.183298	3.1903	0.00142127	0.113147	85.1985	86.7037	90.6236	59.7626	76.9558	82.6047	97.8265	77.838	94.2021	93.6386	125.291	90.0519	99.3517	94.0948	62.3872	70.7433	63.2712	76.5876	70.38	88.5745	59.5803	100.234	104.059	67.5454	62.6753
ENSRNOG00000001480	Ncf1	protein_coding	12	q12	25497104	25506300	1	neutrophil cytosolic factor 1 [Source:RGD Symbol;Acc:61307]	114553	GO:0016020;GO:0005737;GO:0005829;GO:0006915;GO:0016175;GO:0035091;GO:0055114;GO:0005886;GO:0043025;GO:0005794;GO:0030425;GO:0016176;GO:0006801;GO:0071800;GO:0002102;GO:0005791;GO:0017124;GO:0043325;GO:0006612;GO:0014068;GO:0034614;GO:0042554;GO:0045730;GO:0045741;GO:0045893;GO:0046330;GO:0071276;GO:1900745;GO:0019898;GO:0043020	membrane;cytoplasm;cytosol;apoptotic process;superoxide-generating NADPH oxidase activity;phosphatidylinositol binding;oxidation-reduction process;plasma membrane;neuronal cell body;Golgi apparatus;dendrite;superoxide-generating NADPH oxidase activator activity;superoxide metabolic process;podosome assembly;podosome;rough endoplasmic reticulum;SH3 domain binding;phosphatidylinositol-3,4-bisphosph…	A lipid bilayer along with all the proteins and protein complexes embedded in it an attached to it. [GOC:dos, GOC:mah, ISBN:0815316194];All of the contents of a cell excluding the plasma membrane and nucleus, but including other subcellular structures. [ISBN:0198547684];The part of the cytoplasm that does not contain organelles but which does contain other particulate matter, such as protein comp…	IEA;IDA;IMP;IBA;TAS	cellular_component;biological_process;molecular_function	ENSRNOG00000001480	2256.64	0.45908	0.144456	3.17799	0.00148302	0.117147	2489.48	2304.28	1910.57	2008.63	2288.15	2468.65	2097.83	2047.4	1790.8	2464.17	3315.8	2303.05	2460.2	2239.23	2002.33	1879.94	1797.01	2337.79	2053.18	2602.3	2103.18	3089.64	2547.36	2006.78	1783.93
ENSRNOG00000013000	Ldhb	protein_coding	4	q44	176701983	176720012	-1	lactate dehydrogenase B [Source:RGD Symbol;Acc:2997]	24534	GO:0005737;GO:0005515;GO:0003824;GO:0005975;GO:0016491;GO:0055114;GO:0016616;GO:0019752;GO:0051287;GO:0004459;GO:0042802;GO:0019900;GO:0019674;GO:0004457;GO:0006089;GO:0005829;GO:0043209;GO:0045121	cytoplasm;protein binding;catalytic activity;carbohydrate metabolic process;oxidoreductase activity;oxidation-reduction process;oxidoreductase activity, acting on the CH-OH group of donors, NAD or NADP as acceptor;carboxylic acid metabolic process;NAD binding;L-lactate dehydrogenase activity;identical protein binding;kinase binding;NAD metabolic process;lactate dehydrogenase activity;lactate meta…	All of the contents of a cell excluding the plasma membrane and nucleus, but including other subcellular structures. [ISBN:0198547684];Interacting selectively and non-covalently with any protein or protein complex (a complex of two or more proteins that may include other nonprotein molecules). [GOC:go_curators];Catalysis of a biochemical reaction at physiological temperatures. In biologically cat…	IEA;IPI;IDA	cellular_component;molecular_function;biological_process	ENSRNOG00000013000	82.6435	-0.54141	0.171105	-3.16419	0.00155513	0.120052	79.581	70.383	86.8866	65.8401	64.6429	83.5542	90.5801	81.3363	76.8997	79.8392	69.2395	76.5958	63.3367	103.056	82.1926	93.0143	92.0822	110.211	91.2333	58.3022	106.251	66.0885	80.1253	105.723	88.2098
ENSRNOG00000007430	Slx4ip	protein_coding	3	q36	129885826	130069390	1	SLX4 interacting protein [Source:RGD Symbol;Acc:1563120]	499895						ENSRNOG00000007430	91.048	-0.573388	0.181032	-3.16732	0.00153849	0.120052	94.5609	93.844	112.112	98.2537	88.2427	75.9583	106.885	103.201	90.3571	81.8106	118.696	75.5608	80.7232	97.4554	82.1926	100.875	82.4785	92.4655	125.12	60.5446	77.4543	74.9003	57.2323	99.8498	104.459
ENSRNOG00000021437	AABR07073181.1	protein_coding	5	q36	155812105	155885829	1			GO:0005604	basement membrane	A collagen-containing extracellular matrix consisting of a thin layer of dense material found in various animal tissues interposed between the cells and the adjacent connective tissue. It consists of the basal lamina plus an associated layer of reticulin fibers. [ISBN:0198547684, PMID:22505934]	TAS	cellular_component	ENSRNOG00000021437	178.973	-0.699765	0.221022	-3.16604	0.00154528	0.120052	197.548	112.205	193.393	191.443	188.798	145.27	209.24	244.009	203.784	139.965	181.342	143.876	176.349	263.242	166.366	218.78	235.007	151.307	192.893	152.483	163.846	98.0313	100.937	208.51	193.829
ENSRNOG00000039980	Slc25a5	protein_coding	X	q35	123404518	123407645	1	solute carrier family 25 member 5 [Source:RGD Symbol;Acc:620353]	25176	GO:0016020;GO:0016021;GO:0005515;GO:0055085;GO:0022857;GO:0005739;GO:0005743;GO:0007059;GO:0071817;GO:0015866;GO:0015867;GO:0008284;GO:0045121;GO:0005471;GO:0031625;GO:0046902;GO:1901029;GO:1990830;GO:0042645;GO:0043209	membrane;integral component of membrane;protein binding;transmembrane transport;transmembrane transporter activity;mitochondrion;mitochondrial inner membrane;chromosome segregation;MMXD complex;ADP transport;ATP transport;positive regulation of cell proliferation;membrane raft;ATP:ADP antiporter activity;ubiquitin protein ligase binding;regulation of mitochondrial membrane permeability;negative r…	A lipid bilayer along with all the proteins and protein complexes embedded in it an attached to it. [GOC:dos, GOC:mah, ISBN:0815316194];The component of a membrane consisting of the gene products and protein complexes having at least some part of their peptide sequence embedded in the hydrophobic region of the membrane. [GOC:dos, GOC:go_curators];Interacting selectively and non-covalently with an…	IEA;IPI;IBA;ISS;IDA	cellular_component;molecular_function;biological_process	ENSRNOG00000039980	562.163	-0.271644	0.0859577	-3.1602	0.0015766	0.120794	576.728	506.962	575.507	583.445	585.89	586.778	570.655	543.991	546.949	479.035	587.986	566.188	510.419	506.32	597.134	605.248	711.236	577.209	549.137	457.448	518.348	493.461	524.456	648.045	639.521
ENSRNOG00000000473	Pfdn6	protein_coding	20	p12	5455974	5457444	1	prefoldin subunit 6 [Source:RGD Symbol;Acc:1303006]	309629	GO:0003674;GO:0008150;GO:0005575;GO:0005737;GO:0051082;GO:0006457;GO:0051087;GO:0016272;GO:0051131	molecular_function;biological_process;cellular_component;cytoplasm;unfolded protein binding;protein folding;chaperone binding;prefoldin complex;chaperone-mediated protein complex assembly	A molecular process that can be carried out by the action of a single macromolecular machine, usually via direct physical interactions with other molecular entities. Function in this sense denotes an action, or activity, that a gene product (or a complex) performs. These actions are described from two distinct but related perspectives: (1) biochemical activity, and (2) role as a component in a la…	ND;IBA;IEA	molecular_function;biological_process;cellular_component	ENSRNOG00000000473	56.0379	0.570217	0.180637	3.15671	0.00159561	0.121338	52.4298	55.0824	47.6475	47.6075	62.5907	63.6151	43.4784	45.4784	50.946	70.9682	64.8433	42.4382	57.1272	63.8501	56.4455	44.5421	51.9728	49.5017	57.3466	73.9989	61.5663	79.3062	73.8817	43.0725	40.6229
ENSRNOG00000030266	Plekhg2	protein_coding	1	q21	85386470	85399699	1	pleckstrin homology and RhoGEF domain containing G2 [Source:RGD Symbol;Acc:1310112]	292750	GO:0005089;GO:0035023;GO:0030833	Rho guanyl-nucleotide exchange factor activity;regulation of Rho protein signal transduction;regulation of actin filament polymerization	Stimulates the exchange of guanyl nucleotides associated with a GTPase of the Rho family. Under normal cellular physiological conditions, the concentration of GTP is higher than that of GDP, favoring the replacement of GDP by GTP in association with the GTPase. [GOC:mah];Any process that modulates the frequency, rate or extent of Rho protein signal transduction. [GOC:bf];Any process that modulate…	IEA	molecular_function;biological_process	ENSRNOG00000030266	357.88	-0.392825	0.124654	-3.15133	0.00162528	0.122679	333.304	294.793	283.082	343.381	376.571	323.772	333.335	332.342	364.312	356.812	260.472	315.699	330.344	376.379	424.827	340.616	470.014	366.126	424.886	366.631	406.139	312.819	299.689	454.219	452.655
ENSRNOG00000005879	Maml2	protein_coding	8	q11	11931767	12251099	1	mastermind-like transcriptional coactivator 2 [Source:RGD Symbol;Acc:1587536]	689844	GO:0045944;GO:0003713;GO:0007219;GO:0016607;GO:0007221;GO:0005634	positive regulation of transcription by RNA polymerase II;transcription coactivator activity;Notch signaling pathway;nuclear speck;positive regulation of transcription of Notch receptor target;nucleus	Any process that activates or increases the frequency, rate or extent of transcription from an RNA polymerase II promoter. [GOC:go_curators, GOC:txnOH];Interacting selectively and non-covalently with an activating transcription factor and also with the basal transcription machinery in order to increase the frequency, rate or extent of transcription. Cofactors generally do not bind the template nu…	IEA;IBA	biological_process;molecular_function;cellular_component	ENSRNOG00000005879	669.071	-0.40626	0.129028	-3.14861	0.00164049	0.122916	636.648	601.826	697.895	752.603	686.446	549.749	733.699	761.763	632.5	584.502	416.536	731.801	567.547	636.26	715.967	691.712	707.846	741.592	700.324	589.749	819.229	551.839	607.703	732.232	871.652
ENSRNOG00000053577	Gramd1b	protein_coding	8	q22	44165367	44327551	-1	GRAM domain containing 1B [Source:RGD Symbol;Acc:1305443]	300644	GO:0016020;GO:0016021;GO:0003674;GO:0008150;GO:0005575	membrane;integral component of membrane;molecular_function;biological_process;cellular_component	A lipid bilayer along with all the proteins and protein complexes embedded in it an attached to it. [GOC:dos, GOC:mah, ISBN:0815316194];The component of a membrane consisting of the gene products and protein complexes having at least some part of their peptide sequence embedded in the hydrophobic region of the membrane. [GOC:dos, GOC:go_curators];A molecular process that can be carried out by the…	IEA;ND	cellular_component;molecular_function;biological_process	ENSRNOG00000053577	1067.96	-0.273763	0.0877301	-3.12052	0.00180533	0.134279	834.196	1106.75	1070.67	1282.36	993.243	967.519	1108.7	1178.94	1039.11	1023.12	955.066	1115.81	964.953	974.554	1186.35	1186.92	1251.87	1136.67	1196.46	928.35	1047.62	902.108	1039.55	1045.49	1151.37
ENSRNOG00000007152	Bhlhe40	protein_coding	4	q41	140703619	140709319	1	basic helix-loop-helix family, member e40 [Source:RGD Symbol;Acc:68439]	79431	GO:0005634;GO:0003677;GO:0006351;GO:0006355;GO:0046983;GO:0000981;GO:0001078;GO:0001102;GO:0001191;GO:0003705;GO:0003714;GO:0019904;GO:0042803;GO:0043425;GO:0043426;GO:0046982;GO:0070888;GO:0000122;GO:0007623;GO:0009416;GO:0032922;GO:0043153;GO:0043433;GO:0045892;GO:0016604	nucleus;DNA binding;transcription, DNA-templated;regulation of transcription, DNA-templated;protein dimerization activity;RNA polymerase II transcription factor activity, sequence-specific DNA binding;transcriptional repressor activity, RNA polymerase II proximal promoter sequence-specific DNA binding;RNA polymerase II activating transcription factor binding;transcriptional repressor activity, RN…	A membrane-bounded organelle of eukaryotic cells in which chromosomes are housed and replicated. In most cells, the nucleus contains all of the cell's chromosomes except the organellar chromosomes, and is the site of RNA synthesis and processing. In some species, or in specialized cell types, RNA metabolism or DNA replication may be absent. [GOC:go_curators];Any molecular function by which a gene…	IEA	cellular_component;molecular_function;biological_process	ENSRNOG00000007152	963.193	0.394768	0.127082	3.1064	0.00189381	0.138834	1107.58	1208.75	777.308	1115.23	714.15	883.965	829.714	884.204	1032.38	1302.07	905.609	943.992	1036.98	1011.52	925.905	919.663	790.325	869.549	948.826	1291.62	880.795	1136.72	1004.17	723.421	825.225
ENSRNOG00000003736	Col5a2	protein_coding	9	q22	52092511	52238564	-1	collagen type V alpha 2 chain [Source:RGD Symbol;Acc:70921]	85250	GO:0005201;GO:0001503;GO:0046332;GO:0001501;GO:0030199;GO:0043588;GO:0048592;GO:0071230;GO:1903225;GO:0005581;GO:0005588	extracellular matrix structural constituent;ossification;SMAD binding;skeletal system development;collagen fibril organization;skin development;eye morphogenesis;cellular response to amino acid stimulus;negative regulation of endodermal cell differentiation;collagen trimer;collagen type V trimer	The action of a molecule that contributes to the structural integrity of the extracellular matrix. [GOC:mah];The formation of bone or of a bony substance, or the conversion of fibrous tissue or of cartilage into bone or a bony substance. [GOC:mtg_mpo, PMID:17572649];Interacting selectively and non-covalently with a SMAD signaling protein. [GOC:ai];The process whose specific outcome is the progres…	IEA;IEP;TAS	molecular_function;biological_process;cellular_component	ENSRNOG00000003736	60.9249	-0.848002	0.272958	-3.10672	0.00189178	0.138834	57.1111	29.5813	59.7929	86.0986	65.669	53.1708	55.2539	73.465	54.791	45.3408	57.1501	57.9644	37.2569	69.451	68.3288	111.355	47.4534	65.3796	76.4622	38.1207	95.3284	41.8561	39.5423	77.3346	59.1934
ENSRNOG00000012634	Fbxo10	protein_coding	5	q22	60591023	60658564	-1	F-box protein 10 [Source:RGD Symbol;Acc:1305465]	362511	GO:0003674;GO:0008150;GO:0005575;GO:0006511;GO:0042981;GO:0005737	molecular_function;biological_process;cellular_component;ubiquitin-dependent protein catabolic process;regulation of apoptotic process;cytoplasm	A molecular process that can be carried out by the action of a single macromolecular machine, usually via direct physical interactions with other molecular entities. Function in this sense denotes an action, or activity, that a gene product (or a complex) performs. These actions are described from two distinct but related perspectives: (1) biochemical activity, and (2) role as a component in a la…	ND;IEA	molecular_function;biological_process;cellular_component	ENSRNOG00000012634	57.2451	-0.740633	0.239101	-3.09757	0.00195113	0.141007	58.9836	49.9821	70.0698	62.8013	67.7211	43.6761	60.6887	75.2142	39.4111	61.1115	40.6645	42.4382	39.7407	67.2106	57.4358	66.8131	66.0958	61.6436	59.9533	49.3326	85.3984	30.8413	45.7859	50.9038	76.6032
ENSRNOG00000001259	Cux2	protein_coding	12	q16	40018937	40219291	1	cut-like homeobox 2 [Source:RGD Symbol;Acc:1305967]	288665	GO:0005634;GO:0003677;GO:0006351;GO:0006355;GO:0007275;GO:0000122;GO:0000139;GO:0000977;GO:0000978;GO:0001078;GO:0043565;GO:0007614;GO:0010628;GO:0045892;GO:0048193;GO:0050775;GO:0050890;GO:0051965;GO:0061003;GO:0071310;GO:2000463	nucleus;DNA binding;transcription, DNA-templated;regulation of transcription, DNA-templated;multicellular organism development;negative regulation of transcription by RNA polymerase II;Golgi membrane;RNA polymerase II regulatory region sequence-specific DNA binding;RNA polymerase II proximal promoter sequence-specific DNA binding;transcriptional repressor activity, RNA polymerase II proximal prom…	A membrane-bounded organelle of eukaryotic cells in which chromosomes are housed and replicated. In most cells, the nucleus contains all of the cell's chromosomes except the organellar chromosomes, and is the site of RNA synthesis and processing. In some species, or in specialized cell types, RNA metabolism or DNA replication may be absent. [GOC:go_curators];Any molecular function by which a gene…	IEA;IBA	cellular_component;molecular_function;biological_process	ENSRNOG00000001259	542.487	-0.433246	0.139794	-3.09918	0.00194055	0.141007	507.446	571.224	612.877	532.798	490.465	496.578	615.039	529.998	512.344	460.308	433.022	529.96	350.215	505.2	690.22	626.209	590.908	586.549	511.775	482.114	623.607	440.59	459.94	634.34	762.55
ENSRNOG00000012654	Vps36	protein_coding	16	q12.5	74719553	74743927	-1	vacuolar protein sorting 36 homolog [Source:RGD Symbol;Acc:1309754]	290851	GO:0032509;GO:0032266;GO:0008022;GO:0043130;GO:0000814;GO:0005764;GO:0005768;GO:0005770;GO:0005829;GO:0031902	endosome transport via multivesicular body sorting pathway;phosphatidylinositol-3-phosphate binding;protein C-terminus binding;ubiquitin binding;ESCRT II complex;lysosome;endosome;late endosome;cytosol;late endosome membrane	The directed movement of substances from endosomes to lysosomes or vacuoles by a pathway in which molecules are sorted into multivesicular bodies, which then fuse with the target compartment. [GOC:mah, PMID:12461556, PMID:16689637];Interacting selectively and non-covalently with phosphatidylinositol-3-phosphate, a derivative of phosphatidylinositol in which the inositol ring is phosphorylated at …	IEA	biological_process;molecular_function;cellular_component	ENSRNOG00000012654	273.165	0.378701	0.122434	3.09312	0.00198066	0.142134	239.679	276.432	256.923	287.671	296.536	303.833	254.53	247.507	271.071	330.199	331.91	291.892	254.589	268.842	237.665	233.191	202.807	265.254	261.535	354.298	251.23	326.037	291.365	267.245	224.006
ENSRNOG00000057194	Tars2	protein_coding	2	q34	197861115	197878142	-1	threonyl-tRNA synthetase 2, mitochondrial [Source:RGD Symbol;Acc:1308283]	310672	GO:0000166;GO:0005524;GO:0005737;GO:0005739;GO:0006412;GO:0016874;GO:0042803;GO:0005759;GO:0004812;GO:0043039;GO:0006418;GO:0106074;GO:0004829;GO:0006435;GO:0002161;GO:0070159	nucleotide binding;ATP binding;cytoplasm;mitochondrion;translation;ligase activity;protein homodimerization activity;mitochondrial matrix;aminoacyl-tRNA ligase activity;tRNA aminoacylation;tRNA aminoacylation for protein translation;aminoacyl-tRNA metabolism involved in translational fidelity;threonine-tRNA ligase activity;threonyl-tRNA aminoacylation;aminoacyl-tRNA editing activity;mitochondrial…	Interacting selectively and non-covalently with a nucleotide, any compound consisting of a nucleoside that is esterified with (ortho)phosphate or an oligophosphate at any hydroxyl group on the ribose or deoxyribose. [GOC:mah, ISBN:0198547684];Interacting selectively and non-covalently with ATP, adenosine 5'-triphosphate, a universally important coenzyme and enzyme regulator. [ISBN:0198506732];All…	IEA;IBA;ISS	molecular_function;cellular_component;biological_process	ENSRNOG00000057194	223.783	-0.371484	0.120455	-3.08402	0.00204224	0.14352	229.381	193.808	248.514	220.818	211.372	203.189	206.523	206.402	175.908	218.819	206.619	251.524	199.945	258.761	228.753	241.051	287.545	244.707	212.878	192.846	252.223	200.468	189.387	262.35	248.38
ENSRNOG00000062002	Kcna3	protein_coding	2	q34	209766512	209769711	1	potassium voltage-gated channel subfamily A member 3 [Source:RGD Symbol;Acc:2951]	29731	GO:0016020;GO:0016021;GO:0005216;GO:0006811;GO:0005886;GO:0006813;GO:0055085;GO:0005249;GO:0008076;GO:0005244;GO:0005267;GO:0034765;GO:0071805;GO:0051260;GO:0005515;GO:0005887;GO:0045121;GO:0005251;GO:0015271;GO:0030424	membrane;integral component of membrane;ion channel activity;ion transport;plasma membrane;potassium ion transport;transmembrane transport;voltage-gated potassium channel activity;voltage-gated potassium channel complex;voltage-gated ion channel activity;potassium channel activity;regulation of ion transmembrane transport;potassium ion transmembrane transport;protein homooligomerization;protein b…	A lipid bilayer along with all the proteins and protein complexes embedded in it an attached to it. [GOC:dos, GOC:mah, ISBN:0815316194];The component of a membrane consisting of the gene products and protein complexes having at least some part of their peptide sequence embedded in the hydrophobic region of the membrane. [GOC:dos, GOC:go_curators];Enables the facilitated diffusion of an ion (by an…	IEA;IMP;IPI;IDA;TAS	cellular_component;molecular_function;biological_process	ENSRNOG00000062002	150.775	0.577502	0.187255	3.08404	0.00204207	0.14352	153.545	104.044	123.323	138.771	116.973	159.513	114.131	112.821	124.001	171.506	193.431	153.192	180.075	131.061	117.842	85.154	148.574	169.987	132.071	220.876	154.909	221.397	231.011	164.458	145.082
ENSRNOG00000042139	Clec4a1	protein_coding	4	q42	155947453	155959993	-1	C-type lectin domain family 4, member A1 [Source:RGD Symbol;Acc:1359109]	362430	GO:0016020;GO:0016021;GO:0030246	membrane;integral component of membrane;carbohydrate binding	A lipid bilayer along with all the proteins and protein complexes embedded in it an attached to it. [GOC:dos, GOC:mah, ISBN:0815316194];The component of a membrane consisting of the gene products and protein complexes having at least some part of their peptide sequence embedded in the hydrophobic region of the membrane. [GOC:dos, GOC:go_curators];Interacting selectively and non-covalently with an…	IEA	cellular_component;molecular_function	ENSRNOG00000042139	260.954	-0.411266	0.133353	-3.08405	0.00204205	0.14352	287.428	288.672	303.636	263.36	235.998	291.49	225.544	278.118	275.878	227.69	349.495	278.436	249.621	213.954	292.13	256.772	298.843	244.707	308.455	193.967	249.244	191.657	210.199	270.182	235.613
ENSRNOG00000013547	Slc6a12	protein_coding	4	q42	153921115	153941391	1	solute carrier family 6 member 12 [Source:RGD Symbol;Acc:620255]	50676	GO:0016020;GO:0016021;GO:0005887;GO:0005328;GO:0005332;GO:0015293;GO:0006836;GO:0015812;GO:0055085;GO:0010033;GO:0071474;GO:0009992	membrane;integral component of membrane;integral component of plasma membrane;neurotransmitter:sodium symporter activity;gamma-aminobutyric acid:sodium symporter activity;symporter activity;neurotransmitter transport;gamma-aminobutyric acid transport;transmembrane transport;response to organic substance;cellular hyperosmotic response;cellular water homeostasis	A lipid bilayer along with all the proteins and protein complexes embedded in it an attached to it. [GOC:dos, GOC:mah, ISBN:0815316194];The component of a membrane consisting of the gene products and protein complexes having at least some part of their peptide sequence embedded in the hydrophobic region of the membrane. [GOC:dos, GOC:go_curators];The component of the plasma membrane consisting of…	IEA;IDA;IBA;IEP;TAS	cellular_component;molecular_function;biological_process	ENSRNOG00000013547	150.85	0.836793	0.272095	3.07537	0.00210238	0.146735	211.592	266.231	53.2531	128.641	225.737	258.258	141.305	89.2076	139.381	248.389	143.974	94.1922	293.087	217.314	75.2607	62.8829	124.283	118.617	88.6266	233.209	94.3354	160.815	142.561	83.2081	75.4426
ENSRNOG00000000816	Ppp1r18	protein_coding	20	p12	3372413	3397039	-1	protein phosphatase 1, regulatory subunit 18 [Source:RGD Symbol;Acc:1309543]	361790	GO:0019902	phosphatase binding	Interacting selectively and non-covalently with any phosphatase. [GOC:jl]	IEA	molecular_function	ENSRNOG00000000816	3001.01	-0.25016	0.0814167	-3.07259	0.00212213	0.147105	2685.16	2681.69	2626.22	2703.5	3021.8	2704.12	3060.7	2957.84	2987.55	2714.53	2582.74	2701.56	2738.38	2769.08	2739.09	2776.02	3502.51	3348.37	3415.6	3022.74	3098.17	3014.74	2962.55	3854.98	4323.44
ENSRNOG00000018237	Gstp1	protein_coding	1	q43	219291679	219294147	-1	glutathione S-transferase pi 1 [Source:RGD Symbol;Acc:2758]	24426	GO:0005634;GO:0005737;GO:0016740;GO:0004364;GO:0008152;GO:0031667;GO:0005829;GO:0005739;GO:0032355;GO:0098869;GO:0045471;GO:0005886;GO:0009636;GO:0031100;GO:0032869;GO:0071385;GO:0008144;GO:0071364;GO:0033591;GO:0019901;GO:0014003;GO:0071460;GO:0004602;GO:0035730;GO:0035731;GO:0006469;GO:0006749;GO:0006805;GO:0009890;GO:0032691;GO:0032720;GO:0043407;GO:0043508;GO:0043651;GO:0051771;GO:0070373;GO:…	nucleus;cytoplasm;transferase activity;glutathione transferase activity;metabolic process;response to nutrient levels;cytosol;mitochondrion;response to estradiol;cellular oxidant detoxification;response to ethanol;plasma membrane;response to toxic substance;animal organ regeneration;cellular response to insulin stimulus;cellular response to glucocorticoid stimulus;drug binding;cellular response t…	A membrane-bounded organelle of eukaryotic cells in which chromosomes are housed and replicated. In most cells, the nucleus contains all of the cell's chromosomes except the organellar chromosomes, and is the site of RNA synthesis and processing. In some species, or in specialized cell types, RNA metabolism or DNA replication may be absent. [GOC:go_curators];All of the contents of a cell excludin…	IEA;IDA;IEP;IPI;TAS;ISS;IMP	cellular_component;molecular_function;biological_process	ENSRNOG00000018237	105.705	-0.554236	0.180647	-3.06807	0.0021545	0.147674	97.3697	95.8841	107.44	125.603	120.051	96.8469	101.45	112.821	91.3184	88.7103	130.786	97.2974	106.803	91.8545	104.969	151.967	141.23	111.145	79.0688	65.0294	121.147	71.5959	93.6529	121.386	116.065
ENSRNOG00000008351	RGD1308117	protein_coding	15	p11	51834703	51839341	-1	similar to 9930012K11Rik protein [Source:RGD Symbol;Acc:1308117]	361066						ENSRNOG00000008351	40.6534	-0.879304	0.286661	-3.0674	0.00215931	0.147674	38.3861	27.5412	35.502	50.6462	36.9388	61.7162	44.3842	48.1021	28.8374	31.5414	37.3674	44.5084	39.7407	41.4465	31.6887	56.3326	44.0639	33.6238	32.1489	31.3935	53.6222	19.8266	29.1365	61.6719	55.7114
ENSRNOG00000038085	Rpe	protein_coding	9	q32	73687743	73711571	1	ribulose-5-phosphate-3-epimerase [Source:RGD Symbol;Acc:1564890]	501157	GO:0046872;GO:0003824;GO:0005975;GO:0008152;GO:0016853;GO:0005829;GO:0043231;GO:0016857;GO:0004750;GO:0030246;GO:0048029;GO:0006098;GO:0009052;GO:0019323;GO:0044262	metal ion binding;catalytic activity;carbohydrate metabolic process;metabolic process;isomerase activity;cytosol;intracellular membrane-bounded organelle;racemase and epimerase activity, acting on carbohydrates and derivatives;ribulose-phosphate 3-epimerase activity;carbohydrate binding;monosaccharide binding;pentose-phosphate shunt;pentose-phosphate shunt, non-oxidative branch;pentose catabolic …	Interacting selectively and non-covalently with any metal ion. [GOC:ai];Catalysis of a biochemical reaction at physiological temperatures. In biologically catalyzed reactions, the reactants are known as substrates, and the catalysts are naturally occurring macromolecular substances known as enzymes. Enzymes possess specific binding sites for substrates, and are usually composed wholly or largely …	IEA;IBA;IDA	molecular_function;biological_process;cellular_component	ENSRNOG00000038085	311.162	0.401442	0.130988	3.06471	0.00217878	0.148012	336.113	309.073	318.584	311.981	301.667	306.682	298.914	271.121	322.979	313.443	481.379	309.489	329.102	286.765	295.101	351.096	250.26	262.452	262.404	316.177	315.775	381.11	338.191	257.456	248.38
ENSRNOG00000021725	Mlec	protein_coding	12	q16	47218969	47252286	1	malectin [Source:RGD Symbol;Acc:1307736]	304543;288702	GO:0016020;GO:0016021;GO:0019899;GO:0005975;GO:0005783;GO:0030246;GO:0005789	membrane;integral component of membrane;enzyme binding;carbohydrate metabolic process;endoplasmic reticulum;carbohydrate binding;endoplasmic reticulum membrane	A lipid bilayer along with all the proteins and protein complexes embedded in it an attached to it. [GOC:dos, GOC:mah, ISBN:0815316194];The component of a membrane consisting of the gene products and protein complexes having at least some part of their peptide sequence embedded in the hydrophobic region of the membrane. [GOC:dos, GOC:go_curators];Interacting selectively and non-covalently with an…	IEA;ISS	cellular_component;molecular_function;biological_process	ENSRNOG00000021725	1022.46	0.357001	0.116711	3.05885	0.00222186	0.149938	947.482	1071.05	932.396	961.265	1038.39	1124.18	901.272	846.597	1162.15	1234.06	1294.67	977.114	1182.29	987.996	876.391	806.998	1042.28	990.968	964.466	1253.5	825.187	1196.2	1124.88	902.564	906.471
ENSRNOG00000006789	Ddit3	protein_coding	7	q22	70580198	70585084	1	DNA-damage inducible transcript 3 [Source:RGD Symbol;Acc:62391]	29467	GO:0005634;GO:0005737;GO:0003677;GO:0006351;GO:0006355;GO:0003700;GO:0006915;GO:0016055;GO:0007049;GO:0006986;GO:0007050;GO:0000976;GO:0000978;GO:0001077;GO:0008134;GO:0008140;GO:0042803;GO:0043522;GO:0044212;GO:0046982;GO:0000122;GO:0001955;GO:0006983;GO:0030968;GO:0032757;GO:0032792;GO:0034976;GO:0042594;GO:0042789;GO:0043161;GO:0043392;GO:0043433;GO:0043525;GO:0044324;GO:0045454;GO:0045599;GO:…	nucleus;cytoplasm;DNA binding;transcription, DNA-templated;regulation of transcription, DNA-templated;DNA binding transcription factor activity;apoptotic process;Wnt signaling pathway;cell cycle;response to unfolded protein;cell cycle arrest;transcription regulatory region sequence-specific DNA binding;RNA polymerase II proximal promoter sequence-specific DNA binding;transcriptional activator act…	A membrane-bounded organelle of eukaryotic cells in which chromosomes are housed and replicated. In most cells, the nucleus contains all of the cell's chromosomes except the organellar chromosomes, and is the site of RNA synthesis and processing. In some species, or in specialized cell types, RNA metabolism or DNA replication may be absent. [GOC:go_curators];All of the contents of a cell excludin…	IEA	cellular_component;molecular_function;biological_process	ENSRNOG00000006789	3279.46	-0.338477	0.111162	-3.04491	0.00232753	0.153062	3071.83	3574.23	3181.17	3502.69	3028.98	3121.89	2664.87	2361.38	3257.66	3339.45	2809.15	3293.62	3405.28	3218.27	3757.09	3322.32	3534.71	3379.19	3973.43	3112.44	3743.63	2769.11	2955.27	4159.43	3414.65
ENSRNOG00000031930	Bin2	protein_coding	7	q36	142273833	142300382	-1	bridging integrator 2 [Source:RGD Symbol;Acc:1306789]	366988	GO:0016020;GO:0005737;GO:0005886;GO:0042995;GO:0030054;GO:0001891;GO:0005938;GO:0097320;GO:0060326;GO:0002102;GO:0005543;GO:0071800	membrane;cytoplasm;plasma membrane;cell projection;cell junction;phagocytic cup;cell cortex;plasma membrane tubulation;cell chemotaxis;podosome;phospholipid binding;podosome assembly	A lipid bilayer along with all the proteins and protein complexes embedded in it an attached to it. [GOC:dos, GOC:mah, ISBN:0815316194];All of the contents of a cell excluding the plasma membrane and nucleus, but including other subcellular structures. [ISBN:0198547684];The membrane surrounding a cell that separates the cell from its external environment. It consists of a phospholipid bilayer and…	IEA;ISS	cellular_component;biological_process;molecular_function	ENSRNOG00000031930	3938.73	-0.204899	0.0672323	-3.04762	0.00230661	0.153062	3422.92	3980.21	3875.33	3927.11	3663.1	3712.46	4386.79	4278.46	3791.15	3794.83	3880.71	4051.3	3646.21	3749.23	4453.26	4380.84	4062.35	3917.17	4029.9	3331.07	3804.2	3548.95	3833.53	4385.56	4519.59
ENSRNOG00000039417	Dda1	protein_coding	16	p14	19881122	19885500	1	DET1 and DDB1 associated 1 [Source:RGD Symbol;Acc:1584153]	688813	GO:0032434;GO:0080008	regulation of proteasomal ubiquitin-dependent protein catabolic process;Cul4-RING E3 ubiquitin ligase complex	Any process that modulates the frequency, rate or extent of the breakdown of a protein or peptide by hydrolysis of its peptide bonds, initiated by the covalent attachment of ubiquitin, and mediated by the proteasome. [GOC:mah];A ubiquitin ligase complex in which a cullin from the Cul4 family and a RING domain protein form the catalytic core; substrate specificity is conferred by an adaptor protei…	IEA	biological_process;cellular_component	ENSRNOG00000039417	188.504	-0.332791	0.109298	-3.04482	0.00232822	0.153062	207.847	198.909	184.05	152.952	188.798	162.361	197.465	160.049	195.133	188.263	204.421	153.192	173.865	160.185	173.298	163.758	250.26	209.215	210.271	181.634	207.538	170.729	160.251	243.751	212.4
ENSRNOG00000018461	Pdgfrb	protein_coding	18	q12.1	56364620	56406381	1	platelet derived growth factor receptor beta [Source:RGD Symbol;Acc:3285]	24629	GO:0016020;GO:0016021;GO:0005634;GO:0005737;GO:0000166;GO:0004672;GO:0005524;GO:0016301;GO:0016740;GO:0006468;GO:0016310;GO:0005886;GO:0007275;GO:0005575;GO:0005515;GO:0048008;GO:0007568;GO:0008584;GO:0046488;GO:0004713;GO:0032355;GO:0042060;GO:0009986;GO:0043065;GO:0004714;GO:0007169;GO:0042542;GO:0008284;GO:0006935;GO:0014070;GO:0032967;GO:2000491;GO:0032526;GO:0009636;GO:0043066;GO:0048146;GO:…	membrane;integral component of membrane;nucleus;cytoplasm;nucleotide binding;protein kinase activity;ATP binding;kinase activity;transferase activity;protein phosphorylation;phosphorylation;plasma membrane;multicellular organism development;cellular_component;protein binding;platelet-derived growth factor receptor signaling pathway;aging;male gonad development;phosphatidylinositol metabolic proce…	A lipid bilayer along with all the proteins and protein complexes embedded in it an attached to it. [GOC:dos, GOC:mah, ISBN:0815316194];The component of a membrane consisting of the gene products and protein complexes having at least some part of their peptide sequence embedded in the hydrophobic region of the membrane. [GOC:dos, GOC:go_curators];A membrane-bounded organelle of eukaryotic cells i…	IEA;ISS;IDA;ND;IPI;IEP;IMP;TAS	cellular_component;molecular_function;biological_process	ENSRNOG00000018461	191.226	-0.832676	0.273179	-3.0481	0.00230296	0.153062	186.313	110.165	190.59	243.102	155.964	106.342	178.443	265.873	135.536	129.123	161.559	137.665	166.414	236.357	237.665	386.468	202.807	217.621	230.255	178.27	251.23	76.0018	155.048	250.603	189.187
ENSRNOG00000003494	Ppfia4	protein_coding	13	q13	51134525	51183269	-1	PTPRF interacting protein alpha 4 [Source:RGD Symbol;Acc:620055]	140592	GO:0048786;GO:0045202	presynaptic active zone;synapse	A specialized region of the plasma membrane and cell cortex of a presynaptic neuron; encompasses a region of the plasma membrane where synaptic vesicles dock and fuse, and a specialized cortical cytoskeletal matrix. [GOC:dh, GOC:dl, GOC:ef, GOC:jid, GOC:pr, PMID:3152289];The junction between a nerve fiber of one neuron and another neuron, muscle fiber or glial cell. As the nerve fiber approaches …	IEA	cellular_component	ENSRNOG00000003494	124.175	-0.641085	0.211284	-3.03424	0.00241145	0.157517	73.9635	69.363	120.52	105.344	83.1123	107.291	163.044	149.554	99.9696	97.5813	137.38	161.472	101.835	110.897	159.434	146.727	134.451	109.277	108.611	94.1805	204.559	106.843	91.5717	191.868	174.098
ENSRNOG00000028781	Abcc6	protein_coding	1	q22	101959540	102013243	-1	ATP binding cassette subfamily C member 6 [Source:RGD Symbol;Acc:620268]	81642	GO:0016020;GO:0016021;GO:0000166;GO:0005524;GO:0005886;GO:0016887;GO:0008150;GO:0055085;GO:0022857;GO:0042626;GO:0016324;GO:0016323;GO:0016328;GO:0005634	membrane;integral component of membrane;nucleotide binding;ATP binding;plasma membrane;ATPase activity;biological_process;transmembrane transport;transmembrane transporter activity;ATPase activity, coupled to transmembrane movement of substances;apical plasma membrane;basolateral plasma membrane;lateral plasma membrane;nucleus	A lipid bilayer along with all the proteins and protein complexes embedded in it an attached to it. [GOC:dos, GOC:mah, ISBN:0815316194];The component of a membrane consisting of the gene products and protein complexes having at least some part of their peptide sequence embedded in the hydrophobic region of the membrane. [GOC:dos, GOC:go_curators];Interacting selectively and non-covalently with a …	IEA;ND;IDA;IBA	cellular_component;molecular_function;biological_process	ENSRNOG00000028781	37.3436	-1.12861	0.372828	-3.02717	0.00246854	0.159505	46.8124	27.5412	38.3048	43.5558	31.8084	18.9896	44.3842	64.7192	32.6824	29.5701	26.377	19.6665	24.8379	61.6097	30.6985	64.193	37.2848	49.5017	39.9689	15.6967	53.6222	17.6236	29.1365	38.1779	46.4262
ENSRNOG00000012094	Ltbp2	protein_coding	6	q31	108500112	108596569	-1	latent transforming growth factor beta binding protein 2 [Source:RGD Symbol;Acc:68380]	59106	GO:0005509;GO:0097435	calcium ion binding;supramolecular fiber organization	Interacting selectively and non-covalently with calcium ions (Ca2+). [GOC:ai];A process that is carried out at the cellular level which results in the assembly, arrangement of constituent parts, or disassembly of a supramolecular fiber, a polymer consisting of an indefinite number of protein or protein complex subunits that have polymerised to form a fiber-shaped structure. [GOC:pr]	IEA	molecular_function;biological_process	ENSRNOG00000012094	89.722	-0.708655	0.23449	-3.02212	0.00251014	0.159505	73.0273	71.4031	85.0181	101.292	77.9819	92.0995	66.1235	90.9567	106.698	83.7819	82.428	109.718	64.5786	78.4124	101.998	90.3942	132.756	86.8615	105.135	47.0902	76.4613	60.5811	94.6935	104.744	157.849
ENSRNOG00000014025	Rasgrf1	protein_coding	8	q31	97277456	97405102	1	RAS protein-specific guanine nucleotide-releasing factor 1 [Source:RGD Symbol;Acc:620395]	192213	GO:0035556;GO:0007264;GO:0005085;GO:0005089;GO:0035023;GO:0046578;GO:0005088;GO:0035254;GO:0008283;GO:0031175;GO:0034976;GO:0035020;GO:0043547;GO:0048168;GO:0090630;GO:2000310;GO:0005829;GO:0030426;GO:0005622	intracellular signal transduction;small GTPase mediated signal transduction;guanyl-nucleotide exchange factor activity;Rho guanyl-nucleotide exchange factor activity;regulation of Rho protein signal transduction;regulation of Ras protein signal transduction;Ras guanyl-nucleotide exchange factor activity;glutamate receptor binding;cell proliferation;neuron projection development;response to endopl…	The process in which a signal is passed on to downstream components within the cell, which become activated themselves to further propagate the signal and finally trigger a change in the function or state of the cell. [GOC:bf, GOC:jl, GOC:signaling, ISBN:3527303782];Any series of molecular signals in which a small monomeric GTPase relays one or more of the signals. [GOC:mah];Stimulates the exchan…	IEA	biological_process;molecular_function;cellular_component	ENSRNOG00000014025	43.415	1.02192	0.338139	3.02219	0.00250957	0.159505	19.6612	30.6013	73.8069	52.6721	21.5476	27.5349	33.5146	30.6104	27.8761	46.3265	57.1501	36.2278	22.3541	43.6869	58.4261	24.8912	58.7518	40.1618	21.7222	87.4533	33.7622	95.8283	54.1106	42.0935	44.1049
ENSRNOG00000058681	Tsga10	protein_coding	9	q21	44351951	44456554	-1	testis specific 10 [Source:RGD Symbol;Acc:621142]	252923	GO:0007283;GO:0030031;GO:0005737;GO:0031514;GO:0043005	spermatogenesis;cell projection assembly;cytoplasm;motile cilium;neuron projection	The process of formation of spermatozoa, including spermatocytogenesis and spermiogenesis. [GOC:jid, ISBN:9780878933846];Formation of a prolongation or process extending from a cell, e.g. a flagellum or axon. [GOC:jl, GOC:mah, http://www.cogsci.princeton.edu/~wn/];All of the contents of a cell excluding the plasma membrane and nucleus, but including other subcellular structures. [ISBN:0198547684]…	IEA	biological_process;cellular_component	ENSRNOG00000058681	190.875	-0.516601	0.170926	-3.02238	0.00250799	0.159505	175.078	197.888	255.054	222.843	197.007	148.119	269.023	224.768	196.094	163.621	171.45	207.016	147.786	166.906	158.444	233.191	149.704	221.357	211.14	122.21	224.419	136.583	165.453	195.784	208.918
ENSRNOG00000014835	Il1rl1	protein_coding	9	q22	47134034	47182170	1	interleukin 1 receptor-like 1 [Source:RGD Symbol;Acc:2894]	25556	GO:0016020;GO:0016021;GO:0007165;GO:0019221;GO:0004908;GO:0002113;GO:0002114;GO:0002826;GO:0032689;GO:0032754;GO:0038172;GO:0043032;GO:0043124;GO:0050729;GO:0090197;GO:0009897;GO:0031012	membrane;integral component of membrane;signal transduction;cytokine-mediated signaling pathway;interleukin-1 receptor activity;interleukin-33 binding;interleukin-33 receptor activity;negative regulation of T-helper 1 type immune response;negative regulation of interferon-gamma production;positive regulation of interleukin-5 production;interleukin-33-mediated signaling pathway;positive regulation…	A lipid bilayer along with all the proteins and protein complexes embedded in it an attached to it. [GOC:dos, GOC:mah, ISBN:0815316194];The component of a membrane consisting of the gene products and protein complexes having at least some part of their peptide sequence embedded in the hydrophobic region of the membrane. [GOC:dos, GOC:go_curators];The cellular process in which a signal is conveyed…	IEA	cellular_component;biological_process;molecular_function	ENSRNOG00000014835	352.227	-0.413809	0.137058	-3.01923	0.00253415	0.159505	340.794	390.677	460.592	427.454	404.275	367.449	457.429	390.064	343.165	279.93	342.9	418.172	263.282	283.405	372.343	378.608	346.297	341.842	320.62	232.088	420.041	286.384	262.228	344.58	327.305
ENSRNOG00000017610	Nedd4l	protein_coding	18	q12.1	60392376	60719720	1	neural precursor cell expressed, developmentally down-regulated 4-like, E3 ubiquitin protein ligase [Source:RGD Symbol;Acc:735047]	291553	GO:0016740;GO:0005575;GO:0005515;GO:0006511;GO:0004842;GO:0061630;GO:0006513;GO:0045732;GO:0019870;GO:0086005;GO:1901017;GO:2001288;GO:0005737;GO:0015459;GO:0017080;GO:0019871;GO:0044325;GO:0003254;GO:0010038;GO:0016567;GO:0031647;GO:0034765;GO:0042391;GO:0043161;GO:0060306;GO:0070936;GO:1901016;GO:1901380;GO:1902306;GO:1903861;GO:2000009;GO:2000650;GO:0005886	transferase activity;cellular_component;protein binding;ubiquitin-dependent protein catabolic process;ubiquitin-protein transferase activity;ubiquitin protein ligase activity;protein monoubiquitination;positive regulation of protein catabolic process;potassium channel inhibitor activity;ventricular cardiac muscle cell action potential;negative regulation of potassium ion transmembrane transporter…	Catalysis of the transfer of a group, e.g. a methyl group, glycosyl group, acyl group, phosphorus-containing, or other groups, from one compound (generally regarded as the donor) to another compound (generally regarded as the acceptor). Transferase is the systematic name for any enzyme of EC class 2. [ISBN:0198506732];A location, relative to cellular compartments and structures, occupied by a mac…	IEA;ND;IPI;IDA;IMP;IBA	molecular_function;cellular_component;biological_process	ENSRNOG00000017610	682.046	0.37368	0.123893	3.01616	0.00256002	0.159505	636.648	838.476	577.375	544.953	891.662	872.572	684.786	578.974	1040.07	855.561	572.6	523.75	873.053	730.355	663.483	704.813	506.169	581.879	592.582	690.657	597.789	780.946	663.895	511.975	529.259
ENSRNOG00000002950	Lyl1	protein_coding	19	q11	25815207	25818074	1	LYL1, basic helix-loop-helix family member [Source:RGD Symbol;Acc:1359244]	304663	GO:0005634;GO:0003677;GO:0006351;GO:0006355;GO:0003674;GO:0008150;GO:0005575;GO:0046983;GO:0045893;GO:0000981;GO:0006357;GO:0000977;GO:0030183;GO:0001955;GO:0060216	nucleus;DNA binding;transcription, DNA-templated;regulation of transcription, DNA-templated;molecular_function;biological_process;cellular_component;protein dimerization activity;positive regulation of transcription, DNA-templated;RNA polymerase II transcription factor activity, sequence-specific DNA binding;regulation of transcription by RNA polymerase II;RNA polymerase II regulatory region sequ…	A membrane-bounded organelle of eukaryotic cells in which chromosomes are housed and replicated. In most cells, the nucleus contains all of the cell's chromosomes except the organellar chromosomes, and is the site of RNA synthesis and processing. In some species, or in specialized cell types, RNA metabolism or DNA replication may be absent. [GOC:go_curators];Any molecular function by which a gene…	IEA;ISS;ND;IBA	cellular_component;molecular_function;biological_process	ENSRNOG00000002950	495.399	-0.422436	0.140097	-3.01532	0.0025671	0.159505	502.765	525.323	478.343	443.661	477.126	397.832	519.93	590.344	507.538	480.021	536.331	477.171	470.679	511.921	512.961	530.575	759.254	451.119	489.184	430.539	446.852	352.472	407.91	497.291	582.649
ENSRNOG00000001235	Gna12	protein_coding	12	q11	15890170	15971212	1	G protein subunit alpha 12 [Source:RGD Symbol;Acc:71018]	81663	GO:0016020;GO:0005737;GO:0000166;GO:0005886;GO:0046872;GO:0007186;GO:0005525;GO:0007165;GO:0005622;GO:0003924;GO:0042493;GO:0019001;GO:0031683;GO:0001664;GO:0007266;GO:0031526;GO:0007188;GO:0005834;GO:0016328;GO:0032006;GO:0032434;GO:0007212;GO:0001701;GO:0008360;GO:0010762;GO:0030154;GO:0035556;GO:0042733;GO:0031752	membrane;cytoplasm;nucleotide binding;plasma membrane;metal ion binding;G-protein coupled receptor signaling pathway;GTP binding;signal transduction;intracellular;GTPase activity;response to drug;guanyl nucleotide binding;G-protein beta/gamma-subunit complex binding;G-protein coupled receptor binding;Rho protein signal transduction;brush border membrane;adenylate cyclase-modulating G-protein coup…	A lipid bilayer along with all the proteins and protein complexes embedded in it an attached to it. [GOC:dos, GOC:mah, ISBN:0815316194];All of the contents of a cell excluding the plasma membrane and nucleus, but including other subcellular structures. [ISBN:0198547684];Interacting selectively and non-covalently with a nucleotide, any compound consisting of a nucleoside that is esterified with (o…	IEA;IBA;IEP;IDA;TAS;ISS;IPI	cellular_component;molecular_function;biological_process	ENSRNOG00000001235	4496.27	-0.329086	0.109083	-3.01684	0.00255424	0.159505	4129.79	4695.26	4870.32	4756.69	4222.31	4329.63	5012.7	4643.17	4469.79	4230.49	3248.76	4522.26	3935.57	4225.31	4479	4498.75	6036.18	4982.86	4646.81	4249.33	4367.23	3548.95	4248.72	5086.47	4923.5
ENSRNOG00000012109	Otulinl	protein_coding	2	q22	80383643	80408672	-1	OTU deubiquitinase with linear linkage specificity like [Source:RGD Symbol;Acc:1563205]	310190						ENSRNOG00000012109	1579.11	0.296189	0.0987629	2.99899	0.00270876	0.164311	1923.05	1879.94	1585.45	1458.61	1651.99	1586.58	1416.67	1425.57	1698.52	2020.62	1168.28	1402.53	2018.08	1742.99	1407.18	1493.47	1415.69	1616.74	1332.01	1838.76	1393.19	1522.24	1844.96	1393.98	1224.49
ENSRNOG00000005486	Phf20l1	protein_coding	7	q34	107406962	107442513	1	PHD finger protein 20-like 1 [Source:RGD Symbol;Acc:1560141]	314964	GO:0046872	metal ion binding	Interacting selectively and non-covalently with any metal ion. [GOC:ai]	IEA	molecular_function	ENSRNOG00000005486	423.877	0.349825	0.116648	2.99897	0.00270896	0.164311	446.59	442.699	443.776	405.17	474.048	381.691	416.668	422.424	401.801	378.497	600.076	453.365	421.003	404.384	446.613	425.77	294.889	386.674	409.246	460.811	390.251	479.142	460.98	383.736	362.124
ENSRNOG00000002339	Mark1	protein_coding	13	q26	102808253	102942863	-1	microtubule affinity regulating kinase 1 [Source:RGD Symbol;Acc:619882]	117016	GO:0000166;GO:0004672;GO:0004674;GO:0005524;GO:0016301;GO:0016740;GO:0006468;GO:0016310;GO:0000226;GO:0016020;GO:0005737;GO:0005886;GO:0046872;GO:0008289;GO:0005856;GO:0001764;GO:0042995;GO:0016055;GO:0000287;GO:0001786;GO:0030425;GO:0050321;GO:0070300;GO:0005546;GO:0007010;GO:0010975;GO:0035556;GO:0050773;GO:0051654;GO:0015630	nucleotide binding;protein kinase activity;protein serine/threonine kinase activity;ATP binding;kinase activity;transferase activity;protein phosphorylation;phosphorylation;microtubule cytoskeleton organization;membrane;cytoplasm;plasma membrane;metal ion binding;lipid binding;cytoskeleton;neuron migration;cell projection;Wnt signaling pathway;magnesium ion binding;phosphatidylserine binding;dend…	Interacting selectively and non-covalently with a nucleotide, any compound consisting of a nucleoside that is esterified with (ortho)phosphate or an oligophosphate at any hydroxyl group on the ribose or deoxyribose. [GOC:mah, ISBN:0198547684];Catalysis of the phosphorylation of an amino acid residue in a protein, usually according to the reaction: a protein + ATP = a phosphoprotein + ADP. [MetaCy…	IEA;IDA;ISS;NAS	molecular_function;biological_process;cellular_component	ENSRNOG00000002339	37.3142	-0.947854	0.315716	-3.00223	0.00268005	0.164311	23.4062	25.5011	41.1076	52.6721	33.8606	29.4339	43.4784	60.3463	44.2173	22.6704	23.0798	36.2278	44.7083	48.1676	46.5428	36.6817	38.4146	54.1717	38.2311	22.4239	35.7482	18.7251	24.9741	52.8616	34.8196
ENSRNOG00000000474	Rgl2	protein_coding	20	p12	5458509	5466265	-1	ral guanine nucleotide dissociation stimulator-like 2 [Source:RGD Symbol;Acc:1302985]	294283	GO:0005085;GO:0007165;GO:0005622;GO:0007264;GO:0005089;GO:0010667;GO:0014068;GO:0032485	guanyl-nucleotide exchange factor activity;signal transduction;intracellular;small GTPase mediated signal transduction;Rho guanyl-nucleotide exchange factor activity;negative regulation of cardiac muscle cell apoptotic process;positive regulation of phosphatidylinositol 3-kinase signaling;regulation of Ral protein signal transduction	Stimulates the exchange of guanyl nucleotides associated with a GTPase. Under normal cellular physiological conditions, the concentration of GTP is higher than that of GDP, favoring the replacement of GDP by GTP in association with the GTPase. [GOC:kd, GOC:mah];The cellular process in which a signal is conveyed to trigger a change in the activity or state of a cell. Signal transduction begins wit…	IEA	molecular_function;biological_process;cellular_component	ENSRNOG00000000474	683.59	-0.281468	0.0937482	-3.00238	0.00267877	0.164311	626.349	721.171	626.891	694.866	739.802	672.231	769.931	680.426	663.26	770.794	617.66	653.135	638.335	731.475	656.551	711.363	780.156	672.476	669.913	664.869	633.537	555.143	579.608	733.211	819.422
ENSRNOG00000016214	Agl	protein_coding	2	q41	219788234	219842986	-1	amylo-alpha-1, 6-glucosidase, 4-alpha-glucanotransferase [Source:RGD Symbol;Acc:1306376]	362029	GO:0016740;GO:0007584;GO:0003824;GO:0005978;GO:0051384;GO:0030246;GO:0009725;GO:0016529;GO:0004133;GO:0004134;GO:0004135;GO:0030247;GO:0031593;GO:0005977;GO:0005980;GO:0005634;GO:0005737;GO:0016234	transferase activity;response to nutrient;catalytic activity;glycogen biosynthetic process;response to glucocorticoid;carbohydrate binding;response to hormone;sarcoplasmic reticulum;glycogen debranching enzyme activity;4-alpha-glucanotransferase activity;amylo-alpha-1,6-glucosidase activity;polysaccharide binding;polyubiquitin modification-dependent protein binding;glycogen metabolic process;glyc…	Catalysis of the transfer of a group, e.g. a methyl group, glycosyl group, acyl group, phosphorus-containing, or other groups, from one compound (generally regarded as the donor) to another compound (generally regarded as the acceptor). Transferase is the systematic name for any enzyme of EC class 2. [ISBN:0198506732];Any process that results in a change in state or activity of a cell or an organ…	IEA;IDA;IMP	molecular_function;biological_process;cellular_component	ENSRNOG00000016214	1001.12	0.2505	0.083812	2.98883	0.00280049	0.165913	1161.88	1150.61	1048.24	1020.02	1341.08	1196.34	992.758	938.428	1107.36	1015.24	873.737	899.483	1055.61	1117.94	982.35	1086.04	910.088	869.549	845.428	1020.29	829.159	1004.55	968.787	764.536	818.262
ENSRNOG00000000168	Gatm	protein_coding	3	q35	114711562	114728410	-1	glycine amidinotransferase [Source:RGD Symbol;Acc:71090]	81660	GO:0015067;GO:0015068;GO:0006600;GO:0006601;GO:0007275;GO:0007611;GO:0014889;GO:0005739;GO:0005758	amidinotransferase activity;glycine amidinotransferase activity;creatine metabolic process;creatine biosynthetic process;multicellular organism development;learning or memory;muscle atrophy;mitochondrion;mitochondrial intermembrane space	Catalysis of the reversible transfer of an amidino group to an acceptor. [GOC:ai];Catalysis of the reaction: L-arginine + glycine = L-ornithine + guanidinoacetate. [EC:2.1.4.1];The chemical reactions and pathways involving creatine (N-(aminoiminomethyl)-N-methylglycine), a compound synthesized from the amino acids arginine, glycine, and methionine that occurs in muscle. [GOC:jl, ISBN:0192801023];…	IEA	molecular_function;biological_process;cellular_component	ENSRNOG00000000168	1189.92	-0.269545	0.0901755	-2.98912	0.00279783	0.165913	1041.11	1226.09	1444.37	1209.43	1109.19	1225.78	1269.93	1200.8	1141.96	1028.05	1236.42	1359.06	1054.37	930.867	1324.98	1409.63	1272.77	1254.35	1229.48	1133.53	1231.33	882.282	1090.54	1276.51	1152.53
ENSRNOG00000037165	Nipal3	protein_coding	5	q36	153807955	153840178	-1	NIPA-like domain containing 3 [Source:RGD Symbol;Acc:1563439]	502990	GO:0016020;GO:0016021;GO:0015095;GO:0015693;GO:1903830	membrane;integral component of membrane;magnesium ion transmembrane transporter activity;magnesium ion transport;magnesium ion transmembrane transport	A lipid bilayer along with all the proteins and protein complexes embedded in it an attached to it. [GOC:dos, GOC:mah, ISBN:0815316194];The component of a membrane consisting of the gene products and protein complexes having at least some part of their peptide sequence embedded in the hydrophobic region of the membrane. [GOC:dos, GOC:go_curators];Enables the transfer of magnesium (Mg) ions from o…	IEA	cellular_component;molecular_function;biological_process	ENSRNOG00000037165	158.792	0.452605	0.151193	2.99356	0.00275743	0.165913	150.736	213.189	113.98	153.965	194.955	201.29	142.211	144.306	149.954	225.718	116.498	148.016	207.397	175.868	132.697	108.735	151.399	164.383	129.464	196.209	138.028	205.976	170.656	116.491	116.065
ENSRNOG00000001620	Prdm15	protein_coding	11	q12	38293875	38351184	-1	PR/SET domain 15 [Source:RGD Symbol;Acc:1310055]	304054	GO:0003676;GO:0000978;GO:1990841;GO:0043409;GO:0045944;GO:0090263;GO:2000035;GO:0005634;GO:0005654;GO:0016604	nucleic acid binding;RNA polymerase II proximal promoter sequence-specific DNA binding;promoter-specific chromatin binding;negative regulation of MAPK cascade;positive regulation of transcription by RNA polymerase II;positive regulation of canonical Wnt signaling pathway;regulation of stem cell division;nucleus;nucleoplasm;nuclear body	Interacting selectively and non-covalently with any nucleic acid. [GOC:jl];Interacting selectively and non-covalently with a specific upstream regulatory DNA sequence (transcription factor recognition sequence or binding site) located in the proximal promoter of a gene transcribed by RNA polymerase II. The proximal promoter is in cis with and relatively close to the core promoter. [GOC:pg, GOC:tx…	IEA	molecular_function;biological_process;cellular_component	ENSRNOG00000001620	304.244	0.398497	0.133243	2.99076	0.00278287	0.165913	326.75	345.795	266.265	277.541	349.893	332.318	259.059	309.603	346.049	333.156	307.731	289.822	365.117	348.375	216.87	213.54	325.96	281.132	305.849	420.448	270.097	348.066	322.582	206.552	234.452
ENSRNOG00000056907	Nipbl	protein_coding	2	q16	57509428	57600820	-1	NIPBL, cohesin loading factor [Source:RGD Symbol;Acc:1306393]	294787	GO:0005634;GO:0003674;GO:0008150;GO:0005575;GO:0003682;GO:0010468;GO:0007049;GO:0008022;GO:0036033;GO:0042826;GO:0047485;GO:0070087;GO:0000122;GO:0003007;GO:0003151;GO:0006357;GO:0006974;GO:0007064;GO:0007420;GO:0007507;GO:0007605;GO:0019827;GO:0031065;GO:0034088;GO:0034613;GO:0035115;GO:0035136;GO:0035261;GO:0040018;GO:0042471;GO:0042634;GO:0045444;GO:0045778;GO:0045892;GO:0045944;GO:0045995;GO:…	nucleus;molecular_function;biological_process;cellular_component;chromatin binding;regulation of gene expression;cell cycle;protein C-terminus binding;mediator complex binding;histone deacetylase binding;protein N-terminus binding;chromo shadow domain binding;negative regulation of transcription by RNA polymerase II;heart morphogenesis;outflow tract morphogenesis;regulation of transcription by RN…	A membrane-bounded organelle of eukaryotic cells in which chromosomes are housed and replicated. In most cells, the nucleus contains all of the cell's chromosomes except the organellar chromosomes, and is the site of RNA synthesis and processing. In some species, or in specialized cell types, RNA metabolism or DNA replication may be absent. [GOC:go_curators];A molecular process that can be carrie…	IEA;ND	cellular_component;molecular_function;biological_process	ENSRNOG00000056907	4266.13	0.174708	0.0585756	2.98261	0.00285801	0.167534	4572.63	4753.4	4199.52	4398.12	4964.16	4558.45	4245.49	3974.98	4458.26	4479.87	3934.56	4094.77	4479.52	4293.64	3877.91	4181.72	3453.93	4073.15	4171.53	4413.03	4173.6	4477.5	4550.49	3901.97	3926.49
ENSRNOG00000007649	Dnm2	protein_coding	8	q13	22458899	22540524	1	dynamin 2 [Source:RGD Symbol;Acc:2513]	25751	GO:0000166;GO:0005525;GO:0003924;GO:0006897;GO:0005874;GO:0016020;GO:0016787;GO:0005737;GO:0005886;GO:0005515;GO:0005634;GO:0000139;GO:0007283;GO:0005856;GO:0042995;GO:0030054;GO:0045202;GO:0045211;GO:0042220;GO:0032991;GO:0044877;GO:0005794;GO:0071732;GO:0048471;GO:0005905;GO:0031410;GO:0008017;GO:0006909;GO:0061025;GO:1903351;GO:0019901;GO:0030496;GO:0005813;GO:0009416;GO:0030136;GO:0000266;GO:…	nucleotide binding;GTP binding;GTPase activity;endocytosis;microtubule;membrane;hydrolase activity;cytoplasm;plasma membrane;protein binding;nucleus;Golgi membrane;spermatogenesis;cytoskeleton;cell projection;cell junction;synapse;postsynaptic membrane;response to cocaine;protein-containing complex;protein-containing complex binding;Golgi apparatus;cellular response to nitric oxide;perinuclear re…	Interacting selectively and non-covalently with a nucleotide, any compound consisting of a nucleoside that is esterified with (ortho)phosphate or an oligophosphate at any hydroxyl group on the ribose or deoxyribose. [GOC:mah, ISBN:0198547684];Interacting selectively and non-covalently with GTP, guanosine triphosphate. [GOC:ai];Catalysis of the reaction: GTP + H2O = GDP + phosphate. [ISBN:01985476…	IEA;IPI;IDA;IEP;ISS;TAS;IBA;IMP	molecular_function;biological_process;cellular_component	ENSRNOG00000007649	3122.59	-0.163957	0.0549764	-2.98232	0.00286074	0.167534	2845.25	2972.41	2990.58	3148.17	3025.9	3148.47	3084.25	3056.67	3142.31	3067.4	2872.89	3062.8	2994.21	3030.08	3172.83	3093.05	3748.82	3098.06	3442.54	3195.41	3270.96	2875.95	3015.62	3233.37	3443.66
ENSRNOG00000009264	Erc1	protein_coding	4	q42	152087379	152380184	-1	ELKS/RAB6-interacting/CAST family member 1 [Source:RGD Symbol;Acc:628733]	266806	GO:0048786;GO:0007252;GO:0008385	presynaptic active zone;I-kappaB phosphorylation;IkappaB kinase complex	A specialized region of the plasma membrane and cell cortex of a presynaptic neuron; encompasses a region of the plasma membrane where synaptic vesicles dock and fuse, and a specialized cortical cytoskeletal matrix. [GOC:dh, GOC:dl, GOC:ef, GOC:jid, GOC:pr, PMID:3152289];The process of introducing a phosphate group into an inhibitor of kappa B (I-kappaB) protein. Phosphorylation of I-kappaB targe…	IEA	cellular_component;biological_process	ENSRNOG00000009264	647.968	0.303704	0.101921	2.97978	0.00288452	0.167962	651.628	672.209	646.511	717.151	815.732	654.191	596.017	607.836	678.64	649.556	535.232	584.82	654.479	691.149	573.368	631.449	497.696	655.664	706.406	845.382	605.733	652.073	767.954	523.722	578.006
ENSRNOG00000059702	Tex9	protein_coding	8	q24	79083522	79119720	-1	testis expressed 9 [Source:RGD Symbol;Acc:1304772]	300822						ENSRNOG00000059702	212.108	0.443634	0.148969	2.97803	0.00290104	0.167964	245.297	198.909	244.777	186.378	253.441	217.431	244.566	191.534	216.28	280.916	306.632	185.279	230.993	235.237	184.191	251.532	150.834	168.119	173.778	193.967	164.839	254.441	199.793	176.205	145.082
ENSRNOG00000022694	Plekhg5	protein_coding	5	q36	169244778	169288309	1	pleckstrin homology and RhoGEF domain containing G5 [Source:RGD Symbol;Acc:1303132]	310999	GO:0016020;GO:0005737;GO:0005886;GO:0042995;GO:0030054;GO:0005089;GO:0035023;GO:0005515;GO:0048471;GO:0030027;GO:0005911;GO:0030139;GO:0035767;GO:0043542	membrane;cytoplasm;plasma membrane;cell projection;cell junction;Rho guanyl-nucleotide exchange factor activity;regulation of Rho protein signal transduction;protein binding;perinuclear region of cytoplasm;lamellipodium;cell-cell junction;endocytic vesicle;endothelial cell chemotaxis;endothelial cell migration	A lipid bilayer along with all the proteins and protein complexes embedded in it an attached to it. [GOC:dos, GOC:mah, ISBN:0815316194];All of the contents of a cell excluding the plasma membrane and nucleus, but including other subcellular structures. [ISBN:0198547684];The membrane surrounding a cell that separates the cell from its external environment. It consists of a phospholipid bilayer and…	IEA;ISS;IPI	cellular_component;molecular_function;biological_process	ENSRNOG00000022694	410.069	-0.414104	0.139283	-2.97312	0.00294786	0.16971	362.328	349.875	481.146	360.601	419.666	395.933	445.654	415.427	429.677	365.683	361.584	331.225	414.793	495.118	449.584	478.172	567.181	382.938	430.1	344.207	428.978	286.384	365.246	435.619	450.334
ENSRNOG00000019077	Lipa	protein_coding	1	q53	252816527	252849904	-1	lipase A, lysosomal acid type [Source:RGD Symbol;Acc:3008]	25055	GO:0016787;GO:0016042;GO:0016788;GO:0004771;GO:0016298;GO:0000902;GO:0001816;GO:0006954;GO:0008283;GO:0030324;GO:0048771;GO:0048873;GO:0001650;GO:0043231	hydrolase activity;lipid catabolic process;hydrolase activity, acting on ester bonds;sterol esterase activity;lipase activity;cell morphogenesis;cytokine production;inflammatory response;cell proliferation;lung development;tissue remodeling;homeostasis of number of cells within a tissue;fibrillar center;intracellular membrane-bounded organelle	Catalysis of the hydrolysis of various bonds, e.g. C-O, C-N, C-C, phosphoric anhydride bonds, etc. Hydrolase is the systematic name for any enzyme of EC class 3. [ISBN:0198506732];The chemical reactions and pathways resulting in the breakdown of lipids, compounds soluble in an organic solvent but not, or sparingly, in an aqueous solvent. [GOC:go_curators];Catalysis of the hydrolysis of any ester …	IEA	molecular_function;biological_process;cellular_component	ENSRNOG00000019077	1481.98	0.18501	0.0625027	2.96004	0.00307601	0.175698	1445.57	1454.58	1367.76	1364.41	1507.31	1552.4	1422.11	1547.14	1575.48	1560.31	1434.25	1507.07	1679.04	1477.51	1506.2	1583.86	1361.46	1395.39	1406.73	1530.43	1463.69	1551.98	1649.33	1428.24	1261.63
ENSRNOG00000007377	Slit3	protein_coding	10	q12	20320878	20518518	1	slit guidance ligand 3 [Source:RGD Symbol;Acc:69311]	83467	GO:0005576;GO:0005509;GO:0048495;GO:0003180;GO:0003181;GO:0007411;GO:0008285;GO:0009887;GO:0010629;GO:0030308;GO:0032870;GO:0035385;GO:0048846;GO:0050919;GO:0051414;GO:0060412;GO:0061364;GO:0070100;GO:0005615	extracellular region;calcium ion binding;Roundabout binding;aortic valve morphogenesis;atrioventricular valve morphogenesis;axon guidance;negative regulation of cell proliferation;animal organ morphogenesis;negative regulation of gene expression;negative regulation of cell growth;cellular response to hormone stimulus;Roundabout signaling pathway;axon extension involved in axon guidance;negative c…	The space external to the outermost structure of a cell. For cells without external protective or external encapsulating structures this refers to space outside of the plasma membrane. This term covers the host cell environment outside an intracellular parasite. [GOC:go_curators];Interacting selectively and non-covalently with calcium ions (Ca2+). [GOC:ai];Interacting selectively and non-covalent…	IEA	cellular_component;molecular_function;biological_process	ENSRNOG00000007377	115.356	-0.794429	0.268635	-2.95729	0.0031036	0.175698	116.095	84.6636	98.0978	147.887	170.329	93.049	110.508	132.062	139.381	73.9252	59.3481	114.894	113.013	165.786	136.658	170.308	131.627	111.145	130.333	65.0294	133.063	66.0885	83.247	128.238	107.941
ENSRNOG00000038933	Spcs3	protein_coding	16	p11	40050734	40058822	1	signal peptidase complex subunit 3 [Source:RGD Symbol;Acc:1588184]	680782	GO:0016020;GO:0016021;GO:0005783;GO:0005789;GO:0008233;GO:0006465;GO:0005787	membrane;integral component of membrane;endoplasmic reticulum;endoplasmic reticulum membrane;peptidase activity;signal peptide processing;signal peptidase complex	A lipid bilayer along with all the proteins and protein complexes embedded in it an attached to it. [GOC:dos, GOC:mah, ISBN:0815316194];The component of a membrane consisting of the gene products and protein complexes having at least some part of their peptide sequence embedded in the hydrophobic region of the membrane. [GOC:dos, GOC:go_curators];The irregular network of unit membranes, visible o…	IEA	cellular_component;molecular_function;biological_process	ENSRNOG00000038933	610.311	0.335996	0.11359	2.95798	0.00309659	0.175698	559.876	586.525	608.206	596.613	604.36	735.846	560.691	625.327	679.601	697.854	750.644	683.152	658.205	639.621	550.592	607.868	610.115	500.621	547.4	591.991	553.103	689.523	691.991	493.375	428.282
ENSRNOG00000010780	Dlc1	protein_coding	16	q12.1	59077574	59247754	1	DLC1 Rho GTPase activating protein [Source:RGD Symbol;Acc:68416]	58834	GO:0008289;GO:0007165;GO:0043547;GO:0005096;GO:0035023;GO:0042169;GO:0006915;GO:0006919;GO:0008285;GO:0008360;GO:0030336;GO:0032956;GO:0035024;GO:0035307;GO:0051497;GO:0051895;GO:1900119;GO:0005634;GO:0005737;GO:0005829;GO:0005901;GO:0005925;GO:0030864;GO:0032587	lipid binding;signal transduction;positive regulation of GTPase activity;GTPase activator activity;regulation of Rho protein signal transduction;SH2 domain binding;apoptotic process;activation of cysteine-type endopeptidase activity involved in apoptotic process;negative regulation of cell proliferation;regulation of cell shape;negative regulation of cell migration;regulation of actin cytoskeleto…	Interacting selectively and non-covalently with a lipid. [GOC:ai];The cellular process in which a signal is conveyed to trigger a change in the activity or state of a cell. Signal transduction begins with reception of a signal (e.g. a ligand binding to a receptor or receptor activation by a stimulus such as light), or for signal transduction in the absence of ligand, signal-withdrawal or the acti…	IEA	molecular_function;biological_process;cellular_component	ENSRNOG00000010780	702.644	-0.413832	0.140055	-2.95479	0.0031288	0.176146	724.655	604.886	682.013	768.81	742.88	662.737	692.938	794.122	756.501	635.757	506.657	639.679	705.397	898.382	817.965	841.059	696.548	611.766	762.884	642.445	809.299	456.011	596.257	748.873	760.229
ENSRNOG00000015153	Ints3	protein_coding	2	q34	189766735	189818224	-1	integrator complex subunit 3 [Source:RGD Symbol;Acc:1304593]	361988	GO:0006281;GO:0006974;GO:0007093;GO:0010212;GO:0016180;GO:0005634;GO:0005730;GO:0005737;GO:0032039;GO:0070876	DNA repair;cellular response to DNA damage stimulus;mitotic cell cycle checkpoint;response to ionizing radiation;snRNA processing;nucleus;nucleolus;cytoplasm;integrator complex;SOSS complex	The process of restoring DNA after damage. Genomes are subject to damage by chemical and physical agents in the environment (e.g. UV and ionizing radiations, chemical mutagens, fungal and bacterial toxins, etc.) and by free radicals or alkylating agents endogenously generated in metabolism. DNA is also damaged because of errors during its replication. A variety of different DNA repair pathways ha…	IEA	biological_process;cellular_component	ENSRNOG00000015153	595.41	0.379373	0.128706	2.9476	0.0032025	0.177282	582.346	667.109	528.794	545.966	664.898	744.392	590.582	530.872	719.012	737.281	589.085	497.873	784.878	546.646	467.409	476.862	640.056	536.113	554.351	772.504	526.292	680.712	599.379	414.083	481.672
ENSRNOG00000014508	Mgll	protein_coding	4	q34	120671489	120771088	1	monoglyceride lipase [Source:RGD Symbol;Acc:71039]	29254	GO:0016020;GO:0016787;GO:0005737;GO:0006629;GO:0016042;GO:0045202;GO:0006631;GO:0006633;GO:0005829;GO:0009966;GO:0047372;GO:0097756;GO:0052689;GO:0019369;GO:0019898;GO:0050727;GO:0019433;GO:0051930;GO:0046464;GO:0005811;GO:0005654	membrane;hydrolase activity;cytoplasm;lipid metabolic process;lipid catabolic process;synapse;fatty acid metabolic process;fatty acid biosynthetic process;cytosol;regulation of signal transduction;acylglycerol lipase activity;negative regulation of blood vessel diameter;carboxylic ester hydrolase activity;arachidonic acid metabolic process;extrinsic component of membrane;regulation of inflammator…	A lipid bilayer along with all the proteins and protein complexes embedded in it an attached to it. [GOC:dos, GOC:mah, ISBN:0815316194];Catalysis of the hydrolysis of various bonds, e.g. C-O, C-N, C-C, phosphoric anhydride bonds, etc. Hydrolase is the systematic name for any enzyme of EC class 3. [ISBN:0198506732];All of the contents of a cell excluding the plasma membrane and nucleus, but includ…	IEA;IBA;IDA;ISS;IMP;TAS	cellular_component;molecular_function;biological_process	ENSRNOG00000014508	186.2	-0.447757	0.15207	-2.94441	0.0032357	0.177282	188.186	156.067	188.721	172.197	161.094	133.877	211.052	188.91	211.474	185.306	181.342	171.823	158.963	202.752	217.86	231.881	175.126	205.479	202.451	187.24	200.587	121.162	149.845	216.341	233.292
ENSRNOG00000005713	Ccdc82	protein_coding	8	q11	11888591	11927919	1	coiled-coil domain containing 82 [Source:RGD Symbol;Acc:1359666]	300359						ENSRNOG00000005713	490.153	0.349613	0.118555	2.94895	0.00318857	0.177282	425.056	523.282	520.385	466.958	607.438	578.233	477.357	443.414	510.422	596.33	545.124	461.645	484.339	498.479	491.175	509.614	336.128	461.393	442.264	483.235	475.649	536.418	581.689	418.977	373.731
ENSRNOG00000054344	Ier2	pseudogene	19	q11	25774143	25775659	-1	immediate early response 2 [Source:RGD Symbol;Acc:1359581]	494344						ENSRNOG00000054344	4920.18	-0.29175	0.0990867	-2.94439	0.00323596	0.177282	4899.38	4913.55	4619	4571.33	5866.09	4795.82	4919.4	4731.5	4519.78	4880.05	4509.36	4549.17	4354.09	4508.71	4447.31	4169.92	7182.97	5788.9	4926.6	4538.6	4648.25	4533.67	4562.98	5754.09	5762.65
ENSRNOG00000032942	Neu1	protein_coding	20	p12	4610995	4615247	1	neuraminidase 1 [Source:RGD Symbol;Acc:3163]	24591						ENSRNOG00000032942	652.832	-0.372398	0.126333	-2.94775	0.00320097	0.177282	574.856	738.512	537.202	651.311	640.273	545.001	591.488	564.981	642.112	688.983	859.449	662.45	715.332	665.385	745.675	737.564	684.12	640.72	754.195	538.174	713.97	491.258	579.608	654.897	696.393
ENSRNOG00000004827	Papola	protein_coding	6	q32	129609074	129661531	1	poly (A) polymerase alpha [Source:RGD Symbol;Acc:1308673]	314417	GO:0000166;GO:0005524;GO:0003723;GO:0005634;GO:0046872;GO:0003674;GO:0008150;GO:0005575;GO:0016779;GO:0004652;GO:0031123;GO:0043631;GO:0005737;GO:0006378;GO:0031440;GO:0005654	nucleotide binding;ATP binding;RNA binding;nucleus;metal ion binding;molecular_function;biological_process;cellular_component;nucleotidyltransferase activity;polynucleotide adenylyltransferase activity;RNA 3'-end processing;RNA polyadenylation;cytoplasm;mRNA polyadenylation;regulation of mRNA 3'-end processing;nucleoplasm	Interacting selectively and non-covalently with a nucleotide, any compound consisting of a nucleoside that is esterified with (ortho)phosphate or an oligophosphate at any hydroxyl group on the ribose or deoxyribose. [GOC:mah, ISBN:0198547684];Interacting selectively and non-covalently with ATP, adenosine 5'-triphosphate, a universally important coenzyme and enzyme regulator. [ISBN:0198506732];Int…	IEA;ND;IBA	molecular_function;cellular_component;biological_process	ENSRNOG00000004827	971.02	0.222941	0.0757923	2.94148	0.00326649	0.177998	958.717	950.681	995.926	957.214	1033.26	1041.58	1056.16	971.663	939.137	958.071	1132.01	971.939	996.001	915.184	914.022	991.716	796.539	918.117	987.926	1014.68	962.221	1077.24	1029.14	854.597	841.475
ENSRNOG00000029698	Pim3	protein_coding	7	q34	129860114	129863441	1	Pim-3 proto-oncogene, serine/threonine kinase [Source:RGD Symbol;Acc:620462]	64534	GO:0004672;GO:0005524;GO:0006468;GO:0004674;GO:0043066;GO:0007346;GO:0005829	protein kinase activity;ATP binding;protein phosphorylation;protein serine/threonine kinase activity;negative regulation of apoptotic process;regulation of mitotic cell cycle;cytosol	Catalysis of the phosphorylation of an amino acid residue in a protein, usually according to the reaction: a protein + ATP = a phosphoprotein + ADP. [MetaCyc:PROTEIN-KINASE-RXN];Interacting selectively and non-covalently with ATP, adenosine 5'-triphosphate, a universally important coenzyme and enzyme regulator. [ISBN:0198506732];The process of introducing a phosphate group on to a protein. [GOC:h…	IEA	molecular_function;biological_process;cellular_component	ENSRNOG00000029698	171.728	-0.466425	0.158678	-2.93944	0.00328804	0.178219	161.971	186.668	116.783	127.629	166.225	156.664	125.906	120.693	179.753	161.65	180.243	146.981	129.157	151.224	189.142	144.107	199.982	204.545	244.158	171.543	205.552	146.496	173.778	217.32	283.2
ENSRNOG00000007726	Mcam	protein_coding	8	q22	48472824	48481001	1	melanoma cell adhesion molecule [Source:RGD Symbol;Acc:620463]	78967	GO:0016020;GO:0016021;GO:0005886;GO:0003674;GO:0005615;GO:0005634;GO:0007155;GO:0030335;GO:0043204;GO:0001525;GO:0003094;GO:0061042;GO:0009897	membrane;integral component of membrane;plasma membrane;molecular_function;extracellular space;nucleus;cell adhesion;positive regulation of cell migration;perikaryon;angiogenesis;glomerular filtration;vascular wound healing;external side of plasma membrane	A lipid bilayer along with all the proteins and protein complexes embedded in it an attached to it. [GOC:dos, GOC:mah, ISBN:0815316194];The component of a membrane consisting of the gene products and protein complexes having at least some part of their peptide sequence embedded in the hydrophobic region of the membrane. [GOC:dos, GOC:go_curators];The membrane surrounding a cell that separates the…	IEA;ND;IDA	cellular_component;molecular_function;biological_process	ENSRNOG00000007726	141.976	-0.740515	0.252454	-2.93327	0.00335411	0.180838	127.33	94.8641	146.679	206.637	213.424	117.735	150.363	187.161	187.443	110.395	111.003	154.227	135.367	189.31	171.317	193.889	90.3874	127.023	146.842	90.8169	119.161	70.4944	82.2065	181.1	142.761
ENSRNOG00000033883	Stard8	protein_coding	X	q22	68713123	68785052	1	StAR-related lipid transfer domain containing 8 [Source:RGD Symbol;Acc:1560770]	312113	GO:0008289;GO:0007165	lipid binding;signal transduction	Interacting selectively and non-covalently with a lipid. [GOC:ai];The cellular process in which a signal is conveyed to trigger a change in the activity or state of a cell. Signal transduction begins with reception of a signal (e.g. a ligand binding to a receptor or receptor activation by a stimulus such as light), or for signal transduction in the absence of ligand, signal-withdrawal or the acti…	IEA	molecular_function;biological_process	ENSRNOG00000033883	396.876	-0.30538	0.10451	-2.92202	0.00347774	0.18222	333.304	323.354	408.273	389.976	325.267	327.57	378.625	396.186	355.661	341.042	335.207	384.014	397.407	429.028	475.331	406.119	518.033	436.175	445.74	381.207	462.74	355.776	389.18	445.408	477.029
ENSRNOG00000061415	Taf1b	protein_coding	6	q16	43644830	43722113	1	TATA-box binding protein associated factor, RNA polymerase I subunit B [Source:RGD Symbol;Acc:1596058]	690450	GO:0005634;GO:0003677;GO:0046872;GO:0006351;GO:0006355;GO:0003674;GO:0008150;GO:0005575;GO:0005730;GO:0006360;GO:0001164;GO:0001188;GO:0005668;GO:0070860	nucleus;DNA binding;metal ion binding;transcription, DNA-templated;regulation of transcription, DNA-templated;molecular_function;biological_process;cellular_component;nucleolus;transcription by RNA polymerase I;RNA polymerase I CORE element sequence-specific DNA binding;RNA polymerase I transcriptional preinitiation complex assembly;RNA polymerase transcription factor SL1 complex;RNA polymerase I…	A membrane-bounded organelle of eukaryotic cells in which chromosomes are housed and replicated. In most cells, the nucleus contains all of the cell's chromosomes except the organellar chromosomes, and is the site of RNA synthesis and processing. In some species, or in specialized cell types, RNA metabolism or DNA replication may be absent. [GOC:go_curators];Any molecular function by which a gene…	IEA;ND;ISS;IBA	cellular_component;molecular_function;biological_process	ENSRNOG00000061415	48.9	-0.719361	0.245858	-2.92592	0.00343436	0.18222	37.4499	49.9821	56.0559	63.8143	37.9649	39.8781	61.5945	53.3496	36.5273	35.4841	34.0702	53.8241	42.2245	48.1676	55.4553	74.6735	31.0707	58.8417	53.0022	34.7571	66.5313	38.5516	31.2176	63.6298	63.836
ENSRNOG00000004158	Hdac9	protein_coding	6	q16	53488883	54059119	-1	histone deacetylase 9 [Source:RGD Symbol;Acc:1310748]	687001	GO:0016787;GO:0005634;GO:0046872;GO:0006351;GO:0006355;GO:0003674;GO:0008150;GO:0005575;GO:0008134;GO:0004407;GO:0032041;GO:0001975;GO:0006325;GO:0016575;GO:0030182;GO:0000118;GO:0005080;GO:0033558;GO:0042826;GO:0070491;GO:0000122;GO:0032869;GO:0034983;GO:0045892;GO:0070932;GO:0070933;GO:0090050;GO:0005667;GO:0005737	hydrolase activity;nucleus;metal ion binding;transcription, DNA-templated;regulation of transcription, DNA-templated;molecular_function;biological_process;cellular_component;transcription factor binding;histone deacetylase activity;NAD-dependent histone deacetylase activity (H3-K14 specific);response to amphetamine;chromatin organization;histone deacetylation;neuron differentiation;histone deacet…	Catalysis of the hydrolysis of various bonds, e.g. C-O, C-N, C-C, phosphoric anhydride bonds, etc. Hydrolase is the systematic name for any enzyme of EC class 3. [ISBN:0198506732];A membrane-bounded organelle of eukaryotic cells in which chromosomes are housed and replicated. In most cells, the nucleus contains all of the cell's chromosomes except the organellar chromosomes, and is the site of RN…	IEA;ND;IPI;IEP	molecular_function;cellular_component;biological_process	ENSRNOG00000004158	1159.44	0.40854	0.139516	2.92828	0.00340846	0.18222	1305.13	1420.92	935.199	979.498	1453.95	1395.73	1119.57	801.119	1325.56	1288.27	682.504	911.904	1498.97	1504.4	1004.14	1338.88	833.259	938.665	1009.65	1491.19	947.326	1284.32	1263.27	1047.44	1193.15
ENSRNOG00000008151	Plscr4	protein_coding	8	q31	99880073	99918825	1	phospholipid scramblase 4 [Source:RGD Symbol;Acc:1311693]	300900	GO:0005886;GO:0017128;GO:0017121;GO:0019899;GO:0042609;GO:0071222	plasma membrane;phospholipid scramblase activity;phospholipid scrambling;enzyme binding;CD4 receptor binding;cellular response to lipopolysaccharide	The membrane surrounding a cell that separates the cell from its external environment. It consists of a phospholipid bilayer and associated proteins. [ISBN:0716731363];Catalysis of the movement of phospholipids from one membrane bilayer leaflet to the other, by an ATP-independent mechanism. [GOC:cjm, PMID:20043909, PMID:20302864];The movement of a population of phospholipid molecules from one lea…	IBA;IEA	cellular_component;molecular_function;biological_process	ENSRNOG00000008151	38.604	-0.986603	0.337728	-2.9213	0.00348575	0.18222	59.9198	30.6013	31.765	29.3748	32.8345	20.8885	38.0436	43.7292	37.4886	41.3981	35.1693	36.2278	33.5312	61.6097	48.5234	66.8131	31.0707	42.0298	47.7889	29.1511	42.6992	13.2177	23.9335	50.9038	35.9803
ENSRNOG00000006460	Amdhd2	protein_coding	10	q12	13528413	13536899	-1	amidohydrolase domain containing 2 [Source:RGD Symbol;Acc:1304601]	302972	GO:0016787;GO:0046872;GO:0005634;GO:0005975;GO:0016810;GO:0006044;GO:0019262;GO:0008448;GO:0006046	hydrolase activity;metal ion binding;nucleus;carbohydrate metabolic process;hydrolase activity, acting on carbon-nitrogen (but not peptide) bonds;N-acetylglucosamine metabolic process;N-acetylneuraminate catabolic process;N-acetylglucosamine-6-phosphate deacetylase activity;N-acetylglucosamine catabolic process	Catalysis of the hydrolysis of various bonds, e.g. C-O, C-N, C-C, phosphoric anhydride bonds, etc. Hydrolase is the systematic name for any enzyme of EC class 3. [ISBN:0198506732];Interacting selectively and non-covalently with any metal ion. [GOC:ai];A membrane-bounded organelle of eukaryotic cells in which chromosomes are housed and replicated. In most cells, the nucleus contains all of the cel…	IEA;IBA;ISS	molecular_function;cellular_component;biological_process	ENSRNOG00000006460	166.348	-0.393502	0.13478	-2.91959	0.00350492	0.18222	169.461	187.688	168.168	182.326	145.703	142.422	162.138	171.418	189.365	165.592	162.658	159.402	165.172	151.224	178.249	150.657	215.8	162.515	164.22	136.786	155.902	126.67	148.804	175.227	219.364
ENSRNOG00000009102	Fermt2	protein_coding	15	p14	19807808	19876408	-1	fermitin family member 2 [Source:RGD Symbol;Acc:1311799]	289992	GO:0007229;GO:0005547;GO:0051015;GO:0007160;GO:0007179;GO:0016055;GO:0033622;GO:0034446;GO:0048041;GO:0072657;GO:0001725;GO:0005634;GO:0005654;GO:0005737;GO:0005925;GO:0031234	integrin-mediated signaling pathway;phosphatidylinositol-3,4,5-trisphosphate binding;actin filament binding;cell-matrix adhesion;transforming growth factor beta receptor signaling pathway;Wnt signaling pathway;integrin activation;substrate adhesion-dependent cell spreading;focal adhesion assembly;protein localization to membrane;stress fiber;nucleus;nucleoplasm;cytoplasm;focal adhesion;extrinsic …	A series of molecular signals initiated by the binding of extracellular ligand to an integrin on the surface of a target cell, and ending with regulation of a downstream cellular process, e.g. transcription. [GOC:mah, GOC:signaling];Interacting selectively and non-covalently with phosphatidylinositol-3,4,5-trisphosphate, a derivative of phosphatidylinositol in which the inositol ring is phosphory…	IEA	biological_process;molecular_function;cellular_component	ENSRNOG00000009102	184.156	-0.759647	0.259879	-2.92307	0.00346594	0.18222	206.911	149.946	249.449	251.205	231.894	168.058	202.899	205.527	171.102	136.022	114.3	151.122	193.736	299.087	142.599	258.082	140.665	200.809	216.353	116.604	247.258	104.64	120.708	191.868	131.154
ENSRNOG00000019779	Disc1	protein_coding	19	q12	57820260	58066152	1	DISC1 scaffold protein [Source:RGD Symbol;Acc:631359]	307940	GO:0016020;GO:0005737;GO:0005886;GO:0007275;GO:0005515;GO:0005634;GO:0005829;GO:0005739;GO:0005856;GO:0007399;GO:0005874;GO:0030054;GO:0045202;GO:0045211;GO:0044877;GO:0019894;GO:0016055;GO:0010976;GO:0048471;GO:0005813;GO:0005815;GO:0030424;GO:0005783;GO:0045773;GO:0044297;GO:0051602;GO:0090724;GO:0014069;GO:0071539;GO:0060271;GO:0001954;GO:0008092;GO:0005871;GO:0010975;GO:0032947;GO:0001764;GO:…	membrane;cytoplasm;plasma membrane;multicellular organism development;protein binding;nucleus;cytosol;mitochondrion;cytoskeleton;nervous system development;microtubule;cell junction;synapse;postsynaptic membrane;protein-containing complex binding;kinesin binding;Wnt signaling pathway;positive regulation of neuron projection development;perinuclear region of cytoplasm;centrosome;microtubule organi…	A lipid bilayer along with all the proteins and protein complexes embedded in it an attached to it. [GOC:dos, GOC:mah, ISBN:0815316194];All of the contents of a cell excluding the plasma membrane and nucleus, but including other subcellular structures. [ISBN:0198547684];The membrane surrounding a cell that separates the cell from its external environment. It consists of a phospholipid bilayer and…	IEA;IPI;IDA;IMP;IEP;IGI;TAS	cellular_component;biological_process;molecular_function	ENSRNOG00000019779	1260.03	-0.406102	0.139076	-2.91999	0.0035004	0.18222	1026.13	1127.15	1141.67	1327.94	1132.79	1165.01	1609.61	1429.94	1374.58	1116.76	889.123	1176.88	1366.09	1359.89	1428.96	1273.38	1429.82	1241.28	1298.12	1078.59	1479.58	921.935	1176.91	1376.36	1539.03
ENSRNOG00000060154	Ddx23	protein_coding	7	q36	140325431	140342727	-1	DEAD-box helicase 23 [Source:RGD Symbol;Acc:1308685]	300208	GO:0005524;GO:0003674;GO:0008150;GO:0005575;GO:0003676;GO:0004004;GO:0010501;GO:0005730;GO:0005737;GO:0005682;GO:0071013;GO:0000375;GO:0005634	ATP binding;molecular_function;biological_process;cellular_component;nucleic acid binding;ATP-dependent RNA helicase activity;RNA secondary structure unwinding;nucleolus;cytoplasm;U5 snRNP;catalytic step 2 spliceosome;RNA splicing, via transesterification reactions;nucleus	Interacting selectively and non-covalently with ATP, adenosine 5'-triphosphate, a universally important coenzyme and enzyme regulator. [ISBN:0198506732];A molecular process that can be carried out by the action of a single macromolecular machine, usually via direct physical interactions with other molecular entities. Function in this sense denotes an action, or activity, that a gene product (or a…	IEA;ND;IBA	molecular_function;biological_process;cellular_component	ENSRNOG00000060154	818.584	0.236994	0.0812635	2.91636	0.00354142	0.183183	790.192	824.195	841.772	845.792	841.384	976.065	864.134	814.238	785.338	855.561	860.548	739.046	814.684	840.133	775.383	779.486	618.024	814.443	796.771	916.017	789.439	861.354	914.677	749.852	747.462
ENSRNOG00000019810	Des	protein_coding	9	q33	82556573	82564294	1	desmin [Source:RGD Symbol;Acc:620686]	64362	GO:0005198;GO:0005882;GO:0008092;GO:0042802;GO:0045109;GO:0005634;GO:0005737;GO:0005856;GO:0005911;GO:0005916;GO:0014704;GO:0030018;GO:0031594;GO:0042383;GO:0043292;GO:0045111;GO:0097512	structural molecule activity;intermediate filament;cytoskeletal protein binding;identical protein binding;intermediate filament organization;nucleus;cytoplasm;cytoskeleton;cell-cell junction;fascia adherens;intercalated disc;Z disc;neuromuscular junction;sarcolemma;contractile fiber;intermediate filament cytoskeleton;cardiac myofibril	The action of a molecule that contributes to the structural integrity of a complex or its assembly within or outside a cell. [GOC:mah, GOC:vw];A cytoskeletal structure that forms a distinct elongated structure, characteristically 10 nm in diameter, that occurs in the cytoplasm of eukaryotic cells. Intermediate filaments form a fibrous system, composed of chemically heterogeneous subunits and invo…	IEA	molecular_function;cellular_component;biological_process	ENSRNOG00000019810	55.8365	-1.34941	0.463542	-2.91109	0.0036017	0.184753	85.1985	46.922	61.6614	73.9435	96.4513	26.5854	76.0873	84.8346	97.0858	66.0399	28.575	62.1047	78.2395	112.018	68.3288	53.7125	22.0319	28.0198	38.2311	24.6663	28.7971	6.60885	13.5276	83.2081	32.4983
ENSRNOG00000000277	Tet1	protein_coding	20	q11	27366213	27437427	1	tet methylcytosine dioxygenase 1 [Source:RGD Symbol;Acc:1310993]		GO:0003677;GO:0003674;GO:0008150;GO:0005575;GO:0008270;GO:0055114;GO:0005506;GO:0070579;GO:0008284;GO:0031062;GO:0080111;GO:0090310	DNA binding;molecular_function;biological_process;cellular_component;zinc ion binding;oxidation-reduction process;iron ion binding;methylcytosine dioxygenase activity;positive regulation of cell proliferation;positive regulation of histone methylation;DNA demethylation;negative regulation of methylation-dependent chromatin silencing	Any molecular function by which a gene product interacts selectively and non-covalently with DNA (deoxyribonucleic acid). [GOC:dph, GOC:jl, GOC:tb, GOC:vw];A molecular process that can be carried out by the action of a single macromolecular machine, usually via direct physical interactions with other molecular entities. Function in this sense denotes an action, or activity, that a gene product (o…	IEA;ND	molecular_function;biological_process;cellular_component	ENSRNOG00000000277	31.0633	-0.999156	0.343288	-2.91054	0.00360802	0.184753	32.7686	26.5211	44.8447	44.5687	31.8084	28.4844	27.174	28.8613	41.3336	18.7277	23.0798	32.0874	21.1122	34.7255	48.5234	55.0226	27.1162	27.0858	38.2311	10.0908	38.7272	20.928	15.6088	33.2833	25.5344
ENSRNOG00000018454	Apoe	protein_coding	1	q21	80612895	80617057	-1	apolipoprotein E [Source:RGD Symbol;Acc:2138]	25728	GO:0005576;GO:0008289;GO:0098869;GO:0006869;GO:0042157;GO:0001540;GO:0005319;GO:0005543;GO:0008201;GO:0016209;GO:0042802;GO:0042803;GO:0044877;GO:0046911;GO:0046983;GO:0048156;GO:0050750;GO:0060228;GO:0070326;GO:0001937;GO:0006641;GO:0006898;GO:0007186;GO:0007263;GO:0007616;GO:0008203;GO:0010544;GO:0010873;GO:0010875;GO:0010976;GO:0010977;GO:0015909;GO:0017038;GO:0019068;GO:0019934;GO:0030195;GO:…	extracellular region;lipid binding;cellular oxidant detoxification;lipid transport;lipoprotein metabolic process;amyloid-beta binding;lipid transporter activity;phospholipid binding;heparin binding;antioxidant activity;identical protein binding;protein homodimerization activity;protein-containing complex binding;metal chelating activity;protein dimerization activity;tau protein binding;low-densit…	The space external to the outermost structure of a cell. For cells without external protective or external encapsulating structures this refers to space outside of the plasma membrane. This term covers the host cell environment outside an intracellular parasite. [GOC:go_curators];Interacting selectively and non-covalently with a lipid. [GOC:ai];Any process carried out at the cellular level that r…	IEA;IDA;IBA;IEP;IPI;TAS;ISS	cellular_component;molecular_function;biological_process	ENSRNOG00000018454	12363.4	-0.4525	0.155596	-2.90817	0.00363554	0.185231	9262.29	9561.89	16877.5	11920.1	8898.15	10814.6	12123.2	14402.6	11405.2	12521	11800.4	10646.8	9707.9	10304.5	13803.4	13075.7	19112.4	13401.9	18806.2	12051.7	12182.2	10102.7	10399.6	14082.7	11690.1
ENSRNOG00000043364	Zfp362	protein_coding	5	q36	146952653	146973932	-1	zinc finger protein 362 [Source:RGD Symbol;Acc:1306498]	297879	GO:0003676	nucleic acid binding	Interacting selectively and non-covalently with any nucleic acid. [GOC:jl]	IEA	molecular_function	ENSRNOG00000043364	231.719	-0.452429	0.155674	-2.90625	0.00365786	0.185355	242.488	199.929	228.895	230.947	222.659	172.805	247.284	258.877	258.575	228.675	172.549	213.226	257.072	228.516	211.918	260.702	334.433	238.169	252.847	208.542	207.538	172.932	192.509	246.688	301.77
ENSRNOG00000053640	Kcng2	protein_coding	18	q12.3	76809144	76878981	-1	potassium voltage-gated channel modifier subfamily G member 2 [Source:RGD Symbol;Acc:1309521]	307234	GO:0016020;GO:0016021;GO:0005216;GO:0006811;GO:0006813;GO:0055085;GO:0005249;GO:0008076;GO:0005244;GO:0005267;GO:0034765;GO:0071805;GO:0051260	membrane;integral component of membrane;ion channel activity;ion transport;potassium ion transport;transmembrane transport;voltage-gated potassium channel activity;voltage-gated potassium channel complex;voltage-gated ion channel activity;potassium channel activity;regulation of ion transmembrane transport;potassium ion transmembrane transport;protein homooligomerization	A lipid bilayer along with all the proteins and protein complexes embedded in it an attached to it. [GOC:dos, GOC:mah, ISBN:0815316194];The component of a membrane consisting of the gene products and protein complexes having at least some part of their peptide sequence embedded in the hydrophobic region of the membrane. [GOC:dos, GOC:go_curators];Enables the facilitated diffusion of an ion (by an…	IEA;IBA	cellular_component;molecular_function;biological_process	ENSRNOG00000053640	176.439	-0.590129	0.203153	-2.90484	0.00367435	0.185355	141.373	173.407	142.942	165.107	162.12	186.098	209.24	197.656	151.877	164.607	120.894	189.419	162.688	191.55	175.278	206.99	328.219	163.449	198.975	127.816	173.776	125.568	166.494	178.163	205.436
ENSRNOG00000004441	Fcmr	protein_coding	13	q13	47602692	47617064	1	Fc fragment of IgM receptor [Source:RGD Symbol;Acc:1359282]	548326	GO:0016020;GO:0016021	membrane;integral component of membrane	A lipid bilayer along with all the proteins and protein complexes embedded in it an attached to it. [GOC:dos, GOC:mah, ISBN:0815316194];The component of a membrane consisting of the gene products and protein complexes having at least some part of their peptide sequence embedded in the hydrophobic region of the membrane. [GOC:dos, GOC:go_curators]	IEA	cellular_component	ENSRNOG00000004441	89.0691	-1.23922	0.427234	-2.90057	0.00372488	0.186061	86.1347	55.0824	88.7551	128.641	64.6429	82.6047	86.9569	107.574	66.326	38.4411	48.3577	39.333	59.611	57.129	48.5234	83.8439	243.481	108.343	295.422	70.6353	121.147	74.9003	44.7453	69.5033	55.7114
ENSRNOG00000016874	Zfp521	protein_coding	18	p13	5032029	5314585	-1	zinc finger protein 521 [Source:RGD Symbol;Acc:1307345]	307579	GO:0003676;GO:0019904;GO:0048663;GO:0005634	nucleic acid binding;protein domain specific binding;neuron fate commitment;nucleus	Interacting selectively and non-covalently with any nucleic acid. [GOC:jl];Interacting selectively and non-covalently with a specific domain of a protein. [GOC:go_curators];The process in which the developmental fate of a cell becomes restricted such that it will develop into a neuron. [GOC:dph];A membrane-bounded organelle of eukaryotic cells in which chromosomes are housed and replicated. In mo…	IEA	molecular_function;biological_process;cellular_component	ENSRNOG00000016874	37.9387	-0.843452	0.290726	-2.90119	0.00371752	0.186061	32.7686	20.4009	29.8965	37.4782	34.8866	41.7771	44.3842	55.0988	31.7211	42.3838	23.0798	35.1927	48.4339	42.5667	32.679	48.4723	34.4602	35.4918	66.0355	31.3935	43.6922	20.928	27.0553	46.0092	41.7836
ENSRNOG00000015029	Dbt	protein_coding	2	q41	219563783	219592650	1	dihydrolipoamide branched chain transacylase E2 [Source:RGD Symbol;Acc:68403]	29611	GO:0016740;GO:0003674;GO:0008150;GO:0005575;GO:0008152;GO:0016746;GO:0031625;GO:0005739;GO:0042645	transferase activity;molecular_function;biological_process;cellular_component;metabolic process;transferase activity, transferring acyl groups;ubiquitin protein ligase binding;mitochondrion;mitochondrial nucleoid	Catalysis of the transfer of a group, e.g. a methyl group, glycosyl group, acyl group, phosphorus-containing, or other groups, from one compound (generally regarded as the donor) to another compound (generally regarded as the acceptor). Transferase is the systematic name for any enzyme of EC class 2. [ISBN:0198506732];A molecular process that can be carried out by the action of a single macromole…	IEA;ND	molecular_function;biological_process;cellular_component	ENSRNOG00000015029	254.827	0.347042	0.119882	2.89486	0.00379333	0.186904	303.344	242.77	265.331	236.011	261.65	211.734	231.885	279.867	249.924	270.073	274.76	285.682	245.895	228.516	225.782	280.353	227.663	231.631	245.895	246.663	189.664	317.225	311.136	258.435	246.059
ENSRNOG00000014867	Synpo2	protein_coding	2	q42	227255902	227411964	-1	synaptopodin 2 [Source:RGD Symbol;Acc:1564779]	499702	GO:0005634;GO:0005737;GO:0005856;GO:0030054;GO:0003779;GO:0005925;GO:0001725;GO:0030018;GO:0032233;GO:0099023;GO:0031005;GO:0051371;GO:0051393;GO:0071889;GO:0000045;GO:0005829;GO:0015629;GO:0043231	nucleus;cytoplasm;cytoskeleton;cell junction;actin binding;focal adhesion;stress fiber;Z disc;positive regulation of actin filament bundle assembly;tethering complex;filamin binding;muscle alpha-actinin binding;alpha-actinin binding;14-3-3 protein binding;autophagosome assembly;cytosol;actin cytoskeleton;intracellular membrane-bounded organelle	A membrane-bounded organelle of eukaryotic cells in which chromosomes are housed and replicated. In most cells, the nucleus contains all of the cell's chromosomes except the organellar chromosomes, and is the site of RNA synthesis and processing. In some species, or in specialized cell types, RNA metabolism or DNA replication may be absent. [GOC:go_curators];All of the contents of a cell excludin…	IDA;IEA;IBA;ISS;IMP	cellular_component;molecular_function;biological_process	ENSRNOG00000014867	36.7108	-1.5509	0.536077	-2.89306	0.00381511	0.186904	58.9836	16.3207	34.5678	46.5945	96.4513	20.8885	49.8191	42.8546	69.2097	47.3121	17.5846	53.8241	50.9177	39.2062	48.5234	24.8912	14.688	15.8779	36.4933	12.3332	18.8671	5.50738	8.3247	60.693	26.6951
ENSRNOG00000057710	Ccnd2	protein_coding	4	q42	159674885	159697207	-1	cyclin D2 [Source:RGD Symbol;Acc:621083]	64033	GO:0005634;GO:0007049;GO:0019901;GO:0001934;GO:0007616;GO:0008284;GO:0008344;GO:0043066;GO:0045737;GO:0051726;GO:0071481;GO:1900087;GO:0000307;GO:0000785;GO:0005654;GO:0005730;GO:0005737;GO:0005829;GO:0031965;GO:0097129	nucleus;cell cycle;protein kinase binding;positive regulation of protein phosphorylation;long-term memory;positive regulation of cell proliferation;adult locomotory behavior;negative regulation of apoptotic process;positive regulation of cyclin-dependent protein serine/threonine kinase activity;regulation of cell cycle;cellular response to X-ray;positive regulation of G1/S transition of mitotic c…	A membrane-bounded organelle of eukaryotic cells in which chromosomes are housed and replicated. In most cells, the nucleus contains all of the cell's chromosomes except the organellar chromosomes, and is the site of RNA synthesis and processing. In some species, or in specialized cell types, RNA metabolism or DNA replication may be absent. [GOC:go_curators];The progression of biochemical and mor…	IEA	cellular_component;biological_process;molecular_function	ENSRNOG00000057710	766.726	-0.494351	0.170614	-2.89748	0.00376172	0.186904	659.118	572.245	624.089	789.068	510.987	572.536	642.213	622.704	762.268	596.33	574.798	900.519	689.252	634.02	914.022	865.95	673.951	931.193	1077.42	636.839	1151.89	720.365	810.618	1075.83	1151.37
ENSRNOG00000019661	Gdf15	protein_coding	16	p14	20555395	20557978	1	growth differentiation factor 15 [Source:RGD Symbol;Acc:2674]	29455	GO:0010469;GO:0005576;GO:0008083;GO:0042803;GO:0000187;GO:0002023;GO:0035860;GO:0040015;GO:0043410;GO:0051897;GO:0060395;GO:0060400;GO:1901741;GO:0005615;GO:0005634;GO:0005737;GO:0005794	regulation of signaling receptor activity;extracellular region;growth factor activity;protein homodimerization activity;activation of MAPK activity;reduction of food intake in response to dietary excess;glial cell-derived neurotrophic factor receptor signaling pathway;negative regulation of multicellular organism growth;positive regulation of MAPK cascade;positive regulation of protein kinase B s…	Any process that modulates the frequency, rate or extent of a signaling receptor activity. Receptor activity is when a molecule combines with an extracellular or intracellular messenger to initiate a change in cell activity. [GOC:dph, GOC:tb];The space external to the outermost structure of a cell. For cells without external protective or external encapsulating structures this refers to space out…	IEA	biological_process;cellular_component;molecular_function	ENSRNOG00000019661	43.3637	-1.4071	0.48618	-2.8942	0.00380121	0.186904	47.7486	39.7817	30.8307	36.4653	13.339	23.737	19.9276	30.6104	48.0623	36.4698	67.0414	43.4733	48.4339	44.8071	59.4164	47.1622	84.1733	27.0858	144.235	34.7571	51.6362	19.8266	17.69	33.2833	33.659
ENSRNOG00000010584	Tmem123	protein_coding	8	q11	5967463	5997383	1	transmembrane protein 123 [Source:RGD Symbol;Acc:1305625]	363013	GO:0016020;GO:0016021	membrane;integral component of membrane	A lipid bilayer along with all the proteins and protein complexes embedded in it an attached to it. [GOC:dos, GOC:mah, ISBN:0815316194];The component of a membrane consisting of the gene products and protein complexes having at least some part of their peptide sequence embedded in the hydrophobic region of the membrane. [GOC:dos, GOC:go_curators]	IEA	cellular_component	ENSRNOG00000010584	444.285	0.341078	0.118016	2.89009	0.0038513	0.186952	493.402	404.957	412.011	418.338	422.744	507.971	411.234	387.441	396.033	479.035	590.184	480.277	425.97	451.431	437.701	408.739	412.957	387.608	470.937	535.932	382.307	523.201	483.873	378.842	399.265
ENSRNOG00000026607	Tnfsf18	protein_coding	13	q22	79378733	79388498	1	TNF superfamily member 18 [Source:RGD Symbol;Acc:1305066]	364031	GO:0016020;GO:0016021;GO:0009986;GO:0007267;GO:0042129;GO:0032813;GO:0042802;GO:0002309;GO:0010759;GO:0033209;GO:0045785;GO:0050729;GO:0051092;GO:0090026;GO:0090073;GO:2000329;GO:2000508	membrane;integral component of membrane;cell surface;cell-cell signaling;regulation of T cell proliferation;tumor necrosis factor receptor superfamily binding;identical protein binding;T cell proliferation involved in immune response;positive regulation of macrophage chemotaxis;tumor necrosis factor-mediated signaling pathway;positive regulation of cell adhesion;positive regulation of inflammator…	A lipid bilayer along with all the proteins and protein complexes embedded in it an attached to it. [GOC:dos, GOC:mah, ISBN:0815316194];The component of a membrane consisting of the gene products and protein complexes having at least some part of their peptide sequence embedded in the hydrophobic region of the membrane. [GOC:dos, GOC:go_curators];The external part of the cell wall and/or plasma m…	IEA;IBA	cellular_component;biological_process;molecular_function	ENSRNOG00000026607	35.0603	-1.46731	0.507723	-2.88997	0.00385279	0.186952	18.7249	38.7617	38.3048	46.5945	26.678	51.2719	54.3481	18.3663	22.1087	62.0972	14.2875	27.9471	54.6434	34.7255	81.2024	49.7823	41.2392	25.2179	38.2311	6.72718	29.7901	23.131	6.24353	27.4097	38.3016
ENSRNOG00000002342	Aldh3a2	protein_coding	10	q22	47525493	47546345	-1	aldehyde dehydrogenase 3 family, member A2 [Source:RGD Symbol;Acc:61866]	65183	GO:0016020;GO:0016021;GO:0008152;GO:0016491;GO:0055114;GO:0016620;GO:0006081;GO:0004029;GO:0042803;GO:0046577;GO:0050061;GO:0052814;GO:0007417;GO:0007422;GO:0008544;GO:0033306;GO:0046458;GO:0043231	membrane;integral component of membrane;metabolic process;oxidoreductase activity;oxidation-reduction process;oxidoreductase activity, acting on the aldehyde or oxo group of donors, NAD or NADP as acceptor;cellular aldehyde metabolic process;aldehyde dehydrogenase (NAD) activity;protein homodimerization activity;long-chain-alcohol oxidase activity;long-chain-aldehyde dehydrogenase activity;medium…	A lipid bilayer along with all the proteins and protein complexes embedded in it an attached to it. [GOC:dos, GOC:mah, ISBN:0815316194];The component of a membrane consisting of the gene products and protein complexes having at least some part of their peptide sequence embedded in the hydrophobic region of the membrane. [GOC:dos, GOC:go_curators];The chemical reactions and pathways, including ana…	IEA	cellular_component;biological_process;molecular_function	ENSRNOG00000002342	388.285	0.250878	0.0868649	2.88814	0.00387525	0.187151	367.009	370.276	374.64	310.968	410.431	374.095	317.936	371.698	412.375	379.483	425.328	378.839	391.197	373.019	382.245	379.918	365.504	402.552	379.704	452.963	414.083	463.721	452.656	361.221	391.141
ENSRNOG00000024661	Jpt2	protein_coding	10	q12	14304104	14324211	-1	Jupiter microtubule associated homolog 2 [Source:RGD Symbol;Acc:1305117]	360492	GO:0005634;GO:0005737	nucleus;cytoplasm	A membrane-bounded organelle of eukaryotic cells in which chromosomes are housed and replicated. In most cells, the nucleus contains all of the cell's chromosomes except the organellar chromosomes, and is the site of RNA synthesis and processing. In some species, or in specialized cell types, RNA metabolism or DNA replication may be absent. [GOC:go_curators];All of the contents of a cell excludin…	IEA	cellular_component	ENSRNOG00000024661	177.938	0.462807	0.160343	2.88635	0.00389734	0.18733	166.652	189.728	160.693	147.887	165.199	237.37	120.472	158.3	194.172	227.69	207.719	184.244	204.913	148.984	151.512	155.897	142.925	168.119	205.927	242.178	139.021	220.295	210.199	140.964	155.528
ENSRNOG00000020105	Klhl30	protein_coding	9	q36	98490608	98500867	1	kelch-like family member 30 [Source:RGD Symbol;Acc:1309644]	316624	GO:0004842;GO:0016567;GO:0031463	ubiquitin-protein transferase activity;protein ubiquitination;Cul3-RING ubiquitin ligase complex	Catalysis of the transfer of ubiquitin from one protein to another via the reaction X-Ub + Y --> Y-Ub + X, where both X-Ub and Y-Ub are covalent linkages. [GOC:BioGRID, GOC:jh2, PMID:9635407];The process in which one or more ubiquitin groups are added to a protein. [GOC:ai];A ubiquitin ligase complex in which a cullin from the Cul3 subfamily and a RING domain protein form the catalytic core; subs…	IBA;IEA	molecular_function;biological_process;cellular_component	ENSRNOG00000020105	61.9901	-0.676042	0.234372	-2.88449	0.0039205	0.187558	50.5573	49.9821	70.0698	55.7109	31.8084	32.2823	57.0655	80.4617	46.1398	37.4554	64.8433	75.5608	63.3367	44.8071	106.949	90.3942	67.2256	62.5776	72.1177	51.575	82.4194	46.262	41.6235	90.0606	77.7639
ENSRNOG00000014783	Pgghg	protein_coding	1	q41	213737788	213742637	1	protein-glucosylgalactosylhydroxylysine glucosidase [Source:RGD Symbol;Acc:1306015]	309103	GO:0003824;GO:0005975;GO:0016787;GO:0047402;GO:0005618;GO:0005829	catalytic activity;carbohydrate metabolic process;hydrolase activity;protein-glucosylgalactosylhydroxylysine glucosidase activity;cell wall;cytosol	Catalysis of a biochemical reaction at physiological temperatures. In biologically catalyzed reactions, the reactants are known as substrates, and the catalysts are naturally occurring macromolecular substances known as enzymes. Enzymes possess specific binding sites for substrates, and are usually composed wholly or largely of protein, but RNA that has catalytic activity (ribozyme) is often also…	IEA;IBA	molecular_function;biological_process;cellular_component	ENSRNOG00000014783	490.279	-0.31282	0.108673	-2.87854	0.00399524	0.187677	499.02	462.08	552.15	478.1	490.465	434.862	510.872	593.842	522.918	377.511	552.817	512.364	417.277	431.268	573.368	611.799	564.356	475.403	454.429	419.327	437.915	387.719	393.342	515.891	582.649
ENSRNOG00000017960	Deaf1	protein_coding	1	q41	214283790	214317466	-1	DEAF1 transcription factor [Source:RGD Symbol;Acc:620671]	83632	GO:0003677;GO:0046872;GO:0000977;GO:0001227;GO:0000122;GO:0001662;GO:0001843;GO:0006357;GO:0006366;GO:0008542;GO:0033599;GO:0045892;GO:0045893;GO:0048706;GO:0001650;GO:0005634;GO:0005667	DNA binding;metal ion binding;RNA polymerase II regulatory region sequence-specific DNA binding;transcriptional repressor activity, RNA polymerase II transcription regulatory region sequence-specific DNA binding;negative regulation of transcription by RNA polymerase II;behavioral fear response;neural tube closure;regulation of transcription by RNA polymerase II;transcription by RNA polymerase II;…	Any molecular function by which a gene product interacts selectively and non-covalently with DNA (deoxyribonucleic acid). [GOC:dph, GOC:jl, GOC:tb, GOC:vw];Interacting selectively and non-covalently with any metal ion. [GOC:ai];Interacting selectively and non-covalently with a specific sequence of DNA that is part of a regulatory region that controls the transcription of a gene or cistron by RNA …	IEA	molecular_function;biological_process;cellular_component	ENSRNOG00000017960	258.123	-0.333703	0.116031	-2.87598	0.00402771	0.187677	279.002	296.833	259.725	251.205	277.041	268.703	268.117	270.246	283.568	258.245	230.798	188.384	301.781	278.924	241.627	229.261	281.896	257.783	267.618	234.33	219.454	190.555	215.402	294.655	305.252
ENSRNOG00000053859	Ranbp6	protein_coding	1	q52	247982180	247985497	-1	RAN binding protein 6 [Source:RGD Symbol;Acc:1305165]	309326	GO:0005737;GO:0008139;GO:0008565;GO:0006607;GO:0034399;GO:0000060;GO:0006610;GO:0031965	cytoplasm;nuclear localization sequence binding;protein transporter activity;NLS-bearing protein import into nucleus;nuclear periphery;protein import into nucleus, translocation;ribosomal protein import into nucleus;nuclear membrane	All of the contents of a cell excluding the plasma membrane and nucleus, but including other subcellular structures. [ISBN:0198547684];Interacting selectively and non-covalently with a nuclear localization sequence, a specific peptide sequence that acts as a signal to localize the protein within the nucleus. [GOC:ai];Enables the directed movement of proteins into, out of or within a cell, or betw…	IBA	cellular_component;molecular_function;biological_process	ENSRNOG00000053859	165.409	0.315164	0.109712	2.87266	0.00407032	0.187677	157.289	185.648	179.379	165.107	187.772	176.603	172.102	149.554	163.412	185.306	182.441	159.402	157.721	162.426	157.453	175.548	145.185	147.571	147.711	184.997	163.846	180.642	180.022	128.238	138.118
ENSRNOG00000009487	Gpr160	protein_coding	2	q24	116105111	116161998	-1	G protein-coupled receptor 160 [Source:RGD Symbol;Acc:1560200]	499588	GO:0016020;GO:0016021;GO:0005886;GO:0007165;GO:0004930;GO:0007186;GO:0043235	membrane;integral component of membrane;plasma membrane;signal transduction;G-protein coupled receptor activity;G-protein coupled receptor signaling pathway;receptor complex	A lipid bilayer along with all the proteins and protein complexes embedded in it an attached to it. [GOC:dos, GOC:mah, ISBN:0815316194];The component of a membrane consisting of the gene products and protein complexes having at least some part of their peptide sequence embedded in the hydrophobic region of the membrane. [GOC:dos, GOC:go_curators];The membrane surrounding a cell that separates the…	IEA	cellular_component;biological_process;molecular_function	ENSRNOG00000009487	165.56	-0.514788	0.178585	-2.88259	0.00394418	0.187677	136.692	202.989	229.829	202.585	144.677	175.654	153.08	167.046	158.606	146.865	153.866	171.823	114.254	143.383	187.162	162.448	209.021	171.855	159.007	117.726	172.783	113.452	152.966	233.962	155.528
ENSRNOG00000013661	Kif26a	protein_coding	6	q32	136720266	136754926	1	kinesin family member 26A [Source:RGD Symbol;Acc:1307957]	314473	GO:0000166;GO:0005524;GO:0003777;GO:0008017;GO:0003774;GO:0005871;GO:0001560;GO:0009968;GO:0048484;GO:0007018	nucleotide binding;ATP binding;microtubule motor activity;microtubule binding;motor activity;kinesin complex;regulation of cell growth by extracellular stimulus;negative regulation of signal transduction;enteric nervous system development;microtubule-based movement	Interacting selectively and non-covalently with a nucleotide, any compound consisting of a nucleoside that is esterified with (ortho)phosphate or an oligophosphate at any hydroxyl group on the ribose or deoxyribose. [GOC:mah, ISBN:0198547684];Interacting selectively and non-covalently with ATP, adenosine 5'-triphosphate, a universally important coenzyme and enzyme regulator. [ISBN:0198506732];Cat…	IEA;IBA	molecular_function;cellular_component;biological_process	ENSRNOG00000013661	76.9339	-0.76172	0.264936	-2.87511	0.00403885	0.187677	73.9635	48.9621	58.8587	69.8918	72.8515	58.8677	84.2395	99.7026	79.7834	64.0685	41.7635	64.1749	72.03	126.58	86.1537	108.735	103.946	84.9935	105.135	63.9082	85.3984	48.4649	55.1512	74.3979	90.5311
ENSRNOG00000007261	Gli2	protein_coding	13	q11	34829139	35048444	-1	GLI family zinc finger 2 [Source:RGD Symbol;Acc:1309270]	304729	GO:0003674;GO:0005575;GO:0003676;GO:0006366;GO:0009612;GO:0030850;GO:0000978;GO:0001077;GO:0003677;GO:0003682;GO:0003700;GO:0008134;GO:0008270;GO:0043565;GO:0044212;GO:1990841;GO:0000122;GO:0001501;GO:0001649;GO:0001701;GO:0001822;GO:0002009;GO:0002062;GO:0002076;GO:0007224;GO:0007389;GO:0007411;GO:0007418;GO:0007442;GO:0007507;GO:0008283;GO:0008284;GO:0008589;GO:0009952;GO:0009953;GO:0009954;GO:…	molecular_function;cellular_component;nucleic acid binding;transcription by RNA polymerase II;response to mechanical stimulus;prostate gland development;RNA polymerase II proximal promoter sequence-specific DNA binding;transcriptional activator activity, RNA polymerase II proximal promoter sequence-specific DNA binding;DNA binding;chromatin binding;DNA binding transcription factor activity;transc…	A molecular process that can be carried out by the action of a single macromolecular machine, usually via direct physical interactions with other molecular entities. Function in this sense denotes an action, or activity, that a gene product (or a complex) performs. These actions are described from two distinct but related perspectives: (1) biochemical activity, and (2) role as a component in a la…	ND;IEA;IEP	molecular_function;cellular_component;biological_process	ENSRNOG00000007261	126.244	-0.798647	0.277925	-2.87361	0.00405814	0.187677	125.457	143.826	166.299	139.784	101.582	83.5542	169.385	134.686	124.962	113.352	83.527	182.174	95.626	33.6053	132.697	115.285	194.333	134.495	168.564	85.2109	165.832	98.0313	83.247	121.386	157.849
ENSRNOG00000003882	Cep350	protein_coding	13	q22	73499229	73638073	-1	centrosomal protein 350 [Source:RGD Symbol;Acc:621162]		GO:0005813;GO:0008017;GO:0034453;GO:0005814	centrosome;microtubule binding;microtubule anchoring;centriole	A structure comprised of a core structure (in most organisms, a pair of centrioles) and peripheral material from which a microtubule-based structure, such as a spindle apparatus, is organized. Centrosomes occur close to the nucleus during interphase in many eukaryotic cells, though in animal cells it changes continually during the cell-division cycle. [GOC:mah, ISBN:0198547684];Interacting select…	IEA;IBA	cellular_component;molecular_function;biological_process	ENSRNOG00000003882	2049.41	0.185741	0.0645735	2.87643	0.00402203	0.187677	2100	2364.46	1910.57	2011.67	2299.44	2229.38	2077	1863.74	2182.99	2154.67	2157.42	2043.25	2044.16	2145.14	1796.35	2027.97	1689.68	2015.56	1982.8	2181.85	1918.48	2155.59	2159.22	1731.71	1970.79
ENSRNOG00000036699	Faap100	protein_coding	10	q32.3	109539548	109551362	-1	Fanconi anemia core complex associated protein 100 [Source:RGD Symbol;Acc:1306926]	303742	GO:0006281;GO:0043240;GO:0005654;GO:0005829;GO:0045111	DNA repair;Fanconi anaemia nuclear complex;nucleoplasm;cytosol;intermediate filament cytoskeleton	The process of restoring DNA after damage. Genomes are subject to damage by chemical and physical agents in the environment (e.g. UV and ionizing radiations, chemical mutagens, fungal and bacterial toxins, etc.) and by free radicals or alkylating agents endogenously generated in metabolism. DNA is also damaged because of errors during its replication. A variety of different DNA repair pathways ha…	IEA	biological_process;cellular_component	ENSRNOG00000036699	241.408	-0.34489	0.119742	-2.88027	0.00397329	0.187677	215.337	238.69	255.054	222.843	217.528	203.189	278.987	252.755	214.358	263.174	214.313	202.875	238.444	199.391	265.393	241.051	337.258	246.575	265.011	211.906	255.202	211.483	221.645	271.161	289.003
ENSRNOG00000020865	Ano1	protein_coding	1	q42	217754336	217902473	-1	anoctamin 1 [Source:RGD Symbol;Acc:1310786]	309135	GO:0016020;GO:0016021;GO:0046983;GO:0005886;GO:0005229;GO:0034605;GO:0035774;GO:1902476;GO:0006821;GO:0005227;GO:0005254;GO:0015111;GO:0006812;GO:0015705;GO:0016324	membrane;integral component of membrane;protein dimerization activity;plasma membrane;intracellular calcium activated chloride channel activity;cellular response to heat;positive regulation of insulin secretion involved in cellular response to glucose stimulus;chloride transmembrane transport;chloride transport;calcium activated cation channel activity;chloride channel activity;iodide transmembra…	A lipid bilayer along with all the proteins and protein complexes embedded in it an attached to it. [GOC:dos, GOC:mah, ISBN:0815316194];The component of a membrane consisting of the gene products and protein complexes having at least some part of their peptide sequence embedded in the hydrophobic region of the membrane. [GOC:dos, GOC:go_curators];The formation of a protein dimer, a macromolecular…	IEA;IDA;IMP	cellular_component;molecular_function;biological_process	ENSRNOG00000020865	31.8086	-1.06836	0.372344	-2.86928	0.00411414	0.187708	28.0874	25.5011	52.3188	47.6075	47.1996	19.9391	44.3842	38.4817	19.2249	24.6417	16.4856	32.0874	36.015	36.9658	25.7471	27.5113	29.3759	30.8218	36.4933	30.2723	45.6782	11.0148	13.5276	37.1989	38.3016
ENSRNOG00000004863	Mpped2	protein_coding	3	q33	97721668	97896422	1	metallophosphoesterase domain containing 2 [Source:RGD Symbol;Acc:735060]	362185	GO:0016787;GO:0046872	hydrolase activity;metal ion binding	Catalysis of the hydrolysis of various bonds, e.g. C-O, C-N, C-C, phosphoric anhydride bonds, etc. Hydrolase is the systematic name for any enzyme of EC class 3. [ISBN:0198506732];Interacting selectively and non-covalently with any metal ion. [GOC:ai]	IEA	molecular_function	ENSRNOG00000004863	40.2686	-0.777112	0.270804	-2.86964	0.00410934	0.187708	25.2787	27.5412	48.5817	48.6204	28.7302	20.8885	63.4061	39.3563	46.1398	35.4841	28.575	43.4733	24.8379	36.9658	41.5915	52.4024	57.622	40.1618	41.7066	26.9087	57.5943	29.7398	30.1771	67.5454	42.9442
ENSRNOG00000015813	Ubr2	protein_coding	9	q12	16003058	16080152	1	ubiquitin protein ligase E3 component n-recognin 2 [Source:RGD Symbol;Acc:1593237]	363188	GO:0008270;GO:0005737;GO:0061630;GO:0000151;GO:0030163;GO:0006342;GO:0071596;GO:0070728;GO:0006511;GO:0007131;GO:0007140;GO:0007141;GO:0007283;GO:0010529;GO:0032007;GO:0033522;GO:0071233;GO:0000785	zinc ion binding;cytoplasm;ubiquitin protein ligase activity;ubiquitin ligase complex;protein catabolic process;chromatin silencing;ubiquitin-dependent protein catabolic process via the N-end rule pathway;leucine binding;ubiquitin-dependent protein catabolic process;reciprocal meiotic recombination;male meiotic nuclear division;male meiosis I;spermatogenesis;negative regulation of transposition;n…	Interacting selectively and non-covalently with zinc (Zn) ions. [GOC:ai];All of the contents of a cell excluding the plasma membrane and nucleus, but including other subcellular structures. [ISBN:0198547684];Catalysis of the transfer of ubiquitin to a substrate protein via the reaction X-ubiquitin + S -> X + S-ubiquitin, where X is either an E2 or E3 enzyme, the X-ubiquitin linkage is a thioester…	IEA;IBA	molecular_function;cellular_component;biological_process	ENSRNOG00000015813	1825.93	0.208304	0.0726216	2.86835	0.00412625	0.187708	1812.57	2094.15	1753.61	1887.08	2128.09	1979.66	1918.49	1548.89	2127.24	2005.84	1705.71	1621.97	2101.29	1972.63	1588.4	1746.31	1736.57	1712.95	1630.03	2060.76	1560.01	1862.59	1804.38	1609.34	1660.9
ENSRNOG00000051291	Dnhd1	protein_coding	1	q32	170471272	170565063	1	dynein heavy chain domain 1 [Source:RGD Symbol;Acc:1584052]	690115	GO:0005524;GO:0003777;GO:0007018;GO:0008569;GO:0045503;GO:0045505;GO:0051959;GO:0003341;GO:0036159;GO:0030286;GO:0036156	ATP binding;microtubule motor activity;microtubule-based movement;ATP-dependent microtubule motor activity, minus-end-directed;dynein light chain binding;dynein intermediate chain binding;dynein light intermediate chain binding;cilium movement;inner dynein arm assembly;dynein complex;inner dynein arm	Interacting selectively and non-covalently with ATP, adenosine 5'-triphosphate, a universally important coenzyme and enzyme regulator. [ISBN:0198506732];Catalysis of movement along a microtubule, coupled to the hydrolysis of a nucleoside triphosphate (usually ATP). [GOC:mah, ISBN:0815316194];A microtubule-based process that results in the movement of organelles, other microtubules, or other cellu…	IEA;IBA	molecular_function;biological_process;cellular_component	ENSRNOG00000051291	628.507	-0.32659	0.114065	-2.86318	0.00419418	0.188281	624.477	597.746	667.065	699.931	695.681	522.214	774.46	699.667	605.585	530.29	491.271	584.82	630.883	610.496	598.125	609.178	711.801	740.658	681.208	570.689	660.348	511.084	559.836	620.635	707.999
ENSRNOG00000033608	Cd276	protein_coding	8	q24	63318019	63350269	-1	Cd276 molecule [Source:RGD Symbol;Acc:727815]	315716	GO:0016020;GO:0016021;GO:0005102;GO:0042802;GO:0030501;GO:0042102;GO:0042110;GO:0042130;GO:0045077;GO:0045078;GO:0045085;GO:0045669;GO:0050728;GO:0050776;GO:1900042;GO:0009897	membrane;integral component of membrane;signaling receptor binding;identical protein binding;positive regulation of bone mineralization;positive regulation of T cell proliferation;T cell activation;negative regulation of T cell proliferation;negative regulation of interferon-gamma biosynthetic process;positive regulation of interferon-gamma biosynthetic process;negative regulation of interleukin-…	A lipid bilayer along with all the proteins and protein complexes embedded in it an attached to it. [GOC:dos, GOC:mah, ISBN:0815316194];The component of a membrane consisting of the gene products and protein complexes having at least some part of their peptide sequence embedded in the hydrophobic region of the membrane. [GOC:dos, GOC:go_curators];Interacting selectively and non-covalently with on…	IEA	cellular_component;molecular_function;biological_process	ENSRNOG00000033608	888.46	-0.361637	0.126346	-2.86227	0.0042062	0.188281	659.118	767.073	1120.18	876.18	652.585	729.2	1037.14	1067.87	747.849	663.356	715.475	1006.1	628.399	760.6	1066.52	1023.16	1182.38	999.374	966.204	654.778	1093.3	808.483	964.625	947.594	1064.32
ENSRNOG00000024779	Polr2b	protein_coding	14	p11	33070078	33107776	-1	RNA polymerase II subunit B [Source:RGD Symbol;Acc:1309477]	289561	GO:0016740;GO:0003677;GO:0003674;GO:0008150;GO:0005575;GO:0016779;GO:0006351;GO:0001055;GO:0003899;GO:0005665;GO:0032549;GO:0003682;GO:0006366;GO:0000784;GO:0005634;GO:0005654	transferase activity;DNA binding;molecular_function;biological_process;cellular_component;nucleotidyltransferase activity;transcription, DNA-templated;RNA polymerase II activity;DNA-directed 5'-3' RNA polymerase activity;DNA-directed RNA polymerase II, core complex;ribonucleoside binding;chromatin binding;transcription by RNA polymerase II;nuclear chromosome, telomeric region;nucleus;nucleoplasm	Catalysis of the transfer of a group, e.g. a methyl group, glycosyl group, acyl group, phosphorus-containing, or other groups, from one compound (generally regarded as the donor) to another compound (generally regarded as the acceptor). Transferase is the systematic name for any enzyme of EC class 2. [ISBN:0198506732];Any molecular function by which a gene product interacts selectively and non-co…	IEA;ND;IBA	molecular_function;biological_process;cellular_component	ENSRNOG00000024779	384.223	0.290662	0.101567	2.86177	0.00421277	0.188281	401.65	394.757	373.706	412.26	413.509	446.255	379.531	359.454	393.15	368.64	371.475	431.628	417.277	404.384	356.498	407.429	258.734	377.334	351.031	378.964	355.496	409.749	458.899	321.086	358.642
ENSRNOG00000003897	Col1a1	protein_coding	10	q26	82745801	82762789	1	collagen type I alpha 1 chain [Source:RGD Symbol;Acc:61817]	29393	GO:0005576;GO:0046872;GO:0005515;GO:0007584;GO:0005615;GO:0005201;GO:0031667;GO:0042493;GO:0071300;GO:0071560;GO:0009612;GO:0032355;GO:0042060;GO:0044344;GO:0071356;GO:0042542;GO:0005581;GO:0048545;GO:0005794;GO:0031960;GO:0051591;GO:0071260;GO:0043434;GO:0005783;GO:0071364;GO:0001503;GO:1902617;GO:0030141;GO:0055093;GO:0044691;GO:0071306;GO:0002020;GO:0042802;GO:0048407;GO:0001501;GO:0001568;GO:…	extracellular region;metal ion binding;protein binding;response to nutrient;extracellular space;extracellular matrix structural constituent;response to nutrient levels;response to drug;cellular response to retinoic acid;cellular response to transforming growth factor beta stimulus;response to mechanical stimulus;response to estradiol;wound healing;cellular response to fibroblast growth factor sti…	The space external to the outermost structure of a cell. For cells without external protective or external encapsulating structures this refers to space outside of the plasma membrane. This term covers the host cell environment outside an intracellular parasite. [GOC:go_curators];Interacting selectively and non-covalently with any metal ion. [GOC:ai];Interacting selectively and non-covalently wit…	IEA;IPI;IEP;IDA;IMP;TAS	cellular_component;molecular_function;biological_process	ENSRNOG00000003897	123.732	-2.0035	0.699236	-2.86528	0.00416645	0.188281	60.8561	44.8819	47.6475	117.499	65.669	55.0698	62.5003	75.2142	40.3723	40.4124	863.845	247.384	67.0624	67.2106	221.821	64.193	128.237	63.5116	106.004	25.7875	305.845	37.4502	32.2582	185.995	64.9967
ENSRNOG00000002347	Rgl1	protein_coding	13	q21	69909096	70174565	-1	ral guanine nucleotide dissociation stimulator,-like 1 [Source:RGD Symbol;Acc:1308947]	289080	GO:0007165;GO:0005622;GO:0007264;GO:0005085;GO:0008321	signal transduction;intracellular;small GTPase mediated signal transduction;guanyl-nucleotide exchange factor activity;Ral guanyl-nucleotide exchange factor activity	The cellular process in which a signal is conveyed to trigger a change in the activity or state of a cell. Signal transduction begins with reception of a signal (e.g. a ligand binding to a receptor or receptor activation by a stimulus such as light), or for signal transduction in the absence of ligand, signal-withdrawal or the activity of a constitutively active receptor. Signal transduction ends…	IEA	biological_process;cellular_component;molecular_function	ENSRNOG00000002347	285.264	-0.426382	0.149065	-2.86038	0.00423131	0.188284	288.364	249.911	280.279	267.412	253.441	259.208	310.69	335.84	267.226	173.478	274.76	253.594	283.152	238.598	277.276	324.895	248.565	353.984	387.524	230.966	362.447	234.614	288.243	360.242	323.823
ENSRNOG00000029371	Fam71a	protein_coding	13	q27	109768019	109770199	-1	family with sequence similarity 71, member A [Source:RGD Symbol;Acc:1561646]	498311	GO:0005634	nucleus	A membrane-bounded organelle of eukaryotic cells in which chromosomes are housed and replicated. In most cells, the nucleus contains all of the cell's chromosomes except the organellar chromosomes, and is the site of RNA synthesis and processing. In some species, or in specialized cell types, RNA metabolism or DNA replication may be absent. [GOC:go_curators]	IBA	cellular_component	ENSRNOG00000029371	441.111	0.718515	0.251329	2.85887	0.00425159	0.188364	350.156	424.338	259.725	413.273	449.422	490.881	211.052	246.633	432.561	520.433	250.581	316.734	855.666	413.345	344.615	244.981	513.513	510.895	404.033	900.32	583.887	616.826	690.95	266.266	312.216
ENSRNOG00000002585	Cul4b	protein_coding	X	q35	124832628	124870329	-1	cullin 4B [Source:RGD Symbol;Acc:1564494]	302502	GO:0005515;GO:0005634;GO:0006511;GO:0005829;GO:0031625;GO:0031461;GO:0061630;GO:0031175;GO:0006974;GO:0003684;GO:0010498;GO:0016567;GO:0035518;GO:0045732;GO:0070914;GO:1900087;GO:0005654;GO:0031465;GO:0080008	protein binding;nucleus;ubiquitin-dependent protein catabolic process;cytosol;ubiquitin protein ligase binding;cullin-RING ubiquitin ligase complex;ubiquitin protein ligase activity;neuron projection development;cellular response to DNA damage stimulus;damaged DNA binding;proteasomal protein catabolic process;protein ubiquitination;histone H2A monoubiquitination;positive regulation of protein cat…	Interacting selectively and non-covalently with any protein or protein complex (a complex of two or more proteins that may include other nonprotein molecules). [GOC:go_curators];A membrane-bounded organelle of eukaryotic cells in which chromosomes are housed and replicated. In most cells, the nucleus contains all of the cell's chromosomes except the organellar chromosomes, and is the site of RNA …	IPI;IDA;IEA;IBA	molecular_function;cellular_component;biological_process	ENSRNOG00000002585	749.56	0.206416	0.0723249	2.85401	0.00431709	0.190438	796.746	810.935	724.055	746.525	884.479	768.129	680.257	661.185	812.253	811.206	645.136	688.327	833.312	786.364	792.218	754.595	626.498	724.78	704.668	862.2	697.089	753.409	782.522	701.885	682.465
ENSRNOG00000016011	Plekhg1	protein_coding	1	p11	40389638	40520447	1	pleckstrin homology and RhoGEF domain containing G1 [Source:RGD Symbol;Acc:1583676]	679812	GO:0005089;GO:0035023;GO:0005634;GO:0005654	Rho guanyl-nucleotide exchange factor activity;regulation of Rho protein signal transduction;nucleus;nucleoplasm	Stimulates the exchange of guanyl nucleotides associated with a GTPase of the Rho family. Under normal cellular physiological conditions, the concentration of GTP is higher than that of GDP, favoring the replacement of GDP by GTP in association with the GTPase. [GOC:mah];Any process that modulates the frequency, rate or extent of Rho protein signal transduction. [GOC:bf];A membrane-bounded organe…	IEA	molecular_function;biological_process;cellular_component	ENSRNOG00000016011	87.9374	-0.892821	0.312981	-2.85263	0.00433586	0.190441	94.5609	55.0824	110.243	113.448	81.0601	56.9688	96.0149	95.3296	86.5121	50.2691	52.7539	65.21	73.2719	133.301	91.1051	176.858	85.3031	110.211	122.513	76.2413	111.216	51.7693	41.6235	71.4611	95.1737
ENSRNOG00000009605	Tfe3	protein_coding	X	q12	15575934	15587419	-1	transcription factor binding to IGHM enhancer 3 [Source:RGD Symbol;Acc:1559642]	317376	GO:0005634;GO:0005737;GO:0006355;GO:0003674;GO:0008150;GO:0005575;GO:0046983;GO:0045893;GO:0006366;GO:0045944;GO:0000978;GO:0001077;GO:0006959;GO:0045670;GO:0045785;GO:0005654;GO:0005829	nucleus;cytoplasm;regulation of transcription, DNA-templated;molecular_function;biological_process;cellular_component;protein dimerization activity;positive regulation of transcription, DNA-templated;transcription by RNA polymerase II;positive regulation of transcription by RNA polymerase II;RNA polymerase II proximal promoter sequence-specific DNA binding;transcriptional activator activity, RNA …	A membrane-bounded organelle of eukaryotic cells in which chromosomes are housed and replicated. In most cells, the nucleus contains all of the cell's chromosomes except the organellar chromosomes, and is the site of RNA synthesis and processing. In some species, or in specialized cell types, RNA metabolism or DNA replication may be absent. [GOC:go_curators];All of the contents of a cell excludin…	ISS;IEA;ND	cellular_component;biological_process;molecular_function	ENSRNOG00000009605	451.15	-0.315595	0.11075	-2.84961	0.00437729	0.191436	368.881	382.516	348.481	384.911	420.692	408.276	438.408	409.305	421.026	397.225	354.99	452.329	378.778	361.817	433.739	427.08	598.816	484.743	513.513	435.024	548.138	457.112	500.523	644.129	703.357
ENSRNOG00000002365	Itm2a	protein_coding	X	q22	78490866	78496847	-1	integral membrane protein 2A [Source:RGD Symbol;Acc:1559423]	317218	GO:0016020;GO:0016021;GO:0005886;GO:0005794;GO:0007399;GO:0001540;GO:0070062;GO:0002317;GO:0002377;GO:0042985	membrane;integral component of membrane;plasma membrane;Golgi apparatus;nervous system development;amyloid-beta binding;extracellular exosome;plasma cell differentiation;immunoglobulin production;negative regulation of amyloid precursor protein biosynthetic process	A lipid bilayer along with all the proteins and protein complexes embedded in it an attached to it. [GOC:dos, GOC:mah, ISBN:0815316194];The component of a membrane consisting of the gene products and protein complexes having at least some part of their peptide sequence embedded in the hydrophobic region of the membrane. [GOC:dos, GOC:go_curators];The membrane surrounding a cell that separates the…	IEA;IBA	cellular_component;biological_process;molecular_function	ENSRNOG00000002365	609.066	-0.584802	0.20555	-2.84506	0.00444036	0.193364	658.182	481.461	680.144	724.241	545.873	448.154	616.85	725.905	480.623	414.967	444.012	611.732	567.547	856.935	734.782	1016.61	758.689	702.364	597.795	461.933	634.53	352.472	521.335	566.794	616.308
ENSRNOG00000003464	Hid1	protein_coding	10	q32.1	103899150	103919605	-1	HID1 domain containing [Source:RGD Symbol;Acc:1311422]	287822	GO:0003674;GO:0008150;GO:0005575;GO:0016020;GO:0006886;GO:0031001;GO:0000138;GO:0005737;GO:0005794;GO:0005797;GO:0005829;GO:0005881;GO:0090498	molecular_function;biological_process;cellular_component;membrane;intracellular protein transport;response to brefeldin A;Golgi trans cisterna;cytoplasm;Golgi apparatus;Golgi medial cisterna;cytosol;cytoplasmic microtubule;extrinsic component of Golgi membrane	A molecular process that can be carried out by the action of a single macromolecular machine, usually via direct physical interactions with other molecular entities. Function in this sense denotes an action, or activity, that a gene product (or a complex) performs. These actions are described from two distinct but related perspectives: (1) biochemical activity, and (2) role as a component in a la…	ND;IBA;IEA	molecular_function;biological_process;cellular_component	ENSRNOG00000003464	99.3988	-0.687192	0.241688	-2.8433	0.00446492	0.193607	79.581	103.024	101.835	113.448	140.573	72.1604	130.435	104.95	63.4422	101.524	53.8529	70.3854	83.207	109.777	95.0662	121.836	115.244	143.835	121.644	76.2413	106.251	66.0885	84.2876	105.723	119.547
ENSRNOG00000001254	Col6a2	protein_coding	20	p12	12773427	12801180	1	collagen type VI alpha 2 chain [Source:RGD Symbol;Acc:1305585]	361821						ENSRNOG00000001254	65.8829	-0.851489	0.299669	-2.84143	0.00449115	0.193919	90.816	48.9621	77.5439	105.344	75.9298	44.6255	50.7249	79.5871	60.5585	35.4841	48.3577	70.3854	50.9177	96.3352	66.3483	100.875	65.5309	84.0595	68.6422	40.3631	77.4543	34.1457	45.7859	75.3768	52.2295
ENSRNOG00000014836	Ralgapb	protein_coding	3	q42	154905141	154983021	1	Ral GTPase activating protein non-catalytic beta subunit [Source:RGD Symbol;Acc:1306861]	362257	GO:0043547;GO:0005096;GO:0051056;GO:0046982	positive regulation of GTPase activity;GTPase activator activity;regulation of small GTPase mediated signal transduction;protein heterodimerization activity	Any process that activates or increases the activity of a GTPase. [GOC:jl, GOC:mah];Binds to and increases the activity of a GTPase, an enzyme that catalyzes the hydrolysis of GTP. [GOC:mah];Any process that modulates the frequency, rate or extent of small GTPase mediated signal transduction. [GOC:go_curators];Interacting selectively and non-covalently with a nonidentical protein to form a hetero…	IEA	biological_process;molecular_function	ENSRNOG00000014836	807.913	0.247806	0.0872957	2.8387	0.0045298	0.194009	837.941	792.574	799.73	829.585	920.392	788.068	815.221	769.634	756.501	818.106	981.442	742.151	830.828	895.021	774.393	830.579	731.008	682.75	793.295	920.502	772.557	907.616	778.36	679.37	741.658
ENSRNOG00000014723	Cbfa2t3	protein_coding	19	q12	55441572	55510460	-1	CBFA2/RUNX1 translocation partner 3 [Source:RGD Symbol;Acc:1310547]	361431	GO:0046872;GO:0006355;GO:0005634;GO:0003700;GO:0045892;GO:0003714;GO:0001666;GO:0008285;GO:0030851;GO:0032436;GO:0045820;GO:1903715;GO:0005654	metal ion binding;regulation of transcription, DNA-templated;nucleus;DNA binding transcription factor activity;negative regulation of transcription, DNA-templated;transcription corepressor activity;response to hypoxia;negative regulation of cell proliferation;granulocyte differentiation;positive regulation of proteasomal ubiquitin-dependent protein catabolic process;negative regulation of glycoly…	Interacting selectively and non-covalently with any metal ion. [GOC:ai];Any process that modulates the frequency, rate or extent of cellular DNA-templated transcription. [GOC:go_curators, GOC:txnOH];A membrane-bounded organelle of eukaryotic cells in which chromosomes are housed and replicated. In most cells, the nucleus contains all of the cell's chromosomes except the organellar chromosomes, an…	IEA;IBA	molecular_function;biological_process;cellular_component	ENSRNOG00000014723	191.451	-0.507682	0.17885	-2.83859	0.00453132	0.194009	179.759	140.766	170.036	174.223	141.599	182.3	192.936	153.927	222.048	141.936	194.53	204.946	185.043	247.559	200.035	234.501	280.201	202.677	215.484	159.21	222.433	137.684	171.697	247.667	181.062
ENSRNOG00000025570	Os9	protein_coding	7	q22	70380311	70407177	-1	OS9, endoplasmic reticulum lectin [Source:RGD Symbol;Acc:1359574]	362891	GO:0005515;GO:0005783;GO:0030246;GO:0030433;GO:0006511;GO:0002020;GO:0030970;GO:0005788;GO:0006605;GO:0006621;GO:0016567;GO:0034976;GO:1904153;GO:0000836	protein binding;endoplasmic reticulum;carbohydrate binding;ubiquitin-dependent ERAD pathway;ubiquitin-dependent protein catabolic process;protease binding;retrograde protein transport, ER to cytosol;endoplasmic reticulum lumen;protein targeting;protein retention in ER lumen;protein ubiquitination;response to endoplasmic reticulum stress;negative regulation of retrograde protein transport, ER to c…	Interacting selectively and non-covalently with any protein or protein complex (a complex of two or more proteins that may include other nonprotein molecules). [GOC:go_curators];The irregular network of unit membranes, visible only by electron microscopy, that occurs in the cytoplasm of many eukaryotic cells. The membranes form a complex meshwork of tubular channels, which are often expanded into…	ISS;IEA;IDA;IBA;IPI	molecular_function;cellular_component;biological_process	ENSRNOG00000025570	1602.17	0.270921	0.0955086	2.83661	0.00455951	0.194399	1519.53	1701.43	1726.52	1581.18	1636.59	1796.41	1637.69	1544.52	1549.53	1651.98	1851.88	1556.76	1726.24	1608.57	1503.23	1532.77	1095.95	1597.13	1524.03	1724.4	1493.48	1881.32	1633.72	1491.87	1470.55
ENSRNOG00000018126	Abca1	protein_coding	5	q24	69857771	69983015	-1	ATP binding cassette subfamily A member 1 [Source:RGD Symbol;Acc:631344]	313210	GO:0016020;GO:0016021;GO:0000166;GO:0005524;GO:0016887;GO:0007584;GO:0055085;GO:0042493;GO:0042626;GO:0009986;GO:0098656;GO:0043231;GO:0030301;GO:0008035;GO:0071397;GO:0005102;GO:0005548;GO:0008509;GO:0017127;GO:0019905;GO:0031267;GO:0034185;GO:0034186;GO:0034188;GO:0051117;GO:0090554;GO:0090556;GO:0002790;GO:0006497;GO:0006911;GO:0007040;GO:0007186;GO:0007189;GO:0008203;GO:0010875;GO:0015914;GO:…	membrane;integral component of membrane;nucleotide binding;ATP binding;ATPase activity;response to nutrient;transmembrane transport;response to drug;ATPase activity, coupled to transmembrane movement of substances;cell surface;anion transmembrane transport;intracellular membrane-bounded organelle;cholesterol transport;high-density lipoprotein particle binding;cellular response to cholesterol;sign…	A lipid bilayer along with all the proteins and protein complexes embedded in it an attached to it. [GOC:dos, GOC:mah, ISBN:0815316194];The component of a membrane consisting of the gene products and protein complexes having at least some part of their peptide sequence embedded in the hydrophobic region of the membrane. [GOC:dos, GOC:go_curators];Interacting selectively and non-covalently with a …	IEA;IEP;IDA;IBA;IMP;TAS	cellular_component;molecular_function;biological_process	ENSRNOG00000018126	1324.69	-0.401881	0.141855	-2.83305	0.00461058	0.195758	1402.5	1435.2	1536.86	1355.29	1069.17	905.803	1431.17	1258.53	1045.84	1124.65	1347.42	1558.83	1220.78	1181.79	1349.74	1616.62	1389.71	1236.61	1262.49	1143.62	1417.02	978.11	1248.71	1733.67	1852.4
ENSRNOG00000020430	Wdr11	protein_coding	1	q41	202770775	202816334	1	WD repeat domain 11 [Source:RGD Symbol;Acc:1587347]	309016	GO:0003674;GO:0008150;GO:0005575;GO:0005737;GO:0005829;GO:0015630	molecular_function;biological_process;cellular_component;cytoplasm;cytosol;microtubule cytoskeleton	A molecular process that can be carried out by the action of a single macromolecular machine, usually via direct physical interactions with other molecular entities. Function in this sense denotes an action, or activity, that a gene product (or a complex) performs. These actions are described from two distinct but related perspectives: (1) biochemical activity, and (2) role as a component in a la…	ND;IEA	molecular_function;biological_process;cellular_component	ENSRNOG00000020430	309.827	-0.266816	0.094514	-2.82303	0.00475726	0.196111	290.237	278.472	369.969	323.123	298.589	260.157	335.146	353.332	278.761	288.801	326.415	367.453	311.716	299.087	313.916	326.205	317.486	345.578	339.735	230.966	336.629	279.775	286.162	282.908	301.77
ENSRNOG00000011498	Psip1	protein_coding	5	q31	101555694	101588598	-1	PC4 and SFRS1 interacting protein 1 [Source:RGD Symbol;Acc:631439]	313323	GO:0000395;GO:0006979;GO:0009408;GO:0005654	mRNA 5'-splice site recognition;response to oxidative stress;response to heat;nucleoplasm	Recognition of the intron 5'-splice site by components of the assembling spliceosome. [GOC:krc, ISBN:0879695897];Any process that results in a change in state or activity of a cell or an organism (in terms of movement, secretion, enzyme production, gene expression, etc.) as a result of oxidative stress, a state often resulting from exposure to high levels of reactive oxygen species, e.g. superoxi…	IEA	biological_process;cellular_component	ENSRNOG00000011498	401.9	0.402673	0.142539	2.82501	0.00472788	0.196111	429.737	383.536	454.052	372.756	419.666	503.224	397.647	345.461	471.972	404.124	441.814	431.628	444.599	429.028	447.603	370.747	217.495	363.324	396.213	447.357	324.712	442.793	415.195	385.694	302.931
ENSRNOG00000002862	Clcn5	protein_coding	X	q12	16050780	16196789	1	chloride voltage-gated channel 5 [Source:RGD Symbol;Acc:2362]	25749	GO:0016020;GO:0016021;GO:0006811;GO:0055085;GO:0006821;GO:1902476;GO:0005247;GO:0042802;GO:0005794;GO:0005829;GO:0005886;GO:0045177;GO:0000166;GO:0005524;GO:0000139;GO:0005887;GO:0015297;GO:0005768;GO:0010008	membrane;integral component of membrane;ion transport;transmembrane transport;chloride transport;chloride transmembrane transport;voltage-gated chloride channel activity;identical protein binding;Golgi apparatus;cytosol;plasma membrane;apical part of cell;nucleotide binding;ATP binding;Golgi membrane;integral component of plasma membrane;antiporter activity;endosome;endosome membrane	A lipid bilayer along with all the proteins and protein complexes embedded in it an attached to it. [GOC:dos, GOC:mah, ISBN:0815316194];The component of a membrane consisting of the gene products and protein complexes having at least some part of their peptide sequence embedded in the hydrophobic region of the membrane. [GOC:dos, GOC:go_curators];The directed movement of charged atoms or small ch…	IEA;IDA;IBA;ISS	cellular_component;biological_process;molecular_function	ENSRNOG00000002862	317.273	-0.311783	0.110481	-2.82204	0.00477196	0.196111	291.173	345.795	349.415	350.472	282.171	326.621	367.755	337.589	281.645	324.285	263.77	323.98	306.748	306.928	329.761	282.973	306.187	367.06	336.26	252.269	333.649	244.527	330.907	340.664	345.875
ENSRNOG00000011914	Dtnb	protein_coding	6	q14	27975417	28177214	1	dystrobrevin, beta [Source:RGD Symbol;Acc:1309579]	362715	GO:0005737;GO:0046872;GO:0008270;GO:0045202	cytoplasm;metal ion binding;zinc ion binding;synapse	All of the contents of a cell excluding the plasma membrane and nucleus, but including other subcellular structures. [ISBN:0198547684];Interacting selectively and non-covalently with any metal ion. [GOC:ai];Interacting selectively and non-covalently with zinc (Zn) ions. [GOC:ai];The junction between a nerve fiber of one neuron and another neuron, muscle fiber or glial cell. As the nerve fiber app…	IEA	cellular_component;molecular_function	ENSRNOG00000011914	94.1721	-0.677823	0.239713	-2.82764	0.00468922	0.196111	85.1985	103.024	91.5579	114.46	87.2166	83.5542	110.508	113.696	86.5121	63.0828	98.9136	83.8414	45.9502	99.6957	122.794	127.076	130.497	142.901	87.7577	47.0902	68.5173	77.1033	72.8412	115.512	94.013
ENSRNOG00000018931	Dis3l2	protein_coding	9	q35	93660680	94160760	1	DIS3-like 3'-5' exoribonuclease 2 [Source:RGD Symbol;Acc:1560168]	367307	GO:0016787;GO:0005737;GO:0046872;GO:0003674;GO:0008150;GO:0005575;GO:0003723;GO:0090305;GO:0004518;GO:0051301;GO:0007049;GO:0000175;GO:0004527;GO:0090503;GO:0000291;GO:0010587;GO:0034427;GO:1990074;GO:0000932;GO:0006364;GO:0090501;GO:0000287;GO:0004540;GO:0008266;GO:0000278;GO:0008285;GO:0019827;GO:0051306;GO:0000178	hydrolase activity;cytoplasm;metal ion binding;molecular_function;biological_process;cellular_component;RNA binding;nucleic acid phosphodiester bond hydrolysis;nuclease activity;cell division;cell cycle;3'-5'-exoribonuclease activity;exonuclease activity;RNA phosphodiester bond hydrolysis, exonucleolytic;nuclear-transcribed mRNA catabolic process, exonucleolytic;miRNA catabolic process;nuclear-tr…	Catalysis of the hydrolysis of various bonds, e.g. C-O, C-N, C-C, phosphoric anhydride bonds, etc. Hydrolase is the systematic name for any enzyme of EC class 3. [ISBN:0198506732];All of the contents of a cell excluding the plasma membrane and nucleus, but including other subcellular structures. [ISBN:0198547684];Interacting selectively and non-covalently with any metal ion. [GOC:ai];A molecular …	IEA;ND;IBA	molecular_function;cellular_component;biological_process	ENSRNOG00000018931	170.841	-0.353255	0.125028	-2.82539	0.00472225	0.196111	168.524	188.708	183.116	212.714	145.703	169.957	173.914	187.161	145.148	150.807	157.163	155.262	136.609	169.147	186.171	193.889	175.69	168.119	190.287	132.301	175.762	158.612	145.682	196.763	201.954
ENSRNOG00000020468	Stard4	protein_coding	18	p12	25984638	25997555	-1	StAR-related lipid transfer domain containing 4 [Source:RGD Symbol;Acc:1309475]	291699	GO:0008289;GO:0005739;GO:0015485;GO:0017127;GO:0010873;GO:0010879;GO:0032367;GO:0070508;GO:0070859;GO:0031410	lipid binding;mitochondrion;cholesterol binding;cholesterol transporter activity;positive regulation of cholesterol esterification;cholesterol transport involved in cholesterol storage;intracellular cholesterol transport;cholesterol import;positive regulation of bile acid biosynthetic process;cytoplasmic vesicle	Interacting selectively and non-covalently with a lipid. [GOC:ai];A semiautonomous, self replicating organelle that occurs in varying numbers, shapes, and sizes in the cytoplasm of virtually all eukaryotic cells. It is notably the site of tissue respiration. [GOC:giardia, ISBN:0198506732];Interacting selectively and non-covalently with cholesterol (cholest-5-en-3-beta-ol); the principal sterol of…	IEA;IBA	molecular_function;cellular_component;biological_process	ENSRNOG00000020468	350.672	-0.398783	0.141091	-2.82642	0.00470719	0.196111	369.818	338.655	306.439	420.364	462.761	419.67	387.683	380.444	356.622	365.683	257.175	343.646	320.409	362.937	397.099	377.298	309.577	388.542	386.655	261.239	330.67	276.47	263.269	381.779	298.288
ENSRNOG00000000467	Ring1	protein_coding	20	p12	3812287	3815834	-1	ring finger protein 1 [Source:RGD Symbol;Acc:3576]	309626	GO:0000151;GO:0031519;GO:0035102;GO:0005634;GO:0016740;GO:0046872;GO:0006351;GO:0006355;GO:0003674;GO:0008150;GO:0005575;GO:0016567;GO:0050790;GO:0006325;GO:0016607;GO:0003682;GO:0097027;GO:0009952;GO:0016574;GO:0035518;GO:0045892;GO:0048593;GO:0001739;GO:0005654;GO:0005829;GO:0016604	ubiquitin ligase complex;PcG protein complex;PRC1 complex;nucleus;transferase activity;metal ion binding;transcription, DNA-templated;regulation of transcription, DNA-templated;molecular_function;biological_process;cellular_component;protein ubiquitination;regulation of catalytic activity;chromatin organization;nuclear speck;chromatin binding;ubiquitin-protein transferase activator activity;anter…	A protein complex that includes a ubiquitin-protein ligase and enables ubiquitin protein ligase activity. The complex also contains other proteins that may confer substrate specificity on the complex. [GOC:jh2, PMID:9529603];A chromatin-associated multiprotein complex containing Polycomb Group proteins. In Drosophila, Polycomb group proteins are involved in the long-term maintenance of gene repre…	IEA;ND;ISS	cellular_component;molecular_function;biological_process	ENSRNOG00000000467	102.502	-0.448331	0.158871	-2.82198	0.00477287	0.196111	97.3697	107.105	83.1495	130.667	94.3992	93.9985	113.225	118.069	91.3184	101.524	92.3193	95.2272	109.287	116.498	111.901	108.735	107.335	98.0694	116.431	65.0294	98.3074	83.7121	92.6123	108.66	126.511
ENSRNOG00000050655	P4ha1	protein_coding	20	q11	28920616	28971966	1	prolyl 4-hydroxylase subunit alpha 1 [Source:RGD Symbol;Acc:621000]	64475						ENSRNOG00000050655	3625.97	0.451875	0.160017	2.82392	0.00474404	0.196111	3485.65	4269.9	3145.67	2973.95	4213.08	4792.02	3505.45	2686.72	4502.48	5526.65	2298.09	2942.73	5578.6	4537.84	3194.62	2569.03	2837.6	3389.47	3276.58	4048.64	3900.52	4382.77	3965.68	2213.34	2375.86
ENSRNOG00000013090	Gadd45g	protein_coding	17	p14	13391467	13393243	-1	growth arrest and DNA-damage-inducible, gamma [Source:RGD Symbol;Acc:1311796]	291005	GO:0005634;GO:0007275;GO:0005737;GO:0006915;GO:0030154;GO:0006950;GO:0051726;GO:0000185;GO:0043065;GO:0046330;GO:1900745	nucleus;multicellular organism development;cytoplasm;apoptotic process;cell differentiation;response to stress;regulation of cell cycle;activation of MAPKKK activity;positive regulation of apoptotic process;positive regulation of JNK cascade;positive regulation of p38MAPK cascade	A membrane-bounded organelle of eukaryotic cells in which chromosomes are housed and replicated. In most cells, the nucleus contains all of the cell's chromosomes except the organellar chromosomes, and is the site of RNA synthesis and processing. In some species, or in specialized cell types, RNA metabolism or DNA replication may be absent. [GOC:go_curators];The biological process whose specific …	IEA;IBA	cellular_component;biological_process	ENSRNOG00000013090	85.3482	-0.721957	0.255963	-2.82055	0.0047941	0.196192	62.7285	104.044	110.243	72.9306	74.9037	85.4531	64.3119	59.4717	116.311	96.5956	97.8145	86.9466	85.6908	72.8115	104.969	74.6735	115.244	56.9737	134.678	70.6353	85.3984	58.3782	45.7859	101.808	94.013
ENSRNOG00000018952	Sema3g	protein_coding	16	p16	7303578	7315390	1	semaphorin 3G [Source:RGD Symbol;Acc:1306079]	290562	GO:0005615;GO:0038191;GO:0050919;GO:0005102;GO:0030517	extracellular space;neuropilin binding;negative chemotaxis;signaling receptor binding;negative regulation of axon extension	That part of a multicellular organism outside the cells proper, usually taken to be outside the plasma membranes, and occupied by fluid. [ISBN:0198547684];Interacting selectively and non-covalently with a member of the neuropilin family. [GOC:bf, PMID:23871893];The directed movement of a motile cell or organism towards a lower concentration of a chemical. [GOC:ai, GOC:bf, GOC:isa_complete];Intera…	IBA;IEA	cellular_component;molecular_function;biological_process	ENSRNOG00000018952	172.574	-0.568171	0.201542	-2.81912	0.00481551	0.19628	185.377	112.205	189.656	182.326	163.146	142.422	202.899	225.643	116.311	120.252	223.105	144.911	151.511	207.233	190.132	288.213	140.1	182.129	215.484	125.574	185.692	113.452	134.236	180.121	190.347
ENSRNOG00000015026	Arhgef11	protein_coding	2	q34	186980793	187101768	1	Rho guanine nucleotide exchange factor 11 [Source:RGD Symbol;Acc:619705]	78966	GO:0005737;GO:0007186;GO:0035556;GO:0005085;GO:0005089;GO:0035023;GO:0001664;GO:0007266;GO:0045893	cytoplasm;G-protein coupled receptor signaling pathway;intracellular signal transduction;guanyl-nucleotide exchange factor activity;Rho guanyl-nucleotide exchange factor activity;regulation of Rho protein signal transduction;G-protein coupled receptor binding;Rho protein signal transduction;positive regulation of transcription, DNA-templated	All of the contents of a cell excluding the plasma membrane and nucleus, but including other subcellular structures. [ISBN:0198547684];A series of molecular signals that proceeds with an activated receptor promoting the exchange of GDP for GTP on the alpha-subunit of an associated heterotrimeric G-protein complex. The GTP-bound activated alpha-G-protein then dissociates from the beta- and gamma-s…	IEA	cellular_component;biological_process;molecular_function	ENSRNOG00000015026	659.685	0.347195	0.123321	2.81537	0.00487217	0.196536	629.158	666.089	628.76	775.9	622.829	802.31	522.647	594.717	589.244	696.868	440.715	685.222	578.724	706.832	581.29	624.899	725.359	661.268	640.371	883.502	570.978	817.295	826.227	494.354	719.606
ENSRNOG00000030355	Mroh1	protein_coding	7	q34	117445144	117514612	1	maestro heat-like repeat family member 1 [Source:RGD Symbol;Acc:1642414]	100125385						ENSRNOG00000030355	833.677	0.416994	0.148139	2.81487	0.00487966	0.196536	699.377	776.253	682.947	729.306	906.027	987.459	749.097	769.634	1134.27	1038.9	653.929	755.608	1214.57	1030.56	743.695	653.721	955.847	799.499	669.913	1034.86	717.942	954.979	933.407	601.056	640.681
ENSRNOG00000001687	Crybg3	protein_coding	11	q12	42945084	43005097	1	crystallin beta-gamma domain containing 3 [Source:RGD Symbol;Acc:1305628]	288204						ENSRNOG00000001687	474.237	0.391256	0.138971	2.81538	0.00487191	0.196536	515.872	483.501	488.62	481.139	615.647	521.264	400.364	399.685	487.352	388.354	426.427	403.681	531.532	522.002	398.09	441.491	322.005	374.532	535.235	623.385	481.607	545.23	561.918	405.273	496.76
ENSRNOG00000000593	Rev3l	protein_coding	20	q12	44803666	44961382	1	REV3 like, DNA directed polymerase zeta catalytic subunit [Source:RGD Symbol;Acc:1307087]	309812	GO:0003677;GO:0003676;GO:0006281;GO:0005634;GO:0019985;GO:0016035;GO:0000166;GO:0003887;GO:0042276;GO:0005730	DNA binding;nucleic acid binding;DNA repair;nucleus;translesion synthesis;zeta DNA polymerase complex;nucleotide binding;DNA-directed DNA polymerase activity;error-prone translesion synthesis;nucleolus	Any molecular function by which a gene product interacts selectively and non-covalently with DNA (deoxyribonucleic acid). [GOC:dph, GOC:jl, GOC:tb, GOC:vw];Interacting selectively and non-covalently with any nucleic acid. [GOC:jl];The process of restoring DNA after damage. Genomes are subject to damage by chemical and physical agents in the environment (e.g. UV and ionizing radiations, chemical m…	IEA;IBA	molecular_function;biological_process;cellular_component	ENSRNOG00000000593	433.846	0.25247	0.0898826	2.80889	0.00497132	0.19944	410.076	430.458	403.602	419.351	463.787	440.558	451.995	396.186	432.561	442.566	456.101	437.838	483.098	487.277	383.236	387.778	372.283	449.251	456.166	539.295	425.999	468.127	468.265	350.453	385.337
ENSRNOG00000020546	Lipe	protein_coding	1	q21	82248046	82266727	-1	lipase E, hormone sensitive type [Source:RGD Symbol;Acc:3010]	25330	GO:0008152;GO:0016787;GO:0016042;GO:0008203;GO:0016298;GO:0005829	metabolic process;hydrolase activity;lipid catabolic process;cholesterol metabolic process;lipase activity;cytosol	The chemical reactions and pathways, including anabolism and catabolism, by which living organisms transform chemical substances. Metabolic processes typically transform small molecules, but also include macromolecular processes such as DNA repair and replication, and protein synthesis and degradation. [GOC:go_curators, ISBN:0198547684];Catalysis of the hydrolysis of various bonds, e.g. C-O, C-N,…	IEA	biological_process;molecular_function;cellular_component	ENSRNOG00000020546	89.4458	-0.693711	0.247249	-2.80572	0.00502036	0.200618	113.286	69.363	92.4922	77.9952	77.9819	81.6552	94.2033	130.313	62.481	95.6099	46.1597	81.7712	85.6908	129.94	102.988	117.906	85.868	109.277	116.431	75.1201	77.4543	53.9723	62.4353	82.2292	112.583
ENSRNOG00000010882	Sptlc1	protein_coding	17	p14	11856525	11895566	1	serine palmitoyltransferase, long chain base subunit 1 [Source:RGD Symbol;Acc:1307140]	361213	GO:0016020;GO:0016021;GO:0016740;GO:0003824;GO:0009058;GO:0030170;GO:0004758;GO:0006686;GO:0030148;GO:0046511;GO:0046512;GO:0046513;GO:1904504;GO:0005783;GO:0017059;GO:0035339	membrane;integral component of membrane;transferase activity;catalytic activity;biosynthetic process;pyridoxal phosphate binding;serine C-palmitoyltransferase activity;sphingomyelin biosynthetic process;sphingolipid biosynthetic process;sphinganine biosynthetic process;sphingosine biosynthetic process;ceramide biosynthetic process;positive regulation of lipophagy;endoplasmic reticulum;serine C-pa…	A lipid bilayer along with all the proteins and protein complexes embedded in it an attached to it. [GOC:dos, GOC:mah, ISBN:0815316194];The component of a membrane consisting of the gene products and protein complexes having at least some part of their peptide sequence embedded in the hydrophobic region of the membrane. [GOC:dos, GOC:go_curators];Catalysis of the transfer of a group, e.g. a methy…	IEA	cellular_component;molecular_function;biological_process	ENSRNOG00000010882	259.534	0.295894	0.105608	2.80182	0.00508153	0.202269	272.448	284.592	295.228	260.322	262.676	253.511	302.538	256.253	257.614	190.234	312.127	228.752	259.556	267.722	284.208	277.733	251.955	239.103	215.484	274.693	229.384	302.906	253.903	225.151	227.488
ENSRNOG00000000503	Ppard	protein_coding	20	p12	7818289	7885333	1	peroxisome proliferator-activated receptor delta [Source:RGD Symbol;Acc:3370]	25682	GO:0005634;GO:0003677;GO:0046872;GO:0006351;GO:0006355;GO:0008270;GO:0043565;GO:0050728;GO:0003700;GO:0071222;GO:0003707;GO:0004879;GO:0030522;GO:0043401;GO:0009749;GO:0043066;GO:0033189;GO:0007566;GO:0014823;GO:0007507;GO:0010033;GO:0019395;GO:0032024;GO:0046697;GO:0048662;GO:0097755;GO:0032966;GO:0030308;GO:0014912;GO:0005504;GO:0051059;GO:0006629;GO:0008654;GO:0003713;GO:0006029;GO:0006776;GO:…	nucleus;DNA binding;metal ion binding;transcription, DNA-templated;regulation of transcription, DNA-templated;zinc ion binding;sequence-specific DNA binding;negative regulation of inflammatory response;DNA binding transcription factor activity;cellular response to lipopolysaccharide;steroid hormone receptor activity;nuclear receptor activity;intracellular receptor signaling pathway;steroid hormon…	A membrane-bounded organelle of eukaryotic cells in which chromosomes are housed and replicated. In most cells, the nucleus contains all of the cell's chromosomes except the organellar chromosomes, and is the site of RNA synthesis and processing. In some species, or in specialized cell types, RNA metabolism or DNA replication may be absent. [GOC:go_curators];Any molecular function by which a gene…	IEA;IDA;IEP;TAS;IMP;IPI	cellular_component;molecular_function;biological_process	ENSRNOG00000000503	352.426	-0.296645	0.10595	-2.79986	0.00511245	0.202708	332.368	363.136	249.449	298.813	325.267	350.358	285.327	294.735	360.467	322.314	232.996	308.453	413.551	398.783	290.15	277.733	437.249	375.466	490.053	432.782	428.978	327.138	335.069	406.252	470.065
ENSRNOG00000010999	Cep295	protein_coding	8	q12	13871213	13909188	-1	centrosomal protein 295 [Source:RGD Symbol;Acc:1311723]	363018	GO:0005813;GO:0008017;GO:0010825;GO:1901985;GO:1903724;GO:1904951;GO:0005737;GO:0005814;GO:0005829;GO:0005856;GO:0005886;GO:1990498;GO:0005815	centrosome;microtubule binding;positive regulation of centrosome duplication;positive regulation of protein acetylation;positive regulation of centriole elongation;positive regulation of establishment of protein localization;cytoplasm;centriole;cytosol;cytoskeleton;plasma membrane;mitotic spindle microtubule;microtubule organizing center	A structure comprised of a core structure (in most organisms, a pair of centrioles) and peripheral material from which a microtubule-based structure, such as a spindle apparatus, is organized. Centrosomes occur close to the nucleus during interphase in many eukaryotic cells, though in animal cells it changes continually during the cell-division cycle. [GOC:mah, ISBN:0198547684];Interacting select…	IEA;ISS	cellular_component;molecular_function;biological_process	ENSRNOG00000010999	385.926	0.341584	0.122112	2.79731	0.00515304	0.202739	420.375	423.318	333.532	351.485	367.336	454.801	393.118	379.569	486.39	342.027	527.539	400.575	388.713	386.461	397.099	393.018	314.096	294.208	334.522	386.813	324.712	453.808	386.058	350.453	354
ENSRNOG00000057880	Myh11	protein_coding	10	q11	764421	859184	1	myosin heavy chain 11 [Source:RGD Symbol;Acc:3136]	24582	GO:0000166;GO:0005524;GO:0003777;GO:0007018;GO:0008017;GO:0003774;GO:0003779;GO:0016459;GO:0051015;GO:0008307;GO:0048251;GO:0048739	nucleotide binding;ATP binding;microtubule motor activity;microtubule-based movement;microtubule binding;motor activity;actin binding;myosin complex;actin filament binding;structural constituent of muscle;elastic fiber assembly;cardiac muscle fiber development	Interacting selectively and non-covalently with a nucleotide, any compound consisting of a nucleoside that is esterified with (ortho)phosphate or an oligophosphate at any hydroxyl group on the ribose or deoxyribose. [GOC:mah, ISBN:0198547684];Interacting selectively and non-covalently with ATP, adenosine 5'-triphosphate, a universally important coenzyme and enzyme regulator. [ISBN:0198506732];Cat…	IEA	molecular_function;biological_process;cellular_component	ENSRNOG00000057880	711.719	-1.50808	0.539082	-2.7975	0.00514993	0.202739	991.486	473.3	756.754	1073.7	1556.56	382.64	952.903	1001.4	1505.31	909.773	385.763	840.484	973.647	1151.54	1121.98	433.63	190.943	284.868	496.135	126.695	177.748	90.321	198.752	1360.7	349.357
ENSRNOG00000002093	Tgfbr3	protein_coding	14	p22	3506339	3682545	1	transforming growth factor beta receptor 3 [Source:RGD Symbol;Acc:61821]	29610	GO:0016020;GO:0016021;GO:0005576;GO:0005886;GO:0005515;GO:0005615;GO:0005737;GO:0001666;GO:0031012;GO:0050431;GO:0031100;GO:0065003;GO:0017134;GO:0005024;GO:0005887;GO:0030511;GO:0007179;GO:0048185;GO:0043235;GO:0005114;GO:0005160;GO:0005539;GO:0008201;GO:0015026;GO:0046332;GO:0070123;GO:0001837;GO:0006955;GO:0007165;GO:0007181;GO:0030509;GO:0030512;GO:0032354;GO:0034695;GO:0034699;GO:0035556;GO:…	membrane;integral component of membrane;extracellular region;plasma membrane;protein binding;extracellular space;cytoplasm;response to hypoxia;extracellular matrix;transforming growth factor beta binding;animal organ regeneration;protein-containing complex assembly;fibroblast growth factor binding;transforming growth factor beta-activated receptor activity;integral component of plasma membrane;po…	A lipid bilayer along with all the proteins and protein complexes embedded in it an attached to it. [GOC:dos, GOC:mah, ISBN:0815316194];The component of a membrane consisting of the gene products and protein complexes having at least some part of their peptide sequence embedded in the hydrophobic region of the membrane. [GOC:dos, GOC:go_curators];The space external to the outermost structure of a…	IEA;IPI;IDA;IEP;TAS;IMP;NAS	cellular_component;molecular_function;biological_process	ENSRNOG00000002093	95.5545	-0.803837	0.2875	-2.79596	0.00517466	0.202807	120.776	65.2828	123.323	105.344	113.895	72.1604	110.508	135.56	103.815	60.1258	112.102	73.4906	62.0948	134.421	90.1148	153.277	74.0047	96.2014	125.989	87.4533	90.3634	36.3487	52.0294	81.2503	107.941
ENSRNOG00000036918	Etfbkmt	protein_coding	4	q44	183656013	183665754	1	electron transfer flavoprotein beta subunit lysine methyltransferase [Source:RGD Symbol;Acc:735147]	316976	GO:0005737;GO:0016740;GO:0005739;GO:0008168;GO:0032259;GO:0005759;GO:0016279;GO:0018023;GO:0031072;GO:0018022;GO:1904733;GO:1904736;GO:0032991	cytoplasm;transferase activity;mitochondrion;methyltransferase activity;methylation;mitochondrial matrix;protein-lysine N-methyltransferase activity;peptidyl-lysine trimethylation;heat shock protein binding;peptidyl-lysine methylation;negative regulation of electron transfer activity;negative regulation of fatty acid beta-oxidation using acyl-CoA dehydrogenase;protein-containing complex	All of the contents of a cell excluding the plasma membrane and nucleus, but including other subcellular structures. [ISBN:0198547684];Catalysis of the transfer of a group, e.g. a methyl group, glycosyl group, acyl group, phosphorus-containing, or other groups, from one compound (generally regarded as the donor) to another compound (generally regarded as the acceptor). Transferase is the systemat…	IEA;ISS	cellular_component;molecular_function;biological_process	ENSRNOG00000036918	101.398	0.56419	0.202094	2.79172	0.00524293	0.204695	95.4972	63.2427	104.638	96.2278	127.234	112.039	89.6743	107.574	85.5509	111.381	95.6165	83.8414	95.626	91.8545	100.018	79.9137	64.401	103.673	75.5933	144.634	127.105	152.004	122.789	115.512	88.2098
ENSRNOG00000017558	Tubb2a	protein_coding	17	p12	31493107	31498651	1	tubulin, beta 2A class IIa [Source:RGD Symbol;Acc:1588452]	498736	GO:0005737;GO:0000166;GO:0005525;GO:0003924;GO:0005200;GO:0005856;GO:0005874;GO:0007017;GO:0007010	cytoplasm;nucleotide binding;GTP binding;GTPase activity;structural constituent of cytoskeleton;cytoskeleton;microtubule;microtubule-based process;cytoskeleton organization	All of the contents of a cell excluding the plasma membrane and nucleus, but including other subcellular structures. [ISBN:0198547684];Interacting selectively and non-covalently with a nucleotide, any compound consisting of a nucleoside that is esterified with (ortho)phosphate or an oligophosphate at any hydroxyl group on the ribose or deoxyribose. [GOC:mah, ISBN:0198547684];Interacting selective…	IEA	cellular_component;molecular_function;biological_process	ENSRNOG00000017558	54.0775	-0.594669	0.213115	-2.79037	0.00526483	0.204766	58.0473	48.9621	48.5817	56.7238	54.3821	52.2214	69.7467	34.9834	37.4886	48.2978	59.3481	61.0696	42.2245	45.9272	57.4358	43.232	72.3099	71.9176	78.2	45.969	55.6082	39.6531	45.7859	67.5454	55.7114
ENSRNOG00000061108	Arcn1	protein_coding	8	q22	49051246	49075892	-1	archain 1 [Source:RGD Symbol;Acc:1359110]	300674	GO:0016020;GO:0005737;GO:0015031;GO:0005794;GO:0000139;GO:0031410;GO:0016192;GO:0030126;GO:0030663;GO:0006890;GO:0008344;GO:0021691;GO:0043473;GO:0048193;GO:0005783;GO:0030137	membrane;cytoplasm;protein transport;Golgi apparatus;Golgi membrane;cytoplasmic vesicle;vesicle-mediated transport;COPI vesicle coat;COPI-coated vesicle membrane;retrograde vesicle-mediated transport, Golgi to ER;adult locomotory behavior;cerebellar Purkinje cell layer maturation;pigmentation;Golgi vesicle transport;endoplasmic reticulum;COPI-coated vesicle	A lipid bilayer along with all the proteins and protein complexes embedded in it an attached to it. [GOC:dos, GOC:mah, ISBN:0815316194];All of the contents of a cell excluding the plasma membrane and nucleus, but including other subcellular structures. [ISBN:0198547684];The directed movement of proteins into, out of or within a cell, or between cells, by means of some agent such as a transporter …	IEA	cellular_component;biological_process	ENSRNOG00000061108	981.2	0.220297	0.0791529	2.78318	0.00538289	0.208561	925.012	979.242	1049.18	945.059	1042.5	988.408	887.685	933.181	933.37	959.056	1028.7	1012.31	942.599	995.837	941.749	989.096	773.377	896.635	987.926	1056.17	1016.84	1102.58	1144.65	1018.08	970.307
ENSRNOG00000007637	Acer2	protein_coding	5	q32	105230580	105279731	1	alkaline ceramidase 2 [Source:RGD Symbol;Acc:1304629]	313339	GO:0016020;GO:0016021;GO:0016787;GO:0003674;GO:0008150;GO:0005575;GO:0006629;GO:0006672;GO:0016811;GO:0017040;GO:0071633;GO:0102121;GO:0001953;GO:0006919;GO:0008284;GO:0010942;GO:0032526;GO:0033629;GO:0035690;GO:0046512;GO:0090285;GO:0005794;GO:0030173	membrane;integral component of membrane;hydrolase activity;molecular_function;biological_process;cellular_component;lipid metabolic process;ceramide metabolic process;hydrolase activity, acting on carbon-nitrogen (but not peptide) bonds, in linear amides;N-acylsphingosine amidohydrolase activity;dihydroceramidase activity;ceramidase activity;negative regulation of cell-matrix adhesion;activation …	A lipid bilayer along with all the proteins and protein complexes embedded in it an attached to it. [GOC:dos, GOC:mah, ISBN:0815316194];The component of a membrane consisting of the gene products and protein complexes having at least some part of their peptide sequence embedded in the hydrophobic region of the membrane. [GOC:dos, GOC:go_curators];Catalysis of the hydrolysis of various bonds, e.g.…	IEA;ND	cellular_component;molecular_function;biological_process	ENSRNOG00000007637	131.474	-0.89681	0.322453	-2.78122	0.00541557	0.209033	208.783	131.586	175.642	187.391	218.555	135.776	120.472	142.557	88.4346	96.5956	68.1405	111.789	114.254	107.537	119.823	220.09	131.062	137.297	157.269	118.847	170.797	49.5664	66.5976	99.8498	106.78
ENSRNOG00000008345	Clcn6	protein_coding	5	q36	164811816	164844586	-1	chloride voltage-gated channel 6 [Source:RGD Symbol;Acc:1305379]	295586	GO:0016020;GO:0016021;GO:0006811;GO:0003674;GO:0005575;GO:0055085;GO:0009612;GO:0006821;GO:1902476;GO:0005247	membrane;integral component of membrane;ion transport;molecular_function;cellular_component;transmembrane transport;response to mechanical stimulus;chloride transport;chloride transmembrane transport;voltage-gated chloride channel activity	A lipid bilayer along with all the proteins and protein complexes embedded in it an attached to it. [GOC:dos, GOC:mah, ISBN:0815316194];The component of a membrane consisting of the gene products and protein complexes having at least some part of their peptide sequence embedded in the hydrophobic region of the membrane. [GOC:dos, GOC:go_curators];The directed movement of charged atoms or small ch…	IEA;ND;IMP;IBA	cellular_component;biological_process;molecular_function	ENSRNOG00000008345	486.983	-0.30479	0.109831	-2.77509	0.00551861	0.211408	508.382	503.902	471.803	498.359	465.839	411.125	479.169	514.255	517.15	460.308	400.05	564.118	502.968	479.436	529.796	448.041	575.655	506.225	473.544	516.871	519.341	386.618	381.896	496.312	558.275
ENSRNOG00000006209	Mbd6	protein_coding	7	q22	70571435	70577147	-1	methyl-CpG binding domain protein 6 [Source:RGD Symbol;Acc:1311050]	362892	GO:0005634;GO:0003677;GO:0003682;GO:0001650;GO:0005654;GO:0010369	nucleus;DNA binding;chromatin binding;fibrillar center;nucleoplasm;chromocenter	A membrane-bounded organelle of eukaryotic cells in which chromosomes are housed and replicated. In most cells, the nucleus contains all of the cell's chromosomes except the organellar chromosomes, and is the site of RNA synthesis and processing. In some species, or in specialized cell types, RNA metabolism or DNA replication may be absent. [GOC:go_curators];Any molecular function by which a gene…	IEA;IBA	cellular_component;molecular_function	ENSRNOG00000006209	1165.43	-0.263817	0.0950276	-2.77621	0.0054997	0.211408	1289.21	1150.61	1085.62	1125.36	1091.75	1063.42	1250.91	1107.22	1239.05	1162.1	1177.07	1114.78	1073	1103.37	1240.81	1143.68	1606.64	1170.3	1157.36	1102.14	1150.89	1019.97	990.64	1153.17	1354.48
ENSRNOG00000024363	Sertad1	protein_coding	1	q21	84293102	84296367	1	SERTA domain containing 1 [Source:RGD Symbol;Acc:1549778]	361526	GO:0030308;GO:0045893;GO:0045944;GO:0005634;GO:0005737	negative regulation of cell growth;positive regulation of transcription, DNA-templated;positive regulation of transcription by RNA polymerase II;nucleus;cytoplasm	Any process that stops, prevents, or reduces the frequency, rate, extent or direction of cell growth. [GOC:go_curators];Any process that activates or increases the frequency, rate or extent of cellular DNA-templated transcription. [GOC:go_curators, GOC:txnOH];Any process that activates or increases the frequency, rate or extent of transcription from an RNA polymerase II promoter. [GOC:go_curators…	IEA	biological_process;cellular_component	ENSRNOG00000024363	430.288	-0.351076	0.126587	-2.7734	0.0055474	0.211715	395.096	396.797	395.194	305.903	454.552	415.872	334.241	353.332	334.514	394.268	416.536	397.47	387.472	386.461	487.214	351.096	688.639	460.459	491.791	394.661	496.502	416.358	442.25	557.005	598.898
ENSRNOG00000008637	Strada	protein_coding	10	q32.1	94355384	94384339	-1	STE20-related kinase adaptor alpha [Source:RGD Symbol;Acc:727905]	303605	GO:0004672;GO:0005524;GO:0016301;GO:0006468;GO:0016310;GO:0071902;GO:0019900;GO:0030295;GO:0043539;GO:0006611;GO:0032147;GO:0005634;GO:0005654;GO:0005737;GO:0005829	protein kinase activity;ATP binding;kinase activity;protein phosphorylation;phosphorylation;positive regulation of protein serine/threonine kinase activity;kinase binding;protein kinase activator activity;protein serine/threonine kinase activator activity;protein export from nucleus;activation of protein kinase activity;nucleus;nucleoplasm;cytoplasm;cytosol	Catalysis of the phosphorylation of an amino acid residue in a protein, usually according to the reaction: a protein + ATP = a phosphoprotein + ADP. [MetaCyc:PROTEIN-KINASE-RXN];Interacting selectively and non-covalently with ATP, adenosine 5'-triphosphate, a universally important coenzyme and enzyme regulator. [ISBN:0198506732];Catalysis of the transfer of a phosphate group, usually from ATP, to…	IEA	molecular_function;biological_process;cellular_component	ENSRNOG00000008637	179.659	-0.399222	0.144042	-2.77156	0.00557876	0.212118	156.353	153.007	198.064	159.029	130.312	150.018	222.827	230.016	173.986	165.592	180.243	205.981	132.883	159.065	205.977	199.129	219.189	187.733	162.482	117.726	198.601	152.004	183.143	216.341	229.81
ENSRNOG00000027761	Htatsf1	protein_coding	X	q37	159513800	159528281	1	HIV-1 Tat specific factor 1 [Source:RGD Symbol;Acc:1563377]	317612	GO:0003676;GO:0000398;GO:0003723;GO:0005686;GO:0005684;GO:0005654	nucleic acid binding;mRNA splicing, via spliceosome;RNA binding;U2 snRNP;U2-type spliceosomal complex;nucleoplasm	Interacting selectively and non-covalently with any nucleic acid. [GOC:jl];The joining together of exons from one or more primary transcripts of messenger RNA (mRNA) and the excision of intron sequences, via a spliceosomal mechanism, so that mRNA consisting only of the joined exons is produced. [GOC:krc, ISBN:0198506732, ISBN:0879695897];Interacting selectively and non-covalently with an RNA mole…	IEA;IBA	molecular_function;biological_process;cellular_component	ENSRNOG00000027761	566.618	0.385212	0.139156	2.76819	0.00563678	0.213527	647.883	630.387	633.431	555.083	639.246	620.01	533.517	475.774	630.577	676.169	600.076	507.189	649.512	613.857	534.747	453.281	301.668	531.443	563.909	567.325	529.271	648.769	655.57	519.806	441.049
ENSRNOG00000027992	Dscam	protein_coding	11	q11	37004902	37253776	-1	DS cell adhesion molecule [Source:RGD Symbol;Acc:619992]	171119	GO:0016020;GO:0016021;GO:0007155;GO:0005887;GO:0007399;GO:0007162;GO:0007626;GO:0042327;GO:0048813;GO:0048842;GO:0060060;GO:0070593;GO:0005886;GO:0030424;GO:0030426	membrane;integral component of membrane;cell adhesion;integral component of plasma membrane;nervous system development;negative regulation of cell adhesion;locomotory behavior;positive regulation of phosphorylation;dendrite morphogenesis;positive regulation of axon extension involved in axon guidance;post-embryonic retina morphogenesis in camera-type eye;dendrite self-avoidance;plasma membrane;ax…	A lipid bilayer along with all the proteins and protein complexes embedded in it an attached to it. [GOC:dos, GOC:mah, ISBN:0815316194];The component of a membrane consisting of the gene products and protein complexes having at least some part of their peptide sequence embedded in the hydrophobic region of the membrane. [GOC:dos, GOC:go_curators];The attachment of a cell, either to another cell o…	IEA	cellular_component;biological_process	ENSRNOG00000027992	198.606	-0.433609	0.156811	-2.76517	0.00568924	0.214716	159.162	220.329	235.435	232.973	203.163	209.835	206.523	149.554	215.319	244.446	170.351	167.683	172.624	229.636	150.521	186.029	233.877	200.809	209.402	160.331	219.454	167.424	165.453	199.7	253.023
ENSRNOG00000009739	Washc5	protein_coding	7	q33	99625619	99677268	-1	WASH complex subunit 5 [Source:RGD Symbol;Acc:1564420]	362919	GO:0043025;GO:0010976;GO:0043005;GO:0071203;GO:0001556;GO:0016197;GO:0040038;GO:0090306;GO:0005654;GO:0005768;GO:0005769	neuronal cell body;positive regulation of neuron projection development;neuron projection;WASH complex;oocyte maturation;endosomal transport;polar body extrusion after meiotic divisions;spindle assembly involved in meiosis;nucleoplasm;endosome;early endosome	The portion of a neuron that includes the nucleus, but excludes cell projections such as axons and dendrites. [GOC:go_curators];Any process that increases the rate, frequency or extent of neuron projection development. Neuron projection development is the process whose specific outcome is the progression of a neuron projection over time, from its formation to the mature structure. A neuron projec…	IDA;IMP;IEA	cellular_component;biological_process	ENSRNOG00000009739	478.909	-0.244758	0.0886148	-2.76204	0.00574411	0.215538	481.231	435.559	479.278	518.617	429.927	454.801	519.024	500.262	490.235	419.895	483.577	510.294	416.035	479.436	543.66	547.606	494.871	430.572	507.431	385.691	459.761	421.865	448.493	538.406	571.042
ENSRNOG00000025324	Spire1	protein_coding	18	q12.1	63226557	63357298	-1	spire-type actin nucleation factor 1 [Source:RGD Symbol;Acc:1305892]	307348	GO:0016192;GO:0003779;GO:0045010;GO:0030036;GO:0051295;GO:0005654;GO:0005829	vesicle-mediated transport;actin binding;actin nucleation;actin cytoskeleton organization;establishment of meiotic spindle localization;nucleoplasm;cytosol	A cellular transport process in which transported substances are moved in membrane-bounded vesicles; transported substances are enclosed in the vesicle lumen or located in the vesicle membrane. The process begins with a step that directs a substance to the forming vesicle, and includes vesicle budding and coating. Vesicles are then targeted to, and fuse with, an acceptor membrane. [GOC:ai, GOC:ma…	IEA	biological_process;molecular_function;cellular_component	ENSRNOG00000025324	732.524	-0.501139	0.181472	-2.76152	0.00575331	0.215538	541.151	902.739	638.103	741.461	835.227	1075.76	615.945	754.766	939.137	951.171	452.804	772.169	796.055	575.771	639.716	757.215	559.272	874.219	663.831	614.415	743.76	504.476	596.257	672.518	1087.53
ENSRNOG00000008950	Adi1	protein_coding	6	q16	47940183	47947230	1	acireductone dioxygenase 1 [Source:RGD Symbol;Acc:727828]	298934	GO:0016020;GO:0005634;GO:0005737;GO:0005886;GO:0046872;GO:0016491;GO:0055114;GO:0051213;GO:0019509;GO:0008652;GO:0009086;GO:0010309;GO:0006555	membrane;nucleus;cytoplasm;plasma membrane;metal ion binding;oxidoreductase activity;oxidation-reduction process;dioxygenase activity;L-methionine salvage from methylthioadenosine;cellular amino acid biosynthetic process;methionine biosynthetic process;acireductone dioxygenase [iron(II)-requiring] activity;methionine metabolic process	A lipid bilayer along with all the proteins and protein complexes embedded in it an attached to it. [GOC:dos, GOC:mah, ISBN:0815316194];A membrane-bounded organelle of eukaryotic cells in which chromosomes are housed and replicated. In most cells, the nucleus contains all of the cell's chromosomes except the organellar chromosomes, and is the site of RNA synthesis and processing. In some species,…	IEA;ISS;IBA	cellular_component;molecular_function;biological_process	ENSRNOG00000008950	81.8192	0.530027	0.192048	2.75986	0.00578258	0.215841	81.4535	93.844	75.6754	84.0727	75.9298	125.331	82.4279	69.9667	92.2796	106.452	68.1405	83.8414	116.738	90.7343	55.4553	73.3634	74.5696	78.4555	66.0355	90.8169	67.5243	105.742	87.4094	57.7562	40.6229
ENSRNOG00000002255	Fam162a	protein_coding	11	q22	67618625	67646253	1	family with sequence similarity 162, member A [Source:RGD Symbol;Acc:1590883]	360721	GO:0016020;GO:0016021;GO:0006915;GO:0005739;GO:0043065;GO:0051402;GO:0071456;GO:0006919;GO:0090200	membrane;integral component of membrane;apoptotic process;mitochondrion;positive regulation of apoptotic process;neuron apoptotic process;cellular response to hypoxia;activation of cysteine-type endopeptidase activity involved in apoptotic process;positive regulation of release of cytochrome c from mitochondria	A lipid bilayer along with all the proteins and protein complexes embedded in it an attached to it. [GOC:dos, GOC:mah, ISBN:0815316194];The component of a membrane consisting of the gene products and protein complexes having at least some part of their peptide sequence embedded in the hydrophobic region of the membrane. [GOC:dos, GOC:go_curators];A programmed cell death process which begins when …	IEA;IMP;IDA;ISS	cellular_component;biological_process	ENSRNOG00000002255	134.402	0.419587	0.152102	2.75859	0.00580512	0.215891	132.011	136.686	139.205	113.448	125.181	167.108	120.472	104.95	141.303	143.908	111.003	131.455	161.446	127.7	144.58	119.216	147.444	106.475	113.824	126.695	113.203	150.902	210.199	144.88	125.351
ENSRNOG00000009046	Phf13	protein_coding	5	q36	169161412	169167831	-1	PHD finger protein 13 [Source:RGD Symbol;Acc:1308145]	313742	GO:0046872;GO:0005634;GO:0003682;GO:0007076;GO:0000278;GO:0007059	metal ion binding;nucleus;chromatin binding;mitotic chromosome condensation;mitotic cell cycle;chromosome segregation	Interacting selectively and non-covalently with any metal ion. [GOC:ai];A membrane-bounded organelle of eukaryotic cells in which chromosomes are housed and replicated. In most cells, the nucleus contains all of the cell's chromosomes except the organellar chromosomes, and is the site of RNA synthesis and processing. In some species, or in specialized cell types, RNA metabolism or DNA replication…	IEA;IBA	molecular_function;cellular_component;biological_process	ENSRNOG00000009046	207.039	-0.370857	0.134794	-2.75128	0.00593625	0.219965	160.098	165.247	157.891	182.326	174.433	158.563	182.066	188.036	189.365	182.349	198.926	237.033	185.043	157.945	241.627	204.37	264.948	202.677	291.078	184.997	279.034	202.671	224.767	269.203	289.003
ENSRNOG00000016250	Ammecr1l	protein_coding	18	p12	24540659	24563576	1	AMMECR1 like [Source:RGD Symbol;Acc:1307915]	307526						ENSRNOG00000016250	419.326	-0.235993	0.0858817	-2.74789	0.00599805	0.22145	381.989	360.075	411.076	408.209	468.918	424.417	376.813	368.2	368.157	386.382	414.338	428.523	419.761	401.023	427.798	410.049	469.45	444.581	457.035	411.479	459.761	372.299	409.992	517.848	480.511
ENSRNOG00000008414	Bsg	protein_coding	7	q11	12875537	12882753	-1	basigin [Source:RGD Symbol;Acc:2220]	25246	GO:0016020;GO:0016021;GO:0005886;GO:0005515;GO:0005739;GO:0045121;GO:0030246;GO:0051591;GO:0007566;GO:0043434;GO:0042475;GO:0005887;GO:0042383;GO:0046697;GO:0072659;GO:0046689;GO:0042470;GO:0005537;GO:0002080;GO:0043231	membrane;integral component of membrane;plasma membrane;protein binding;mitochondrion;membrane raft;carbohydrate binding;response to cAMP;embryo implantation;response to peptide hormone;odontogenesis of dentin-containing tooth;integral component of plasma membrane;sarcolemma;decidualization;protein localization to plasma membrane;response to mercury ion;melanosome;mannose binding;acrosomal membra…	A lipid bilayer along with all the proteins and protein complexes embedded in it an attached to it. [GOC:dos, GOC:mah, ISBN:0815316194];The component of a membrane consisting of the gene products and protein complexes having at least some part of their peptide sequence embedded in the hydrophobic region of the membrane. [GOC:dos, GOC:go_curators];The membrane surrounding a cell that separates the…	IEA;IPI;IDA;IEP;IMP	cellular_component;molecular_function;biological_process	ENSRNOG00000008414	2196.56	-0.403152	0.146912	-2.74416	0.00606653	0.22317	1840.66	1788.14	2137.6	2229.45	1709.45	2042.33	2392.22	2479.45	2031.11	2005.84	1889.25	1929.39	1955.99	2793.72	2373.68	2772.09	3301.4	2411.57	2335.57	2069.73	2376.26	1640.1	2015.62	2235.85	2134.44
ENSRNOG00000010068	Plpp7	protein_coding	3	p12	11114551	11130425	1	phospholipid phosphatase 7 (inactive) [Source:RGD Symbol;Acc:1305821]	296635	GO:0016020;GO:0016021;GO:0005634;GO:0005635;GO:0005783;GO:0005789;GO:0010832	membrane;integral component of membrane;nucleus;nuclear envelope;endoplasmic reticulum;endoplasmic reticulum membrane;negative regulation of myotube differentiation	A lipid bilayer along with all the proteins and protein complexes embedded in it an attached to it. [GOC:dos, GOC:mah, ISBN:0815316194];The component of a membrane consisting of the gene products and protein complexes having at least some part of their peptide sequence embedded in the hydrophobic region of the membrane. [GOC:dos, GOC:go_curators];A membrane-bounded organelle of eukaryotic cells i…	IEA	cellular_component;biological_process	ENSRNOG00000010068	78.3494	-0.713076	0.260076	-2.7418	0.00611041	0.223367	91.7522	100.984	71.9384	83.0598	75.9298	79.7563	71.5583	54.2242	69.2097	75.8965	45.0606	83.8414	54.6434	75.0518	72.2899	77.2936	171.171	94.3335	77.3311	66.1506	86.3914	67.19	48.9076	73.419	90.5311
ENSRNOG00000002338	Dgke	protein_coding	10	q26	76386471	76407989	-1	diacylglycerol kinase epsilon [Source:RGD Symbol;Acc:1560914]	497978	GO:0016020;GO:0016021;GO:0016301;GO:0016310;GO:0007165;GO:0035556;GO:0005622;GO:0008152;GO:0003951;GO:0004143;GO:0007205;GO:0000166;GO:0005524;GO:0016740;GO:0046834;GO:0005634;GO:0005737;GO:0005829	membrane;integral component of membrane;kinase activity;phosphorylation;signal transduction;intracellular signal transduction;intracellular;metabolic process;NAD+ kinase activity;diacylglycerol kinase activity;protein kinase C-activating G-protein coupled receptor signaling pathway;nucleotide binding;ATP binding;transferase activity;lipid phosphorylation;nucleus;cytoplasm;cytosol	A lipid bilayer along with all the proteins and protein complexes embedded in it an attached to it. [GOC:dos, GOC:mah, ISBN:0815316194];The component of a membrane consisting of the gene products and protein complexes having at least some part of their peptide sequence embedded in the hydrophobic region of the membrane. [GOC:dos, GOC:go_curators];Catalysis of the transfer of a phosphate group, us…	IEA	cellular_component;molecular_function;biological_process	ENSRNOG00000002338	85.2676	-0.560212	0.204344	-2.74151	0.00611574	0.223367	103.923	88.7438	86.8866	98.2537	59.5125	100.645	79.7105	90.0821	71.1322	72.9395	50.5558	91.0869	89.4165	106.417	90.1148	111.355	85.3031	73.7856	110.349	68.3929	106.251	57.2767	68.6788	91.0395	78.9245
ENSRNOG00000030210	Fndc1	protein_coding	1	q11	47605262	47687504	1	fibronectin type III domain containing 1 [Source:RGD Symbol;Acc:1310640]	308099	GO:0016607;GO:0005576;GO:0005737;GO:0071456;GO:0005886;GO:0001934;GO:0010666;GO:0051223;GO:0005911;GO:0031966	nuclear speck;extracellular region;cytoplasm;cellular response to hypoxia;plasma membrane;positive regulation of protein phosphorylation;positive regulation of cardiac muscle cell apoptotic process;regulation of protein transport;cell-cell junction;mitochondrial membrane	A discrete extra-nucleolar subnuclear domain, 20-50 in number, in which splicing factors are seen to be localized by immunofluorescence microscopy. [http://www.cellnucleus.com/];The space external to the outermost structure of a cell. For cells without external protective or external encapsulating structures this refers to space outside of the plasma membrane. This term covers the host cell envir…	IEA;IDA;IMP	cellular_component;biological_process	ENSRNOG00000030210	58.3448	-0.805768	0.295157	-2.72997	0.00633408	0.223584	37.4499	43.8619	59.7929	67.8659	45.1474	52.2214	96.0149	47.2275	56.7135	56.1832	21.9808	66.245	38.4988	48.1676	62.3872	77.2936	106.205	59.7757	72.1177	56.0598	64.5453	36.3487	39.5423	74.3979	71.9606
ENSRNOG00000045752	Rrm1	protein_coding	1	q32	167538263	167562688	1	ribonucleotide reductase catalytic subunit M1 [Source:RGD Symbol;Acc:1592569]	685579	GO:0000166;GO:0005524;GO:0003674;GO:0016491;GO:0055114;GO:0005737;GO:0008584;GO:0006260;GO:0043025;GO:0010212;GO:0042995;GO:0000278;GO:0006206;GO:0021846;GO:0060041;GO:0005635;GO:0004748;GO:0017076;GO:0042802;GO:0097718;GO:0009263;GO:0051259;GO:0051290;GO:0005829;GO:0005971	nucleotide binding;ATP binding;molecular_function;oxidoreductase activity;oxidation-reduction process;cytoplasm;male gonad development;DNA replication;neuronal cell body;response to ionizing radiation;cell projection;mitotic cell cycle;pyrimidine nucleobase metabolic process;cell proliferation in forebrain;retina development in camera-type eye;nuclear envelope;ribonucleoside-diphosphate reductase…	Interacting selectively and non-covalently with a nucleotide, any compound consisting of a nucleoside that is esterified with (ortho)phosphate or an oligophosphate at any hydroxyl group on the ribose or deoxyribose. [GOC:mah, ISBN:0198547684];Interacting selectively and non-covalently with ATP, adenosine 5'-triphosphate, a universally important coenzyme and enzyme regulator. [ISBN:0198506732];A m…	IEA;ND;IDA;IEP	molecular_function;biological_process;cellular_component	ENSRNOG00000045752	417.846	0.485794	0.177711	2.73361	0.0062644	0.223584	454.08	362.116	455.921	333.252	445.318	466.194	393.118	377.82	491.197	433.695	730.861	457.505	427.212	367.418	373.333	334.066	414.652	367.06	341.473	501.175	376.349	522.099	403.748	291.718	320.341
ENSRNOG00000006833	Rb1cc1	protein_coding	5	q12	13033918	13097341	-1	RB1-inducible coiled-coil 1 [Source:RGD Symbol;Acc:1309346]	312927	GO:0003674;GO:0008150;GO:0005575;GO:0019901;GO:0000045;GO:0000422;GO:0034045;GO:0032947;GO:0001889;GO:0001934;GO:0006914;GO:0007507;GO:0030242;GO:0043066;GO:0045793;GO:0046330;GO:0061709;GO:0061723;GO:2001237;GO:0000407;GO:0005634;GO:0005829;GO:0031965;GO:1990316	molecular_function;biological_process;cellular_component;protein kinase binding;autophagosome assembly;autophagy of mitochondrion;phagophore assembly site membrane;protein-containing complex scaffold activity;liver development;positive regulation of protein phosphorylation;autophagy;heart development;autophagy of peroxisome;negative regulation of apoptotic process;positive regulation of cell size…	A molecular process that can be carried out by the action of a single macromolecular machine, usually via direct physical interactions with other molecular entities. Function in this sense denotes an action, or activity, that a gene product (or a complex) performs. These actions are described from two distinct but related perspectives: (1) biochemical activity, and (2) role as a component in a la…	ND;IBA;IEA	molecular_function;biological_process;cellular_component	ENSRNOG00000006833	1442.05	0.290305	0.106163	2.73453	0.00624686	0.223584	1574.77	1701.43	1250.05	1374.54	1633.52	1594.18	1380.44	1367.85	1690.83	1595.8	1522.17	1411.85	1527.53	1404.7	1496.3	1493.47	869.979	1364.57	1232.08	1524.83	1416.02	1575.11	1474.51	1304.9	1254.67
ENSRNOG00000008553	Mthfr	protein_coding	5	q36	164845925	164860910	1	methylenetetrahydrofolate reductase [Source:RGD Symbol;Acc:1309952]	362657	GO:0016491;GO:0055114;GO:0005829;GO:0042493;GO:0045202;GO:0001666;GO:0050661;GO:0050660;GO:0035999;GO:0006730;GO:0004489;GO:0044877;GO:0072341;GO:0006555;GO:0031060;GO:0033274;GO:0043200;GO:0046500;GO:0046653;GO:0050667;GO:0051593;GO:0070555;GO:0070829	oxidoreductase activity;oxidation-reduction process;cytosol;response to drug;synapse;response to hypoxia;NADP binding;flavin adenine dinucleotide binding;tetrahydrofolate interconversion;one-carbon metabolic process;methylenetetrahydrofolate reductase (NAD(P)H) activity;protein-containing complex binding;modified amino acid binding;methionine metabolic process;regulation of histone methylation;re…	Catalysis of an oxidation-reduction (redox) reaction, a reversible chemical reaction in which the oxidation state of an atom or atoms within a molecule is altered. One substrate acts as a hydrogen or electron donor and becomes oxidized, while the other acts as hydrogen or electron acceptor and becomes reduced. [GOC:go_curators];A metabolic process that results in the removal or addition of one or…	IEA;IDA;IEP;IBA	molecular_function;biological_process;cellular_component	ENSRNOG00000008553	184.745	-0.465918	0.170221	-2.73714	0.00619766	0.223584	183.504	205.029	184.05	184.352	128.26	141.472	166.667	170.544	210.513	191.22	178.044	190.454	197.461	191.55	233.704	178.168	210.151	156.911	211.14	195.088	234.349	133.278	125.911	185.016	229.81
ENSRNOG00000003999	Adcy3	protein_coding	6	q14	28571351	28650148	1	adenylate cyclase 3 [Source:RGD Symbol;Acc:71009]	64508	GO:0016020;GO:0016021;GO:0000166;GO:0005524;GO:0046872;GO:0035556;GO:0005622;GO:0005886;GO:0016829;GO:0004016;GO:0016849;GO:0006171;GO:0009190;GO:0007189;GO:0007338;GO:0007340;GO:0007608;GO:0008355;GO:0030317;GO:1904322;GO:0005929	membrane;integral component of membrane;nucleotide binding;ATP binding;metal ion binding;intracellular signal transduction;intracellular;plasma membrane;lyase activity;adenylate cyclase activity;phosphorus-oxygen lyase activity;cAMP biosynthetic process;cyclic nucleotide biosynthetic process;adenylate cyclase-activating G-protein coupled receptor signaling pathway;single fertilization;acrosome re…	A lipid bilayer along with all the proteins and protein complexes embedded in it an attached to it. [GOC:dos, GOC:mah, ISBN:0815316194];The component of a membrane consisting of the gene products and protein complexes having at least some part of their peptide sequence embedded in the hydrophobic region of the membrane. [GOC:dos, GOC:go_curators];Interacting selectively and non-covalently with a …	IEA	cellular_component;molecular_function;biological_process	ENSRNOG00000003999	31.0124	-0.808133	0.296003	-2.73015	0.00633058	0.223584	33.7049	26.5211	35.502	46.5945	34.8866	24.6865	37.1378	41.98	28.8374	24.6417	24.1789	39.333	33.5312	23.5237	39.6109	26.2012	27.6811	36.4258	45.1822	16.8179	21.8461	17.6236	21.8523	28.3887	38.3016
ENSRNOG00000054008	Scamp5	protein_coding	8	q24	62220892	62248017	-1	secretory carrier membrane protein 5 [Source:RGD Symbol;Acc:68356]	65171	GO:0016020;GO:0016021;GO:0015031;GO:0034976;GO:0045806;GO:0045956;GO:0050715;GO:0000139;GO:0005886;GO:0031201;GO:0032588;GO:0055038	membrane;integral component of membrane;protein transport;response to endoplasmic reticulum stress;negative regulation of endocytosis;positive regulation of calcium ion-dependent exocytosis;positive regulation of cytokine secretion;Golgi membrane;plasma membrane;SNARE complex;trans-Golgi network membrane;recycling endosome membrane	A lipid bilayer along with all the proteins and protein complexes embedded in it an attached to it. [GOC:dos, GOC:mah, ISBN:0815316194];The component of a membrane consisting of the gene products and protein complexes having at least some part of their peptide sequence embedded in the hydrophobic region of the membrane. [GOC:dos, GOC:go_curators];The directed movement of proteins into, out of or …	IEA	cellular_component;biological_process	ENSRNOG00000054008	173.36	-0.50578	0.184795	-2.73698	0.00620053	0.223584	113.286	181.568	205.538	214.74	194.955	137.675	217.392	220.395	138.419	161.65	136.281	178.034	168.898	151.224	183.2	184.719	237.832	158.779	205.058	147.998	154.909	106.843	154.007	166.416	212.4
ENSRNOG00000011739	Dennd4a	protein_coding	8	q24	70317586	70406751	1	DENN domain containing 4A [Source:RGD Symbol;Acc:1562639]	315756	GO:0003674;GO:0008150;GO:0005575;GO:0017112	molecular_function;biological_process;cellular_component;Rab guanyl-nucleotide exchange factor activity	A molecular process that can be carried out by the action of a single macromolecular machine, usually via direct physical interactions with other molecular entities. Function in this sense denotes an action, or activity, that a gene product (or a complex) performs. These actions are described from two distinct but related perspectives: (1) biochemical activity, and (2) role as a component in a la…	ND;IEA	molecular_function;biological_process;cellular_component	ENSRNOG00000011739	3441.91	0.297793	0.10892	2.73406	0.00625578	0.223584	3220.69	3207.02	3073.73	3125.89	3707.22	3275.7	3146.75	2809.16	3108.67	3262.57	2979.5	3490.29	3325.8	3154.42	3114.41	2920.13	2451.19	3462.32	3976.9	4376.03	3905.49	4467.58	4566.1	3820.72	4062.29
ENSRNOG00000033663	P4ha2	protein_coding	10	q22	39435227	39464188	1	prolyl 4-hydroxylase subunit alpha 2 [Source:RGD Symbol;Acc:1309673]	360526	GO:0046872;GO:0055114;GO:0016491;GO:0005783;GO:0005506;GO:0016705;GO:0051213;GO:0016702;GO:0005581;GO:0031418;GO:0004656;GO:0019511;GO:0005654;GO:0005829;GO:0043231	metal ion binding;oxidation-reduction process;oxidoreductase activity;endoplasmic reticulum;iron ion binding;oxidoreductase activity, acting on paired donors, with incorporation or reduction of molecular oxygen;dioxygenase activity;oxidoreductase activity, acting on single donors with incorporation of molecular oxygen, incorporation of two atoms of oxygen;collagen trimer;L-ascorbic acid binding;p…	Interacting selectively and non-covalently with any metal ion. [GOC:ai];A metabolic process that results in the removal or addition of one or more electrons to or from a substance, with or without the concomitant removal or addition of a proton or protons. [GOC:dhl, GOC:ecd, GOC:jh2, GOC:jid, GOC:mlg, GOC:rph];Catalysis of an oxidation-reduction (redox) reaction, a reversible chemical reaction in…	IEA	molecular_function;biological_process;cellular_component	ENSRNOG00000033663	122.303	0.66296	0.242804	2.73044	0.00632504	0.223584	88.0072	126.485	86.8866	104.331	137.494	155.715	130.435	86.5838	170.141	185.306	79.1309	64.1749	172.624	228.516	106.949	96.9445	124.283	105.541	116.431	139.028	70.5033	171.83	145.682	89.0817	74.2819
ENSRNOG00000039891	Adgrg5	protein_coding	19	p13	10495517	10513349	-1	adhesion G protein-coupled receptor G5 [Source:RGD Symbol;Acc:1305559]	307645	GO:0016020;GO:0016021;GO:0007186;GO:0007166;GO:0004930;GO:0004888	membrane;integral component of membrane;G-protein coupled receptor signaling pathway;cell surface receptor signaling pathway;G-protein coupled receptor activity;transmembrane signaling receptor activity	A lipid bilayer along with all the proteins and protein complexes embedded in it an attached to it. [GOC:dos, GOC:mah, ISBN:0815316194];The component of a membrane consisting of the gene products and protein complexes having at least some part of their peptide sequence embedded in the hydrophobic region of the membrane. [GOC:dos, GOC:go_curators];A series of molecular signals that proceeds with a…	IEA	cellular_component;biological_process;molecular_function	ENSRNOG00000039891	104.649	0.865587	0.317111	2.7296	0.00634111	0.223584	167.588	169.327	85.0181	58.7496	91.3209	122.483	115.943	87.4584	86.5121	101.524	251.68	98.3325	139.092	98.5756	90.1148	107.425	77.9591	66.3136	37.3622	106.514	74.4753	125.568	111.343	72.44	71.9606
ENSRNOG00000000596	Fyn	protein_coding	20	q12	44436403	44630317	1	FYN proto-oncogene, Src family tyrosine kinase [Source:RGD Symbol;Acc:2641]	25150	GO:0016020;GO:0000166;GO:0004672;GO:0005524;GO:0016301;GO:0016740;GO:0006468;GO:0016310;GO:0005886;GO:0046872;GO:0007275;GO:0005515;GO:0042493;GO:0005739;GO:0043524;GO:0004713;GO:0004715;GO:0007169;GO:0045087;GO:0018108;GO:0046777;GO:0030154;GO:0043231;GO:0044877;GO:0019899;GO:0071363;GO:0014069;GO:0071375;GO:0005102;GO:0042127;GO:0016477;GO:0038083;GO:0031234;GO:0043548;GO:0005829;GO:0005634;GO:…	membrane;nucleotide binding;protein kinase activity;ATP binding;kinase activity;transferase activity;protein phosphorylation;phosphorylation;plasma membrane;metal ion binding;multicellular organism development;protein binding;response to drug;mitochondrion;negative regulation of neuron apoptotic process;protein tyrosine kinase activity;non-membrane spanning protein tyrosine kinase activity;transm…	A lipid bilayer along with all the proteins and protein complexes embedded in it an attached to it. [GOC:dos, GOC:mah, ISBN:0815316194];Interacting selectively and non-covalently with a nucleotide, any compound consisting of a nucleoside that is esterified with (ortho)phosphate or an oligophosphate at any hydroxyl group on the ribose or deoxyribose. [GOC:mah, ISBN:0198547684];Catalysis of the pho…	IEA;IPI;IEP;IDA;IMP;IBA;TAS	cellular_component;molecular_function;biological_process	ENSRNOG00000000596	106.211	1.05615	0.386128	2.73524	0.00623351	0.223584	85.1985	53.0423	96.2292	93.1891	69.7733	80.7057	79.7105	87.4584	70.171	107.438	420.932	97.2974	117.98	69.451	94.0759	78.6037	84.1733	71.9176	99.0533	88.5745	78.4474	230.208	154.007	92.9973	53.3901
ENSRNOG00000059215	Pqlc1	protein_coding	18	q12.3	76770012	76805766	1	PQ loop repeat containing 1 [Source:RGD Symbol;Acc:1305223]	361352	GO:0016020;GO:0016021	membrane;integral component of membrane	A lipid bilayer along with all the proteins and protein complexes embedded in it an attached to it. [GOC:dos, GOC:mah, ISBN:0815316194];The component of a membrane consisting of the gene products and protein complexes having at least some part of their peptide sequence embedded in the hydrophobic region of the membrane. [GOC:dos, GOC:go_curators]	IEA	cellular_component	ENSRNOG00000059215	120.854	-0.424179	0.155562	-2.72675	0.00639613	0.224747	117.967	120.365	92.4922	126.616	116.973	98.7459	114.131	112.821	110.543	123.209	131.885	107.648	109.287	87.3738	122.794	115.285	173.996	134.495	130.333	137.907	139.021	102.437	90.5312	136.07	167.134
ENSRNOG00000017406	Atrnl1	protein_coding	1	q55	278557792	278815473	1	attractin like 1 [Source:RGD Symbol;Acc:1563485]	307992	GO:0016020;GO:0016021;GO:0003674;GO:0008150;GO:0005575	membrane;integral component of membrane;molecular_function;biological_process;cellular_component	A lipid bilayer along with all the proteins and protein complexes embedded in it an attached to it. [GOC:dos, GOC:mah, ISBN:0815316194];The component of a membrane consisting of the gene products and protein complexes having at least some part of their peptide sequence embedded in the hydrophobic region of the membrane. [GOC:dos, GOC:go_curators];A molecular process that can be carried out by the…	IEA;ND	cellular_component;molecular_function;biological_process	ENSRNOG00000017406	660.674	0.237303	0.0872704	2.71917	0.00654459	0.228506	672.225	629.367	613.812	694.866	704.915	682.676	754.532	638.446	713.245	655.47	617.66	637.609	688.01	665.385	627.833	617.039	537.805	631.38	598.664	825.2	651.411	708.249	664.936	574.626	704.517
ENSRNOG00000017708	AABR07073038.1	pseudogene	4	q34	118327533	118328602	-1	poly(rC) binding protein 1 [Source:NCBI gene;Acc:500242]	500242						ENSRNOG00000017708	1162.84	-0.277672	0.102208	-2.71674	0.00659282	0.228506	1065.45	1141.43	1026.76	1100.04	955.278	1153.62	1088.77	1094.1	1335.17	1313.9	1166.08	1096.15	1241.9	1299.4	1321.02	1078.18	1446.76	1247.82	1179.08	1116.71	1244.23	965.994	1017.7	1167.85	1195.47
ENSRNOG00000024852	Tmx4	protein_coding	3	q36	127528434	127569093	-1	thioredoxin-related transmembrane protein 4 [Source:RGD Symbol;Acc:1305146]	296182	GO:0016020;GO:0016021;GO:0005783;GO:0045454;GO:0006457;GO:0003756;GO:0034976	membrane;integral component of membrane;endoplasmic reticulum;cell redox homeostasis;protein folding;protein disulfide isomerase activity;response to endoplasmic reticulum stress	A lipid bilayer along with all the proteins and protein complexes embedded in it an attached to it. [GOC:dos, GOC:mah, ISBN:0815316194];The component of a membrane consisting of the gene products and protein complexes having at least some part of their peptide sequence embedded in the hydrophobic region of the membrane. [GOC:dos, GOC:go_curators];The irregular network of unit membranes, visible o…	IEA;IBA	cellular_component;biological_process;molecular_function	ENSRNOG00000024852	1284.21	0.327816	0.120574	2.71879	0.00655215	0.228506	988.677	955.781	1277.14	1206.39	1287.73	1207.74	1047.11	1085.36	1015.08	1090.15	1179.27	1236.92	1166.14	1110.1	1192.29	1114.86	1010.08	1336.55	1468.42	1633.58	1562	1886.83	1846	1564.31	1622.6
ENSRNOG00000008053	Atp8a2	protein_coding	15	p12	40000322	40428800	-1	ATPase phospholipid transporting 8A2 [Source:RGD Symbol;Acc:1594597]	691889	GO:0016020;GO:0016021;GO:0016787;GO:0000166;GO:0005524;GO:0005886;GO:0000287;GO:0015914;GO:0004012;GO:0045332;GO:0003011;GO:0007409;GO:0007568;GO:0010842;GO:0010976;GO:0010996;GO:0031175;GO:0040018;GO:0042472;GO:0042755;GO:0043588;GO:0048666;GO:0050884;GO:0050908;GO:0060052;GO:0061092;GO:0005654;GO:0005768;GO:0005794	membrane;integral component of membrane;hydrolase activity;nucleotide binding;ATP binding;plasma membrane;magnesium ion binding;phospholipid transport;phospholipid-translocating ATPase activity;phospholipid translocation;involuntary skeletal muscle contraction;axonogenesis;aging;retina layer formation;positive regulation of neuron projection development;response to auditory stimulus;neuron projec…	A lipid bilayer along with all the proteins and protein complexes embedded in it an attached to it. [GOC:dos, GOC:mah, ISBN:0815316194];The component of a membrane consisting of the gene products and protein complexes having at least some part of their peptide sequence embedded in the hydrophobic region of the membrane. [GOC:dos, GOC:go_curators];Catalysis of the hydrolysis of various bonds, e.g.…	IEA;IBA;IMP	cellular_component;molecular_function;biological_process	ENSRNOG00000008053	925.794	-0.450418	0.165786	-2.71687	0.00659032	0.228506	1016.76	1030.24	920.25	955.188	1141	1041.58	1236.42	962.042	1109.28	940.329	573.699	777.344	890.439	748.278	887.284	1054.6	946.808	870.483	907.988	713.081	1087.34	654.276	742.98	814.461	1113.07
ENSRNOG00000049985	Gprasp1	protein_coding	X	q32	106306795	106313853	1	G protein-coupled receptor associated sorting protein 1 [Source:RGD Symbol;Acc:621343]	171407	GO:0008333;GO:1990172;GO:0005829	endosome to lysosome transport;G-protein coupled receptor catabolic process;cytosol	The directed movement of substances from endosomes to lysosomes. [GOC:ai, ISBN:0716731363];The chemical reactions and pathways resulting in the breakdown of a G-protein coupled receptor. [PMID:12142540, PMID:23954414];The part of the cytoplasm that does not contain organelles but which does contain other particulate matter, such as protein complexes. [GOC:hjd, GOC:jl]	IEA	biological_process;cellular_component	ENSRNOG00000049985	371.157	0.479679	0.176644	2.71552	0.00661723	0.228575	364.2	524.302	314.847	348.446	524.326	541.203	360.509	258.877	490.235	629.843	238.492	257.735	532.773	486.157	312.926	276.423	250.825	294.208	326.702	393.54	373.37	384.415	392.302	190.889	207.757
ENSRNOG00000010121	Lef1	protein_coding	2	q43	236233239	236345056	1	lymphoid enhancer binding factor 1 [Source:RGD Symbol;Acc:620241]	161452	GO:0005634;GO:0003677;GO:0008013;GO:0006357;GO:0043401;GO:0016055;GO:0000977;GO:0000978;GO:0001077;GO:0001228;GO:0003682;GO:0003700;GO:0003705;GO:0008134;GO:0008301;GO:0030284;GO:0030331;GO:0035326;GO:0042393;GO:0042826;GO:0043027;GO:0043565;GO:0044212;GO:0045295;GO:0070016;GO:0070742;GO:0000122;GO:0001569;GO:0001649;GO:0001756;GO:0001837;GO:0001944;GO:0002040;GO:0006366;GO:0008284;GO:0010628;GO:…	nucleus;DNA binding;beta-catenin binding;regulation of transcription by RNA polymerase II;steroid hormone mediated signaling pathway;Wnt signaling pathway;RNA polymerase II regulatory region sequence-specific DNA binding;RNA polymerase II proximal promoter sequence-specific DNA binding;transcriptional activator activity, RNA polymerase II proximal promoter sequence-specific DNA binding;transcript…	A membrane-bounded organelle of eukaryotic cells in which chromosomes are housed and replicated. In most cells, the nucleus contains all of the cell's chromosomes except the organellar chromosomes, and is the site of RNA synthesis and processing. In some species, or in specialized cell types, RNA metabolism or DNA replication may be absent. [GOC:go_curators];Any molecular function by which a gene…	IEA	cellular_component;molecular_function;biological_process	ENSRNOG00000010121	454.751	-0.468635	0.172742	-2.71291	0.00666949	0.229285	330.495	321.314	445.644	533.811	404.275	348.459	478.263	471.401	448.902	347.941	307.731	473.031	376.295	564.569	517.913	640.62	554.753	450.185	564.777	368.873	532.25	357.979	444.331	527.638	552.472
ENSRNOG00000010945	Ywhab	protein_coding	3	q42	160391106	160399931	1	tyrosine 3-monooxygenase/tryptophan 5-monooxygenase activation protein, beta [Source:RGD Symbol;Acc:61998]	56011	GO:0005737;GO:0005515;GO:0005634;GO:0045892;GO:0032991;GO:0044877;GO:0019904;GO:0008022;GO:0051291;GO:0005829;GO:0045744;GO:0042470;GO:0003714;GO:0019899;GO:0042802;GO:0042826;GO:0050815;GO:0051219;GO:0006605;GO:0035308;GO:0043085;GO:0051220;GO:0017053;GO:0048471	cytoplasm;protein binding;nucleus;negative regulation of transcription, DNA-templated;protein-containing complex;protein-containing complex binding;protein domain specific binding;protein C-terminus binding;protein heterooligomerization;cytosol;negative regulation of G-protein coupled receptor protein signaling pathway;melanosome;transcription corepressor activity;enzyme binding;identical protein…	All of the contents of a cell excluding the plasma membrane and nucleus, but including other subcellular structures. [ISBN:0198547684];Interacting selectively and non-covalently with any protein or protein complex (a complex of two or more proteins that may include other nonprotein molecules). [GOC:go_curators];A membrane-bounded organelle of eukaryotic cells in which chromosomes are housed and r…	IEA;IPI;IDA;IMP;TAS;ISS	cellular_component;molecular_function;biological_process	ENSRNOG00000010945	1495.72	0.217809	0.0803264	2.71154	0.00669707	0.229285	1420.29	1572.91	1546.21	1625.74	1437.54	1544.8	1345.11	1457.93	1509.16	1499.2	1788.14	1472.92	1619.43	1455.11	1444.81	1379.49	1562.01	1412.2	1445.83	1547.25	1286.93	1755.75	1537.99	1411.6	1298.77
ENSRNOG00000033697	Casp4	protein_coding	8	q11	2635851	2651652	1	caspase 4 [Source:RGD Symbol;Acc:621757]	114555	GO:0008233;GO:0016787;GO:0006508;GO:0005515;GO:0042981;GO:0006915;GO:0004197;GO:0006954;GO:0032991;GO:0043025;GO:0008234;GO:0043005;GO:0097110;GO:0050727;GO:0097153;GO:0006919;GO:0035234;GO:0050718;GO:0070269;GO:0072557;GO:0072559;GO:0097169	peptidase activity;hydrolase activity;proteolysis;protein binding;regulation of apoptotic process;apoptotic process;cysteine-type endopeptidase activity;inflammatory response;protein-containing complex;neuronal cell body;cysteine-type peptidase activity;neuron projection;scaffold protein binding;regulation of inflammatory response;cysteine-type endopeptidase activity involved in apoptotic process…	Catalysis of the hydrolysis of a peptide bond. A peptide bond is a covalent bond formed when the carbon atom from the carboxyl group of one amino acid shares electrons with the nitrogen atom from the amino group of a second amino acid. [GOC:jl, ISBN:0815332181];Catalysis of the hydrolysis of various bonds, e.g. C-O, C-N, C-C, phosphoric anhydride bonds, etc. Hydrolase is the systematic name for a…	IEA;IPI;TAS;IDA;IBA	molecular_function;biological_process;cellular_component	ENSRNOG00000033697	317.773	0.295265	0.108908	2.71114	0.0067053	0.229285	293.045	304.993	284.016	300.839	297.563	277.248	278.987	278.992	238.389	342.027	260.472	347.786	301.781	294.606	326.79	313.105	270.032	357.72	340.604	369.995	326.698	420.764	433.925	323.043	357.482
ENSRNOG00000021027	Dbp	protein_coding	1	q22	101687855	101692846	1	D-box binding PAR bZIP transcription factor [Source:RGD Symbol;Acc:2491]	24309	GO:0005634;GO:0003677;GO:0006351;GO:0006355;GO:0000977;GO:0003700;GO:0006366;GO:0045944;GO:0006357;GO:0001889;GO:0007623;GO:0001077;GO:0048511	nucleus;DNA binding;transcription, DNA-templated;regulation of transcription, DNA-templated;RNA polymerase II regulatory region sequence-specific DNA binding;DNA binding transcription factor activity;transcription by RNA polymerase II;positive regulation of transcription by RNA polymerase II;regulation of transcription by RNA polymerase II;liver development;circadian rhythm;transcriptional activa…	A membrane-bounded organelle of eukaryotic cells in which chromosomes are housed and replicated. In most cells, the nucleus contains all of the cell's chromosomes except the organellar chromosomes, and is the site of RNA synthesis and processing. In some species, or in specialized cell types, RNA metabolism or DNA replication may be absent. [GOC:go_curators];Any molecular function by which a gene…	IEA;IDA;IEP;IBA	cellular_component;molecular_function;biological_process	ENSRNOG00000021027	145.551	0.560932	0.206998	2.70985	0.00673142	0.229409	190.058	205.029	95.295	73.9435	140.573	180.401	113.225	83.0855	199.939	155.736	136.281	98.3325	206.155	198.271	131.706	138.866	127.107	121.419	115.562	118.847	87.3844	190.555	227.889	132.154	169.456
ENSRNOG00000030788	Olr35	protein_coding	1	q32	164705604	164718019	1	olfactory receptor 35 [Source:RGD Symbol;Acc:1333428]	293140	GO:0016020;GO:0016021;GO:0005886;GO:0007186;GO:0004930;GO:0007165;GO:0004984;GO:0007608;GO:0050896;GO:0050911;GO:0004888;GO:0050907	membrane;integral component of membrane;plasma membrane;G-protein coupled receptor signaling pathway;G-protein coupled receptor activity;signal transduction;olfactory receptor activity;sensory perception of smell;response to stimulus;detection of chemical stimulus involved in sensory perception of smell;transmembrane signaling receptor activity;detection of chemical stimulus involved in sensory p…	A lipid bilayer along with all the proteins and protein complexes embedded in it an attached to it. [GOC:dos, GOC:mah, ISBN:0815316194];The component of a membrane consisting of the gene products and protein complexes having at least some part of their peptide sequence embedded in the hydrophobic region of the membrane. [GOC:dos, GOC:go_curators];The membrane surrounding a cell that separates the…	IEA;IBA	cellular_component;biological_process;molecular_function	ENSRNOG00000030788	58.0335	-2.61268	0.965521	-2.70598	0.00681026	0.230873	143.246	21.4209	17.751	151.939	27.7041	123.432	32.6088	20.1154	23.0699	19.7134	9.89136	113.859	126.673	17.9228	18.8152	17.0308	14.123	215.753	119.907	17.9391	14.8951	14.3192	10.4059	19.5784	138.118
ENSRNOG00000011387	Tet3	protein_coding	4	q34	115066309	115157263	-1	tet methylcytosine dioxygenase 3 [Source:RGD Symbol;Acc:1590584]	680576	GO:0003677;GO:0003674;GO:0008150;GO:0005575;GO:0008270;GO:0055114;GO:0070579;GO:0006493;GO:0044727;GO:0045944;GO:0080111;GO:0080182;GO:0001939;GO:0001940;GO:0005634;GO:0005737	DNA binding;molecular_function;biological_process;cellular_component;zinc ion binding;oxidation-reduction process;methylcytosine dioxygenase activity;protein O-linked glycosylation;DNA demethylation of male pronucleus;positive regulation of transcription by RNA polymerase II;DNA demethylation;histone H3-K4 trimethylation;female pronucleus;male pronucleus;nucleus;cytoplasm	Any molecular function by which a gene product interacts selectively and non-covalently with DNA (deoxyribonucleic acid). [GOC:dph, GOC:jl, GOC:tb, GOC:vw];A molecular process that can be carried out by the action of a single macromolecular machine, usually via direct physical interactions with other molecular entities. Function in this sense denotes an action, or activity, that a gene product (o…	IEA;ND	molecular_function;biological_process;cellular_component	ENSRNOG00000011387	2468.06	-0.180118	0.06659	-2.70488	0.00683291	0.230873	2340.62	2401.18	2232.89	2605.24	2586.74	2431.62	2644.03	2517.93	2627.09	2414.89	2433.27	2401.38	2563.27	2495.75	2452.91	2430.16	2629.14	2355.53	2659.67	2357.87	2373.28	2164.4	2259.12	2416.95	2880.74
ENSRNOG00000053210	Zc3h11a	protein_coding	13	q13	50196042	50234862	1	zinc finger CCCH-type containing 11A [Source:RGD Symbol;Acc:1308290]	360845	GO:0046872	metal ion binding	Interacting selectively and non-covalently with any metal ion. [GOC:ai]	IEA	molecular_function	ENSRNOG00000053210	1525.94	0.252471	0.0934083	2.70288	0.00687422	0.230873	1515.78	1517.83	1436.9	1379.6	1727.92	1601.77	1500.01	1382.72	1543.76	1682.54	1416.66	1492.58	1718.78	1596.25	1231.9	1392.6	1109.51	1554.17	1574.43	1772.61	1711.94	1703.98	1784.61	1410.62	1373.05
ENSRNOG00000002775	Npl	protein_coding	13	q21	70938082	70980913	-1	N-acetylneuraminate pyruvate lyase [Source:RGD Symbol;Acc:1549702]	304860	GO:0005737;GO:0003824;GO:0008152;GO:0005975;GO:0016829;GO:0019262;GO:0008747;GO:0042802	cytoplasm;catalytic activity;metabolic process;carbohydrate metabolic process;lyase activity;N-acetylneuraminate catabolic process;N-acetylneuraminate lyase activity;identical protein binding	All of the contents of a cell excluding the plasma membrane and nucleus, but including other subcellular structures. [ISBN:0198547684];Catalysis of a biochemical reaction at physiological temperatures. In biologically catalyzed reactions, the reactants are known as substrates, and the catalysts are naturally occurring macromolecular substances known as enzymes. Enzymes possess specific binding si…	IEA;ISS	cellular_component;molecular_function;biological_process	ENSRNOG00000002775	325.646	-0.358909	0.132788	-2.70288	0.00687416	0.230873	261.213	290.712	303.636	295.774	290.38	294.339	299.82	326.22	237.428	343.013	327.514	391.26	329.102	259.881	348.576	302.624	367.199	309.152	445.74	261.239	438.908	301.804	346.516	396.462	369.088
ENSRNOG00000012168	Fbxl21	protein_coding	17	p14	8505996	8520147	-1	F-box and leucine-rich repeat protein 21 [Source:RGD Symbol;Acc:1305555]	306750						ENSRNOG00000012168	35.724	-0.83575	0.309282	-2.70223	0.00688766	0.230873	27.1512	35.7015	40.1734	53.685	31.8084	45.575	28.9856	67.343	36.5273	37.4554	17.5846	50.7189	17.3865	26.8842	33.6693	47.1622	32.7654	44.8317	27.8044	26.9087	39.7202	22.0295	20.8118	44.0514	35.9803
ENSRNOG00000028274	Myrf	protein_coding	1	q43	226260558	226292480	-1	myelin regulatory factor [Source:RGD Symbol;Acc:1306622]	293736	GO:0003677;GO:0006355;GO:0003700;GO:0014003;GO:0022010;GO:0031643;GO:0032286;GO:0045893;GO:0048709;GO:0005634;GO:0005654;GO:0005794;GO:0005829	DNA binding;regulation of transcription, DNA-templated;DNA binding transcription factor activity;oligodendrocyte development;central nervous system myelination;positive regulation of myelination;central nervous system myelin maintenance;positive regulation of transcription, DNA-templated;oligodendrocyte differentiation;nucleus;nucleoplasm;Golgi apparatus;cytosol	Any molecular function by which a gene product interacts selectively and non-covalently with DNA (deoxyribonucleic acid). [GOC:dph, GOC:jl, GOC:tb, GOC:vw];Any process that modulates the frequency, rate or extent of cellular DNA-templated transcription. [GOC:go_curators, GOC:txnOH];Interacting selectively and non-covalently with a specific DNA sequence (sometimes referred to as a motif) within th…	IEA	molecular_function;biological_process;cellular_component	ENSRNOG00000028274	364.593	-0.504844	0.187099	-2.69827	0.00697007	0.232869	266.83	381.496	315.781	360.601	328.345	349.408	394.023	383.068	370.08	411.024	202.223	418.172	303.023	324.851	380.265	375.988	588.083	381.07	411.853	293.753	448.838	265.456	387.099	324.022	445.691
ENSRNOG00000018086	Slc22a8	protein_coding	1	q43	224800252	224818482	1	solute carrier family 22 member 8 [Source:RGD Symbol;Acc:632286]	83500	GO:0016020;GO:0016021;GO:0005215;GO:0055085;GO:0022857;GO:0005452;GO:0015698;GO:0016323	membrane;integral component of membrane;transporter activity;transmembrane transport;transmembrane transporter activity;inorganic anion exchanger activity;inorganic anion transport;basolateral plasma membrane	A lipid bilayer along with all the proteins and protein complexes embedded in it an attached to it. [GOC:dos, GOC:mah, ISBN:0815316194];The component of a membrane consisting of the gene products and protein complexes having at least some part of their peptide sequence embedded in the hydrophobic region of the membrane. [GOC:dos, GOC:go_curators];Enables the directed movement of substances (such …	IEA	cellular_component;molecular_function;biological_process	ENSRNOG00000018086	125.469	-0.743601	0.275993	-2.69427	0.0070542	0.234639	140.437	108.125	95.295	163.081	119.025	87.3521	107.79	202.903	91.3184	94.6243	69.2395	107.648	119.222	191.55	123.784	243.671	120.893	139.165	130.333	94.1805	152.923	62.7841	107.181	128.238	134.636
ENSRNOG00000025443	Map1lc3a	protein_coding	3	q41	150801289	150802935	1	microtubule-associated protein 1 light chain 3 alpha [Source:RGD Symbol;Acc:735183]	362245	GO:0016020;GO:0005737;GO:0031667;GO:0005829;GO:0005856;GO:0005515;GO:0005874;GO:0000422;GO:0006914;GO:0006995;GO:0070301;GO:0043278;GO:0031410;GO:0012505;GO:0003674;GO:0010288;GO:0031090;GO:0000045;GO:0000421;GO:0034198;GO:0005770;GO:0005776;GO:0071280;GO:0010040;GO:0005543;GO:0008429;GO:0031625;GO:0009267;GO:0016236;GO:0097352;GO:0044754	membrane;cytoplasm;response to nutrient levels;cytosol;cytoskeleton;protein binding;microtubule;autophagy of mitochondrion;autophagy;cellular response to nitrogen starvation;cellular response to hydrogen peroxide;response to morphine;cytoplasmic vesicle;endomembrane system;molecular_function;response to lead ion;organelle membrane;autophagosome assembly;autophagosome membrane;cellular response to…	A lipid bilayer along with all the proteins and protein complexes embedded in it an attached to it. [GOC:dos, GOC:mah, ISBN:0815316194];All of the contents of a cell excluding the plasma membrane and nucleus, but including other subcellular structures. [ISBN:0198547684];Any process that results in a change in state or activity of a cell or an organism (in terms of movement, secretion, enzyme prod…	IEA;IDA;IEP;IPI;IBA;ND	cellular_component;biological_process;molecular_function	ENSRNOG00000025443	338.279	-0.432954	0.160865	-2.69141	0.00711516	0.234639	301.472	338.655	355.02	282.606	325.267	357.954	354.168	320.972	313.366	330.199	365.98	288.787	347.731	351.735	374.323	364.197	592.037	311.02	331.046	311.692	309.817	241.223	263.269	368.074	352.839
ENSRNOG00000002433	G3bp2	protein_coding	14	p22	17492081	17520792	1	G3BP stress granule assembly factor 2 [Source:RGD Symbol;Acc:1309571]	305240	GO:0003723;GO:0003676;GO:0005829;GO:0003729;GO:0034063	RNA binding;nucleic acid binding;cytosol;mRNA binding;stress granule assembly	Interacting selectively and non-covalently with an RNA molecule or a portion thereof. [GOC:jl, GOC:mah];Interacting selectively and non-covalently with any nucleic acid. [GOC:jl];The part of the cytoplasm that does not contain organelles but which does contain other particulate matter, such as protein complexes. [GOC:hjd, GOC:jl];Interacting selectively and non-covalently with messenger RNA (mRNA…	IEA;IBA	molecular_function;cellular_component;biological_process	ENSRNOG00000002433	911.951	0.172639	0.0641223	2.69234	0.00709536	0.234639	841.686	841.536	814.678	949.11	906.027	845.986	897.649	793.248	839.168	814.163	834.171	893.273	861.876	844.613	929.866	943.244	880.712	948.939	981.844	1048.32	980.095	1110.29	1063.48	928.016	997.002
ENSRNOG00000022565	Lrrc25	protein_coding	16	p14	20558222	20562399	-1	leucine rich repeat containing 25 [Source:RGD Symbol;Acc:1564818]	498605	GO:0016020;GO:0016021	membrane;integral component of membrane	A lipid bilayer along with all the proteins and protein complexes embedded in it an attached to it. [GOC:dos, GOC:mah, ISBN:0815316194];The component of a membrane consisting of the gene products and protein complexes having at least some part of their peptide sequence embedded in the hydrophobic region of the membrane. [GOC:dos, GOC:go_curators]	IEA	cellular_component	ENSRNOG00000022565	195.117	-0.560526	0.208191	-2.69237	0.00709469	0.234639	167.588	164.227	200.867	209.675	107.738	112.988	222.827	225.643	160.528	126.166	390.159	215.296	162.688	131.061	173.298	217.47	264.948	189.601	303.242	169.301	235.342	161.917	138.398	225.151	199.633
ENSRNOG00000003289	Lap3	protein_coding	14	q11	70102814	70121797	-1	leucine aminopeptidase 3 [Source:RGD Symbol;Acc:1307985]	289668	GO:0008233;GO:0016787;GO:0006508;GO:0005737;GO:0046872;GO:0003674;GO:0008150;GO:0005575;GO:0005622;GO:0030145;GO:0004177;GO:0008235;GO:0019538;GO:0005802;GO:0005654;GO:0005829;GO:0030496	peptidase activity;hydrolase activity;proteolysis;cytoplasm;metal ion binding;molecular_function;biological_process;cellular_component;intracellular;manganese ion binding;aminopeptidase activity;metalloexopeptidase activity;protein metabolic process;trans-Golgi network;nucleoplasm;cytosol;midbody	Catalysis of the hydrolysis of a peptide bond. A peptide bond is a covalent bond formed when the carbon atom from the carboxyl group of one amino acid shares electrons with the nitrogen atom from the amino group of a second amino acid. [GOC:jl, ISBN:0815332181];Catalysis of the hydrolysis of various bonds, e.g. C-O, C-N, C-C, phosphoric anhydride bonds, etc. Hydrolase is the systematic name for a…	IEA;ND;IDA	molecular_function;biological_process;cellular_component	ENSRNOG00000003289	1438.22	-0.257468	0.095777	-2.68821	0.0071837	0.235376	1287.34	1414.8	1397.66	1458.61	1441.64	1353.96	1368.67	1457.06	1199.63	1334.6	1158.39	1532.95	1307.72	1263.56	1353.7	1560.28	1764.25	1387.92	1571.82	1343.19	1514.33	1312.96	1514.06	1750.31	1890.71
ENSRNOG00000049614	AABR07028488.1	protein_coding	17	q12.3	72036588	72046381	-1			GO:0004867;GO:0010951;GO:0030212	serine-type endopeptidase inhibitor activity;negative regulation of endopeptidase activity;hyaluronan metabolic process	Stops, prevents or reduces the activity of serine-type endopeptidases, enzymes that catalyze the hydrolysis of nonterminal peptide bonds in a polypeptide chain; a serine residue (and a histidine residue) are at the active center of the enzyme. [GOC:ai];Any process that decreases the frequency, rate or extent of endopeptidase activity, the endohydrolysis of peptide bonds within proteins. [GOC:dph,…	IEA	molecular_function;biological_process	ENSRNOG00000049614	122.846	-0.70785	0.263267	-2.68872	0.00717275	0.235376	119.84	78.5434	124.257	179.288	93.3731	72.1604	136.776	164.422	102.853	75.8965	75.8337	92.122	122.948	117.619	173.298	226.641	114.114	169.987	153.793	107.635	131.077	64.987	96.7747	140.964	134.636
ENSRNOG00000008237	Unc13b	protein_coding	5	q22	58505500	58715576	1	unc-13 homolog B [Source:RGD Symbol;Acc:619723]	64830	GO:0046872;GO:0035556;GO:0005622;GO:0005509;GO:0005543;GO:0007268;GO:0019992	metal ion binding;intracellular signal transduction;intracellular;calcium ion binding;phospholipid binding;chemical synaptic transmission;diacylglycerol binding	Interacting selectively and non-covalently with any metal ion. [GOC:ai];The process in which a signal is passed on to downstream components within the cell, which become activated themselves to further propagate the signal and finally trigger a change in the function or state of the cell. [GOC:bf, GOC:jl, GOC:signaling, ISBN:3527303782];The living contents of a cell; the matter contained within (…	IEA	molecular_function;biological_process;cellular_component	ENSRNOG00000008237	101.785	-0.721429	0.268596	-2.68593	0.0072329	0.236228	70.2185	53.0423	97.1635	137.758	86.1905	99.6953	156.704	136.435	54.791	97.5813	69.2395	113.859	65.8205	147.863	151.512	134.936	75.1345	124.221	101.66	81.8473	148.951	66.0885	64.5165	109.639	98.6556
ENSRNOG00000017051	Tmem110	protein_coding	16	p16	6903212	6958783	1	transmembrane protein 110 [Source:RGD Symbol;Acc:735152]	361110	GO:0016020;GO:0016021;GO:0003674;GO:0008150;GO:0005575;GO:0005783;GO:0005789;GO:0032237;GO:0035584;GO:0070886;GO:0005246;GO:0032541	membrane;integral component of membrane;molecular_function;biological_process;cellular_component;endoplasmic reticulum;endoplasmic reticulum membrane;activation of store-operated calcium channel activity;calcium-mediated signaling using intracellular calcium source;positive regulation of calcineurin-NFAT signaling cascade;calcium channel regulator activity;cortical endoplasmic reticulum	A lipid bilayer along with all the proteins and protein complexes embedded in it an attached to it. [GOC:dos, GOC:mah, ISBN:0815316194];The component of a membrane consisting of the gene products and protein complexes having at least some part of their peptide sequence embedded in the hydrophobic region of the membrane. [GOC:dos, GOC:go_curators];A molecular process that can be carried out by the…	IEA;ND;ISS	cellular_component;molecular_function;biological_process	ENSRNOG00000017051	52.6762	-0.568463	0.21215	-2.67954	0.00737241	0.240016	54.3023	48.9621	47.6475	55.7109	56.4343	45.575	52.5365	37.6071	51.9073	53.2262	64.8433	56.9293	69.5462	51.5281	41.5915	61.5729	59.3167	47.6337	63.4288	35.8783	53.6222	31.9428	47.867	67.5454	59.1934
ENSRNOG00000013271	Ireb2	protein_coding	8	q24	59420123	59501118	1	iron responsive element binding protein 2 [Source:RGD Symbol;Acc:621539]	64831	GO:0005737;GO:0008152;GO:0051536;GO:0051539;GO:0030371;GO:0017148;GO:0030350;GO:0006417;GO:0006782;GO:0006879;GO:0009791;GO:0010468;GO:0030316;GO:0034101;GO:0050892;GO:0055072;GO:0005829;GO:0046872;GO:0007568;GO:0007420;GO:0071456;GO:0071300;GO:0003723;GO:0043025;GO:0010043;GO:0032526;GO:0014823;GO:0030424;GO:0001069;GO:0071364;GO:0071283;GO:0046688;GO:0090650;GO:1990910;GO:1904373;GO:0014732;GO:…	cytoplasm;metabolic process;iron-sulfur cluster binding;4 iron, 4 sulfur cluster binding;translation repressor activity;negative regulation of translation;iron-responsive element binding;regulation of translation;protoporphyrinogen IX biosynthetic process;cellular iron ion homeostasis;post-embryonic development;regulation of gene expression;osteoclast differentiation;erythrocyte homeostasis;intes…	All of the contents of a cell excluding the plasma membrane and nucleus, but including other subcellular structures. [ISBN:0198547684];The chemical reactions and pathways, including anabolism and catabolism, by which living organisms transform chemical substances. Metabolic processes typically transform small molecules, but also include macromolecular processes such as DNA repair and replication,…	IEA;IEP;IDA;IPI;NAS	cellular_component;biological_process;molecular_function	ENSRNOG00000013271	430.501	0.24471	0.0915277	2.67361	0.00750396	0.242084	487.785	417.198	439.104	474.049	497.648	414.922	466.487	449.536	418.142	412.01	425.328	454.4	419.761	457.032	406.012	436.25	330.479	400.684	359.72	421.57	391.244	476.939	463.062	421.914	416.675
ENSRNOG00000057511	RF00003	snRNA	13	q24	89311743	89311906	1								ENSRNOG00000057511	41.206	-2.58922	0.968488	-2.67346	0.00750723	0.242084	39.3224	120.365	67.267	96.2278	59.5125	108.241	105.073	70.8413	5.76748	35.4841	36.2683	34.1576	23.596	34.7255	13.8638	24.8912	89.8225	9.33995	6.95111	1.1212	4.96502	5.50738	4.16235	13.7049	18.5705
ENSRNOG00000023972	Col4a2	protein_coding	16	q12.5	83387364	83438561	-1	collagen type IV alpha 2 chain [Source:RGD Symbol;Acc:1308085]	306628	GO:0003674;GO:0005575;GO:0005201;GO:0005581;GO:0007568;GO:0014823;GO:0005576;GO:0006351;GO:0016525;GO:0035987;GO:0038063;GO:0071560;GO:0005587;GO:0005604	molecular_function;cellular_component;extracellular matrix structural constituent;collagen trimer;aging;response to activity;extracellular region;transcription, DNA-templated;negative regulation of angiogenesis;endodermal cell differentiation;collagen-activated tyrosine kinase receptor signaling pathway;cellular response to transforming growth factor beta stimulus;collagen type IV trimer;basement…	A molecular process that can be carried out by the action of a single macromolecular machine, usually via direct physical interactions with other molecular entities. Function in this sense denotes an action, or activity, that a gene product (or a complex) performs. These actions are described from two distinct but related perspectives: (1) biochemical activity, and (2) role as a component in a la…	ND;IEA;IEP;TAS	molecular_function;cellular_component;biological_process	ENSRNOG00000023972	325.036	-0.604933	0.226135	-2.6751	0.00747068	0.242084	298.663	189.728	309.241	407.196	357.075	245.915	412.139	453.909	383.537	282.887	246.185	296.033	346.489	504.08	370.362	428.39	258.169	339.974	339.735	280.299	307.831	167.424	214.361	347.516	335.429
ENSRNOG00000017285	Tab1	protein_coding	7	q34	121350965	121382088	1	TGF-beta activated kinase 1/MAP3K7 binding protein 1 [Source:RGD Symbol;Acc:1306216]	315139	GO:0005515;GO:0003824;GO:0006470;GO:0004722;GO:0032991;GO:0044877;GO:0048273;GO:0043406;GO:0019209;GO:0000185;GO:0001701;GO:0003007;GO:0003279;GO:0007179;GO:0030324;GO:0035904;GO:0060976;GO:0005829;GO:0016607	protein binding;catalytic activity;protein dephosphorylation;protein serine/threonine phosphatase activity;protein-containing complex;protein-containing complex binding;mitogen-activated protein kinase p38 binding;positive regulation of MAP kinase activity;kinase activator activity;activation of MAPKKK activity;in utero embryonic development;heart morphogenesis;cardiac septum development;transfor…	Interacting selectively and non-covalently with any protein or protein complex (a complex of two or more proteins that may include other nonprotein molecules). [GOC:go_curators];Catalysis of a biochemical reaction at physiological temperatures. In biologically catalyzed reactions, the reactants are known as substrates, and the catalysts are naturally occurring macromolecular substances known as e…	IPI;IEA;IDA;IMP	molecular_function;biological_process;cellular_component	ENSRNOG00000017285	253.032	-0.286932	0.107871	-2.65997	0.00781487	0.250307	216.273	193.808	285.885	252.218	193.929	201.29	295.291	301.731	270.11	221.776	271.463	278.436	228.509	263.242	297.082	258.082	296.019	247.509	284.995	204.058	268.111	232.411	222.686	277.034	261.147
ENSRNOG00000049077	Mir5125	miRNA	10	q12	13161510	13161588	1	microRNA 5125 [Source:MGI Symbol;Acc:MGI:4950450]							ENSRNOG00000049077	58.0723	0.513994	0.193299	2.65906	0.0078359	0.250307	57.1111	42.8418	58.8587	40.517	46.1735	46.5245	51.6307	35.8579	41.3336	63.0828	60.4472	44.5084	67.0624	62.7299	65.358	55.0226	73.4398	65.3796	59.9533	77.3625	52.6292	88.118	85.3282	51.8827	58.0327
ENSRNOG00000011431	Mfhas1	protein_coding	16	q12.2	60128201	60208462	-1	malignant fibrous histiocytoma amplified sequence 1 [Source:RGD Symbol;Acc:1308812]	306508	GO:0003674;GO:0008150;GO:0005575;GO:0007165;GO:0005525;GO:0031625;GO:0051721;GO:0006952;GO:0006954;GO:0030218;GO:0034121;GO:0034136;GO:0034137;GO:0034144;GO:0035308;GO:0043030;GO:0045087;GO:0046330;GO:0050728;GO:0051897;GO:0070374;GO:1900181;GO:1900745;GO:0005737	molecular_function;biological_process;cellular_component;signal transduction;GTP binding;ubiquitin protein ligase binding;protein phosphatase 2A binding;defense response;inflammatory response;erythrocyte differentiation;regulation of toll-like receptor signaling pathway;negative regulation of toll-like receptor 2 signaling pathway;positive regulation of toll-like receptor 2 signaling pathway;nega…	A molecular process that can be carried out by the action of a single macromolecular machine, usually via direct physical interactions with other molecular entities. Function in this sense denotes an action, or activity, that a gene product (or a complex) performs. These actions are described from two distinct but related perspectives: (1) biochemical activity, and (2) role as a component in a la…	ND;IBA;IEA	molecular_function;biological_process;cellular_component	ENSRNOG00000011431	774.629	-0.336216	0.126343	-2.66114	0.00778772	0.250307	622.604	691.59	731.529	748.551	630.012	690.271	852.359	887.703	783.415	743.195	581.392	714.204	809.716	777.403	858.566	966.825	915.737	794.829	824.575	707.475	817.243	625.638	753.386	812.503	1016.73
ENSRNOG00000012204	LOC100294508	protein_coding	5	q36	144779681	144872271	1	dyslexia susceptibility 2-like [Source:RGD Symbol;Acc:2306719]	100294508	GO:0016020;GO:0016021;GO:0031410	membrane;integral component of membrane;cytoplasmic vesicle	A lipid bilayer along with all the proteins and protein complexes embedded in it an attached to it. [GOC:dos, GOC:mah, ISBN:0815316194];The component of a membrane consisting of the gene products and protein complexes having at least some part of their peptide sequence embedded in the hydrophobic region of the membrane. [GOC:dos, GOC:go_curators];A vesicle found in the cytoplasm of a cell. [GOC:a…	IEA	cellular_component	ENSRNOG00000012204	800.216	-0.204991	0.0774192	-2.64781	0.00810144	0.25798	726.528	756.872	849.246	840.727	698.759	757.685	817.032	803.743	842.051	744.18	856.152	773.204	856.908	753.879	822.917	855.47	913.478	807.905	873.233	775.868	743.76	654.276	758.589	842.85	871.652
ENSRNOG00000019154	Zmynd8	protein_coding	3	q42	162480804	162581610	-1	zinc finger, MYND-type containing 8 [Source:RGD Symbol;Acc:1309544]	296374	GO:0046872;GO:0006355;GO:0005634;GO:0005737;GO:0043197;GO:0047485;GO:0051491;GO:0060999;GO:0098815;GO:1902897;GO:1902952;GO:0043198;GO:0003682;GO:0042393;GO:0005515;GO:0003712;GO:0000977;GO:0035064;GO:0070577;GO:0030336;GO:1903758	metal ion binding;regulation of transcription, DNA-templated;nucleus;cytoplasm;dendritic spine;protein N-terminus binding;positive regulation of filopodium assembly;positive regulation of dendritic spine development;modulation of excitatory postsynaptic potential;regulation of postsynaptic density protein 95 clustering;positive regulation of dendritic spine maintenance;dendritic shaft;chromatin b…	Interacting selectively and non-covalently with any metal ion. [GOC:ai];Any process that modulates the frequency, rate or extent of cellular DNA-templated transcription. [GOC:go_curators, GOC:txnOH];A membrane-bounded organelle of eukaryotic cells in which chromosomes are housed and replicated. In most cells, the nucleus contains all of the cell's chromosomes except the organellar chromosomes, an…	IEA;IDA;IPI;IMP;IBA	molecular_function;biological_process;cellular_component	ENSRNOG00000019154	1295.42	-0.167827	0.0635091	-2.64257	0.00822798	0.259609	1249.89	1306.68	1332.26	1490.01	1308.25	1406.18	1460.15	1374.85	1218.86	1247.86	1240.82	1282.46	1199.67	1235.55	1325.98	1340.19	1322.48	1345.89	1297.25	1168.29	1209.48	1178.58	1163.38	1290.22	1376.54
ENSRNOG00000019383	Tef	protein_coding	7	q34	123043503	123058604	1	TEF, PAR bZIP transcription factor [Source:RGD Symbol;Acc:3841]	29362	GO:0005634;GO:0003677;GO:0006351;GO:0006355;GO:0043565;GO:0003700;GO:0006366;GO:0007275;GO:0045944;GO:0006357;GO:0046982;GO:0042803;GO:0048511;GO:0000978;GO:0001077	nucleus;DNA binding;transcription, DNA-templated;regulation of transcription, DNA-templated;sequence-specific DNA binding;DNA binding transcription factor activity;transcription by RNA polymerase II;multicellular organism development;positive regulation of transcription by RNA polymerase II;regulation of transcription by RNA polymerase II;protein heterodimerization activity;protein homodimerizati…	A membrane-bounded organelle of eukaryotic cells in which chromosomes are housed and replicated. In most cells, the nucleus contains all of the cell's chromosomes except the organellar chromosomes, and is the site of RNA synthesis and processing. In some species, or in specialized cell types, RNA metabolism or DNA replication may be absent. [GOC:go_curators];Any molecular function by which a gene…	IEA;IDA;IBA	cellular_component;molecular_function;biological_process	ENSRNOG00000019383	268.247	0.472102	0.178609	2.64322	0.00821225	0.259609	370.754	307.033	196.196	172.197	225.737	285.793	182.066	214.273	347.971	266.131	187.936	195.63	280.669	370.778	300.053	241.051	190.943	245.641	273.7	310.571	244.279	376.705	359.003	237.877	320.341
ENSRNOG00000053948	LOC102549506	lincRNA	17	p14	7602304	7619181	-1	kelch-like protein 3-like [Source:RGD Symbol;Acc:7622474]	102549506						ENSRNOG00000053948	49.8417	-0.856452	0.324103	-2.64253	0.00822902	0.259609	34.6411	38.7617	56.9901	52.6721	37.9649	60.7667	69.7467	38.4817	39.4111	45.3408	30.7731	47.6136	26.0798	60.4895	72.2899	83.8439	72.8748	42.0298	45.1822	24.6663	51.6362	30.8413	42.6641	53.8406	85.8884
ENSRNOG00000000999	Smurf1	protein_coding	12	p11	11407213	11526465	1	SMAD specific E3 ubiquitin protein ligase 1 [Source:RGD Symbol;Acc:1594738]	690516	GO:0016740;GO:0008150;GO:0005515;GO:0006511;GO:0016567;GO:0004842;GO:0061630;GO:0043025;GO:0030424;GO:0005737;GO:0070411;GO:0070412;GO:0000209;GO:0006611;GO:0030154;GO:0030279;GO:0030509;GO:0030512;GO:0030514;GO:0030579;GO:0032801;GO:0034394;GO:0043161;GO:0061734;GO:0061736;GO:0061753;GO:0071211;GO:1903861;GO:2000060;GO:0005739;GO:0005886	transferase activity;biological_process;protein binding;ubiquitin-dependent protein catabolic process;protein ubiquitination;ubiquitin-protein transferase activity;ubiquitin protein ligase activity;neuronal cell body;axon;cytoplasm;I-SMAD binding;R-SMAD binding;protein polyubiquitination;protein export from nucleus;cell differentiation;negative regulation of ossification;BMP signaling pathway;neg…	Catalysis of the transfer of a group, e.g. a methyl group, glycosyl group, acyl group, phosphorus-containing, or other groups, from one compound (generally regarded as the donor) to another compound (generally regarded as the acceptor). Transferase is the systematic name for any enzyme of EC class 2. [ISBN:0198506732];A biological process represents a specific objective that the organism is genet…	IEA;ND;IPI;IDA;IBA	molecular_function;biological_process;cellular_component	ENSRNOG00000000999	1181.03	-0.278396	0.105456	-2.63992	0.00829248	0.260804	1195.59	1069.01	1107.1	1121.31	1097.9	1054.87	1211.06	1274.27	1257.31	1229.13	872.638	1156.18	991.033	1107.85	1283.39	1210.5	1351.29	1227.27	1279.87	1050.56	1460.71	1075.04	1181.07	1170.79	1477.51
ENSRNOG00000053502	Arhgef17	protein_coding	1	q32	165911718	165967069	-1	Rho guanine nucleotide exchange factor (GEF) 17 [Source:MGI Symbol;Acc:MGI:2673002]		GO:0005089;GO:0035023;GO:0005085;GO:0030036	Rho guanyl-nucleotide exchange factor activity;regulation of Rho protein signal transduction;guanyl-nucleotide exchange factor activity;actin cytoskeleton organization	Stimulates the exchange of guanyl nucleotides associated with a GTPase of the Rho family. Under normal cellular physiological conditions, the concentration of GTP is higher than that of GDP, favoring the replacement of GDP by GTP in association with the GTPase. [GOC:mah];Any process that modulates the frequency, rate or extent of Rho protein signal transduction. [GOC:bf];Stimulates the exchange o…	IEA	molecular_function;biological_process	ENSRNOG00000053502	68.3398	-0.689793	0.261457	-2.63826	0.00833322	0.261279	67.4098	39.7817	74.7411	71.9176	80.0341	54.1203	67.9351	90.0821	74.9772	44.3551	46.1597	72.4555	74.5138	99.6957	82.1926	113.975	67.7905	67.2476	76.4622	48.2114	69.5103	37.4502	46.8265	71.4611	68.4786
[truncated: 12,517 more rows]
