# Supplementary material for: The effects of chronic high-dose morphine on microgliosis and the microglial transcriptome in rat spinal cord
Source: Mol Pain. 2023 Jun 26;19:17448069231183902. doi: 10.1177/17448069231183902 (PMC10331785; doi:10.1177/17448069231183902)
Supplement: Supplemental Material - The effects of chronic high-dose morphine on microgliosis and the microglial transcriptome in rat spinal cord [file sj-xlsx-2-mpx-10.1177_17448069231183902.xlsx]

## Sheet: Data
ensembl_gene_id	external_gene_name	gene_biotype	chromosome_name	band	start_position	end_position	strand	description	entrezgene	go_id	go_name_1006	go_definition_1006	go_linkage_type	go_namespace_1003	gene_id	baseMean	log2FoldChange	lfcSE	stat	pvalue	padj	X20.1_S1	X20.2_S2	X23.1_S3	X23.2_S4	X24.1_S5	X24.2_S6	X25.1_S7	X25.2_S8	X26.1_S9	X26.2_S10	X59.1_S11	X59.2_S12	X60.1_S13	X60.2_S14	X61.1_S15	X61.2_S16	X66.1_S17	X66.2_S18	X68.1_S19	X69.2_S20	X70.1_S21	X71.1_S22	X71.2_S23	X72.1_S24	X72.2_S25
ENSRNOG00000020254	Per2	protein_coding	9	q36	98555169	98597359	-1	period circadian regulator 2 [Source:RGD Symbol;Acc:61945]	63840	GO:0005634;GO:0005737;GO:1903508;GO:0006351;GO:0006355;GO:0005515;GO:0006631;GO:0006094;GO:0048471;GO:0045892;GO:0007623;GO:0005978;GO:0003713;GO:0031397;GO:0070932;GO:0050796;GO:0051726;GO:0000976;GO:0000122;GO:0042752;GO:0048511;GO:0070345;GO:0032922;GO:2000678;GO:0002931;GO:0050767;GO:0042754;GO:0050872;GO:0097167;GO:0019229;GO:0019249;GO:0051946	nucleus;cytoplasm;positive regulation of nucleic acid-templated transcription;transcription, DNA-templated;regulation of transcription, DNA-templated;protein binding;fatty acid metabolic process;gluconeogenesis;perinuclear region of cytoplasm;negative regulation of transcription, DNA-templated;circadian rhythm;glycogen biosynthetic process;transcription coactivator activity;negative regulation of…	A membrane-bounded organelle of eukaryotic cells in which chromosomes are housed and replicated. In most cells, the nucleus contains all of the cell's chromosomes except the organellar chromosomes, and is the site of RNA synthesis and processing. In some species, or in specialized cell types, RNA metabolism or DNA replication may be absent. [GOC:go_curators];All of the contents of a cell excludin…	IEA;ISS;IPI;IDA;IEP	cellular_component;biological_process;molecular_function	ENSRNOG00000020254	350.215	1.1452	0.122604	9.34063	9.57603e-21	1.1836e-16	541.437	558.123	239.287	212.817	432.977	450.265	247.369	139.992	474.889	401.299	229.838	202.984	368.974	488.536	211.012	207.117	309.091	312.929	292.867	361.138	262.368	637.291	586.982	223.351	362.447
ENSRNOG00000009970	Gsdme	protein_coding	4	q24	79934887	79989572	-1	gasdermin E [Source:MGI Symbol;Acc:MGI:1889850]		GO:0005546;GO:1901612;GO:0008219;GO:0008285;GO:0043410;GO:0060113;GO:0070265;GO:0070269;GO:0071356;GO:0098586;GO:2001244;GO:0005829;GO:0005886;GO:0016020	phosphatidylinositol-4,5-bisphosphate binding;cardiolipin binding;cell death;negative regulation of cell proliferation;positive regulation of MAPK cascade;inner ear receptor cell differentiation;necrotic cell death;pyroptosis;cellular response to tumor necrosis factor;cellular response to virus;positive regulation of intrinsic apoptotic signaling pathway;cytosol;plasma membrane;membrane	Interacting selectively and non-covalently with phosphatidylinositol-4,5-bisphosphate, a derivative of phosphatidylinositol in which the inositol ring is phosphorylated at the 4' and 5' positions. [GOC:bf, GOC:jl];Interacting selectively and non-covalently with cardiolipin. [GOC:kmv, GOC:TermGenie];Any biological process that results in permanent cessation of all vital functions of a cell. A cell…	IEA	molecular_function;biological_process;cellular_component	ENSRNOG00000009970	87.7611	-0.93438	0.131449	-7.1083	1.17485e-12	5.02456e-09	74.0026	54.0777	100.014	100.328	62.5867	66.4949	106.921	124.243	62.4853	56.2016	144.061	136.703	49.6935	82.9167	147.609	114.046	69.503	104.621	86.0351	43.7404	100.375	61.7444	58.2819	92.0833	95.2586
ENSRNOG00000015999	Cirbp	protein_coding	7	q11	12401207	12405022	-1	cold inducible RNA binding protein [Source:RGD Symbol;Acc:620756]	81825	GO:0005634;GO:0005737;GO:0003676;GO:0003723;GO:0005654;GO:0017148;GO:0003730;GO:0010494;GO:0045727;GO:0009409;GO:0008266;GO:0030371;GO:0070181;GO:0009411;GO:0030308;GO:0034063;GO:0048255;GO:0070417;GO:1902806;GO:0005730	nucleus;cytoplasm;nucleic acid binding;RNA binding;nucleoplasm;negative regulation of translation;mRNA 3'-UTR binding;cytoplasmic stress granule;positive regulation of translation;response to cold;poly(U) RNA binding;translation repressor activity;small ribosomal subunit rRNA binding;response to UV;negative regulation of cell growth;stress granule assembly;mRNA stabilization;cellular response to …	A membrane-bounded organelle of eukaryotic cells in which chromosomes are housed and replicated. In most cells, the nucleus contains all of the cell's chromosomes except the organellar chromosomes, and is the site of RNA synthesis and processing. In some species, or in specialized cell types, RNA metabolism or DNA replication may be absent. [GOC:go_curators];All of the contents of a cell excludin…	IEA;ISS;IEP	cellular_component;molecular_function;biological_process	ENSRNOG00000015999	251.507	-0.712752	0.100343	-7.10314	1.21955e-12	5.02456e-09	187.348	239.778	323.411	318.212	189.812	193.785	312.609	329.856	169.191	163.675	307.916	287.906	180.139	227.461	339.798	319.852	224.331	215.781	218.998	198.514	270.318	217.208	194.62	314.455	342.699
ENSRNOG00000054625	Fhod1	protein_coding	19	q12	37284923	37303788	-1	formin homology 2 domain containing 1 [Source:RGD Symbol;Acc:1589776]	291964	GO:0019904;GO:0042802;GO:0043621;GO:0007097;GO:0045944;GO:0051492;GO:0051496;GO:0051660;GO:0001725;GO:0005634;GO:0005829;GO:0014704	protein domain specific binding;identical protein binding;protein self-association;nuclear migration;positive regulation of transcription by RNA polymerase II;regulation of stress fiber assembly;positive regulation of stress fiber assembly;establishment of centrosome localization;stress fiber;nucleus;cytosol;intercalated disc	Interacting selectively and non-covalently with a specific domain of a protein. [GOC:go_curators];Interacting selectively and non-covalently with an identical protein or proteins. [GOC:jl];Interacting selectively and non-covalently with a domain within the same polypeptide. [GOC:jl];The directed movement of the nucleus to a specific location within a cell. [GOC:ai];Any process that activates or i…	IEA	molecular_function;biological_process;cellular_component	ENSRNOG00000054625	4050.45	0.442732	0.0680299	6.5079	7.62061e-11	2.08497e-07	4339.93	4804.75	3326.65	3603.7	4908.44	4454.21	3741.34	3267.94	5198.78	5066.03	2777.85	3642.32	4896.05	4137.99	3920.06	3543.28	4458.93	3962.52	3827.26	4211.41	4299.25	3402.56	3844.53	3649.05	3976.47
ENSRNOG00000013547	Slc6a12	protein_coding	4	q42	153921115	153941391	1	solute carrier family 6 member 12 [Source:RGD Symbol;Acc:620255]	50676	GO:0016020;GO:0016021;GO:0005887;GO:0005328;GO:0005332;GO:0015293;GO:0006836;GO:0015812;GO:0055085;GO:0010033;GO:0071474;GO:0009992	membrane;integral component of membrane;integral component of plasma membrane;neurotransmitter:sodium symporter activity;gamma-aminobutyric acid:sodium symporter activity;symporter activity;neurotransmitter transport;gamma-aminobutyric acid transport;transmembrane transport;response to organic substance;cellular hyperosmotic response;cellular water homeostasis	A lipid bilayer along with all the proteins and protein complexes embedded in it an attached to it. [GOC:dos, GOC:mah, ISBN:0815316194];The component of a membrane consisting of the gene products and protein complexes having at least some part of their peptide sequence embedded in the hydrophobic region of the membrane. [GOC:dos, GOC:go_curators];The component of the plasma membrane consisting of…	IEA;IDA;IBA;IEP;TAS	cellular_component;molecular_function;biological_process	ENSRNOG00000013547	150.85	1.23145	0.189669	6.49264	8.43434e-11	2.08497e-07	211.704	266.307	53.2787	128.703	225.723	258.38	141.354	89.2448	139.39	248.47	144.061	94.2425	293.192	217.376	75.2905	62.9217	124.314	118.633	88.6422	233.282	94.4126	160.977	142.583	83.2669	75.5099
ENSRNOG00000014776	Adcy7	protein_coding	19	p11	19704859	19727081	-1	adenylate cyclase 7 [Source:RGD Symbol;Acc:619966]	84420	GO:0016020;GO:0016021;GO:0000166;GO:0005524;GO:0046872;GO:0035556;GO:0005886;GO:0007165;GO:0016829;GO:0004016;GO:0016849;GO:0006171;GO:0009190;GO:0060135;GO:0004383;GO:0006182;GO:0008074;GO:0002819;GO:0007189;GO:0071285;GO:0071361;GO:1900016	membrane;integral component of membrane;nucleotide binding;ATP binding;metal ion binding;intracellular signal transduction;plasma membrane;signal transduction;lyase activity;adenylate cyclase activity;phosphorus-oxygen lyase activity;cAMP biosynthetic process;cyclic nucleotide biosynthetic process;maternal process involved in female pregnancy;guanylate cyclase activity;cGMP biosynthetic process;g…	A lipid bilayer along with all the proteins and protein complexes embedded in it an attached to it. [GOC:dos, GOC:mah, ISBN:0815316194];The component of a membrane consisting of the gene products and protein complexes having at least some part of their peptide sequence embedded in the hydrophobic region of the membrane. [GOC:dos, GOC:go_curators];Interacting selectively and non-covalently with a …	IEA;IBA;IDA;IEP;NAS;IMP	cellular_component;molecular_function;biological_process	ENSRNOG00000014776	989.461	-0.436784	0.0682894	-6.39608	1.59413e-10	2.92128e-07	747.52	762.189	947.8	995.171	702.818	777.99	1138.98	1021.94	869.027	847.953	1239.36	1164.05	863.425	936.735	1220.5	1084.09	1142.56	1041.54	990.707	877.05	1088.23	931.679	976.223	1142.23	1226.74
ENSRNOG00000049985	Gprasp1	protein_coding	X	q32	106306795	106313853	1	G protein-coupled receptor associated sorting protein 1 [Source:RGD Symbol;Acc:621343]	171407	GO:0008333;GO:1990172;GO:0005829	endosome to lysosome transport;G-protein coupled receptor catabolic process;cytosol	The directed movement of substances from endosomes to lysosomes. [GOC:ai, ISBN:0716731363];The chemical reactions and pathways resulting in the breakdown of a G-protein coupled receptor. [PMID:12142540, PMID:23954414];The part of the cytoplasm that does not contain organelles but which does contain other particulate matter, such as protein complexes. [GOC:hjd, GOC:jl]	IEA	biological_process;cellular_component	ENSRNOG00000049985	371.157	0.78249	0.122448	6.39041	1.65444e-10	2.92128e-07	364.393	524.452	314.999	348.614	524.292	541.458	360.633	258.985	490.27	630.049	238.635	257.872	532.963	486.295	313.05	276.593	250.889	294.247	326.76	393.663	373.675	384.8	392.362	191.024	207.943
ENSRNOG00000005883	Nek10	protein_coding	15	p16	11632759	11812485	-1	NIMA-related kinase 10 [Source:RGD Symbol;Acc:1564342]	305710	GO:0004672;GO:0005524;GO:0006468	protein kinase activity;ATP binding;protein phosphorylation	Catalysis of the phosphorylation of an amino acid residue in a protein, usually according to the reaction: a protein + ATP = a phosphoprotein + ADP. [MetaCyc:PROTEIN-KINASE-RXN];Interacting selectively and non-covalently with ATP, adenosine 5'-triphosphate, a universally important coenzyme and enzyme regulator. [ISBN:0198506732];The process of introducing a phosphate group on to a protein. [GOC:h…	IEA	molecular_function;biological_process	ENSRNOG00000005883	199.342	-0.674812	0.108926	-6.19516	5.82247e-10	8.40918e-07	155.499	139.786	250.503	266.528	181.604	174.787	285.426	234.486	132.661	109.445	252.931	208.162	166.473	152.388	238.75	195.319	185.906	241.002	257.236	120.006	244.479	159.874	186.294	217.473	226.53
ENSRNOG00000001222	Ube2g2	protein_coding	20	p12	11700089	11721838	-1	ubiquitin-conjugating enzyme E2G 2 [Source:RGD Symbol;Acc:1304860]	294331	GO:0000166;GO:0005524;GO:0016740;GO:0005737;GO:0006511;GO:0031625;GO:0061630;GO:0000209;GO:0004842;GO:0042802;GO:0061631;GO:0018279;GO:0030433;GO:0035458;GO:0044257;GO:0070936;GO:1904153;GO:0005783;GO:0005829	nucleotide binding;ATP binding;transferase activity;cytoplasm;ubiquitin-dependent protein catabolic process;ubiquitin protein ligase binding;ubiquitin protein ligase activity;protein polyubiquitination;ubiquitin-protein transferase activity;identical protein binding;ubiquitin conjugating enzyme activity;protein N-linked glycosylation via asparagine;ubiquitin-dependent ERAD pathway;cellular respon…	Interacting selectively and non-covalently with a nucleotide, any compound consisting of a nucleoside that is esterified with (ortho)phosphate or an oligophosphate at any hydroxyl group on the ribose or deoxyribose. [GOC:mah, ISBN:0198547684];Interacting selectively and non-covalently with ATP, adenosine 5'-triphosphate, a universally important coenzyme and enzyme regulator. [ISBN:0198506732];Cat…	IEA;IBA	molecular_function;cellular_component;biological_process	ENSRNOG00000001222	414.077	0.480176	0.0776076	6.18723	6.12319e-10	8.40918e-07	512.398	565.265	400.992	386.11	544.812	500.612	329.825	339.48	470.082	481.164	414.588	328.295	447.242	438.114	326.919	314.609	439.621	378.317	336.319	482.265	369.7	414.57	402.77	384.007	343.86
ENSRNOG00000019140	Banp	protein_coding	19	q12	54766589	54840569	1	Btg3 associated nuclear protein [Source:RGD Symbol;Acc:1307464]	292064	GO:0002039;GO:0034504;GO:0042177;GO:0045893;GO:0005634;GO:0005654;GO:0016604	p53 binding;protein localization to nucleus;negative regulation of protein catabolic process;positive regulation of transcription, DNA-templated;nucleus;nucleoplasm;nuclear body	Interacting selectively and non-covalently with one of the p53 family of proteins. [GOC:hjd];A process in which a protein transports or maintains the localization of another protein to the nucleus. [GOC:ecd];Any process that stops, prevents, or reduces the frequency, rate or extent of the chemical reactions and pathways resulting in the breakdown of a protein by the destruction of the native, act…	IEA	molecular_function;biological_process;cellular_component	ENSRNOG00000019140	374.99	0.855703	0.138883	6.16133	7.21385e-10	8.91632e-07	574.223	639.749	354.257	365.842	604.321	552.858	347.947	287.858	473.927	459.472	236.436	252.694	447.242	406.74	223.89	226.78	372.378	406.341	282.439	402.636	243.485	349.518	374.67	212.575	276.482
ENSRNOG00000048242	Txlna	protein_coding	5	q36	147832469	147846095	-1	taxilin alpha [Source:RGD Symbol;Acc:1583435]	682457	GO:0019905;GO:0042113;GO:0005737	syntaxin binding;B cell activation;cytoplasm	Interacting selectively and non-covalently with a syntaxin, a SNAP receptor involved in the docking of synaptic vesicles at the presynaptic zone of a synapse. [ISBN:0198506732];The change in morphology and behavior of a mature or immature B cell resulting from exposure to a mitogen, cytokine, chemokine, cellular ligand, or an antigen for which it is specific. [GOC:mgi_curators, ISBN:0781735140];A…	IEA	molecular_function;biological_process;cellular_component	ENSRNOG00000048242	651.491	0.291617	0.0475453	6.13345	8.59935e-10	9.66255e-07	642.605	754.027	556.155	606.021	729.494	787.49	620.687	585.341	650.809	774.99	546.552	575.812	659.681	696.949	557.744	601.689	615.921	650.145	619.627	785.083	628.092	721.087	668.161	595.603	657.517
ENSRNOG00000055524	Trip10	protein_coding	9	q12	9689475	9702306	-1	thyroid hormone receptor interactor 10 [Source:RGD Symbol;Acc:621145]	116717	GO:0016020;GO:0016021;GO:0006897;GO:0030036;GO:0042802;GO:0005654;GO:0043231	membrane;integral component of membrane;endocytosis;actin cytoskeleton organization;identical protein binding;nucleoplasm;intracellular membrane-bounded organelle	A lipid bilayer along with all the proteins and protein complexes embedded in it an attached to it. [GOC:dos, GOC:mah, ISBN:0815316194];The component of a membrane consisting of the gene products and protein complexes having at least some part of their peptide sequence embedded in the hydrophobic region of the membrane. [GOC:dos, GOC:go_curators];A vesicle-mediated transport process in which cell…	IEA	cellular_component;biological_process;molecular_function	ENSRNOG00000055524	315.738	0.437535	0.0719564	6.08055	1.19768e-09	1.13872e-06	325.986	397.93	248.634	326.319	340.636	360.972	299.923	253.735	351.841	429.893	267.227	249.587	376.428	398.897	305.125	243.822	293.269	308.258	331.974	301.696	299.139	273.44	310.143	304.659	293.908
ENSRNOG00000021164	Stip1	protein_coding	1	q43	222274133	222293148	-1	stress-induced phosphoprotein 1 [Source:RGD Symbol;Acc:621599]	192277	GO:0005634;GO:0005737;GO:0008150;GO:0032991;GO:0008022;GO:0030544;GO:0051087;GO:0051879;GO:0043209;GO:0101031	nucleus;cytoplasm;biological_process;protein-containing complex;protein C-terminus binding;Hsp70 protein binding;chaperone binding;Hsp90 protein binding;myelin sheath;chaperone complex	A membrane-bounded organelle of eukaryotic cells in which chromosomes are housed and replicated. In most cells, the nucleus contains all of the cell's chromosomes except the organellar chromosomes, and is the site of RNA synthesis and processing. In some species, or in specialized cell types, RNA metabolism or DNA replication may be absent. [GOC:go_curators];All of the contents of a cell excludin…	IEA;ND;IDA;IPI	cellular_component;biological_process;molecular_function	ENSRNOG00000021164	1606.82	0.750643	0.123423	6.08185	1.18803e-09	1.13872e-06	1793.86	2352.89	1295.51	1346.83	1956.6	2120.24	1197.88	1101.56	2491.72	2645.42	1318.54	1487.17	2285.9	1714.36	1455.29	1093.26	1210.93	1668.33	1406.98	1796.72	1835.58	1277.89	1439.36	872.833	1004.86
ENSRNOG00000050655	P4ha1	protein_coding	20	q11	28920616	28971966	1	prolyl 4-hydroxylase subunit alpha 1 [Source:RGD Symbol;Acc:621000]	64475						ENSRNOG00000050655	3625.97	0.660302	0.111487	5.92269	3.16725e-09	2.79623e-06	3487.49	4271.12	3147.18	2975.38	4212.8	4794.28	3506.66	2687.84	4502.79	5528.46	2299.48	2944.3	5580.58	4539.13	3195.88	2570.61	2838.32	3389.91	3277.16	4049.91	3903.71	4387.16	3966.29	2214.9	2377.98
ENSRNOG00000000396	Ddx50	protein_coding	20	q11	32239748	32269145	-1	DExD-box helicase 50 [Source:RGD Symbol;Acc:1310934]	361848	GO:0005524;GO:0003723;GO:0005634;GO:0003676;GO:0004004;GO:0010501;GO:0005730;GO:0005737;GO:0004386;GO:0005886	ATP binding;RNA binding;nucleus;nucleic acid binding;ATP-dependent RNA helicase activity;RNA secondary structure unwinding;nucleolus;cytoplasm;helicase activity;plasma membrane	Interacting selectively and non-covalently with ATP, adenosine 5'-triphosphate, a universally important coenzyme and enzyme regulator. [ISBN:0198506732];Interacting selectively and non-covalently with an RNA molecule or a portion thereof. [GOC:jl, GOC:mah];A membrane-bounded organelle of eukaryotic cells in which chromosomes are housed and replicated. In most cells, the nucleus contains all of th…	IEA;IBA	molecular_function;cellular_component;biological_process	ENSRNOG00000000396	429.611	0.409116	0.0703589	5.8147	6.07427e-09	5.0052e-06	447.763	527.513	413.144	401.311	519.162	527.21	369.694	335.106	462.391	468.346	328.811	376.97	509.359	465.006	345.742	385.395	353.731	417.55	467.544	440.768	451.193	446.545	527.66	358.537	393.813
ENSRNOG00000056658	Xylt1	protein_coding	1	q35	187149453	187261632	1	xylosyltransferase 1 [Source:RGD Symbol;Acc:620093]	64133	GO:0016020;GO:0008375;GO:0030158;GO:0006024;GO:0015012;GO:0030166;GO:0050650;GO:0000139;GO:0005615	membrane;acetylglucosaminyltransferase activity;protein xylosyltransferase activity;glycosaminoglycan biosynthetic process;heparan sulfate proteoglycan biosynthetic process;proteoglycan biosynthetic process;chondroitin sulfate proteoglycan biosynthetic process;Golgi membrane;extracellular space	A lipid bilayer along with all the proteins and protein complexes embedded in it an attached to it. [GOC:dos, GOC:mah, ISBN:0815316194];Catalysis of the transfer of an N-acetylglucosaminyl residue from UDP-N-acetyl-glucosamine to a sugar. [ISBN:0198506732];Catalysis of the transfer of a beta-D-xylosyl residue from UDP-D-xylose to the serine hydroxyl group of an acceptor protein substrate. [EC:2.4…	IEA	cellular_component;molecular_function;biological_process	ENSRNOG00000056658	365.339	0.70067	0.123422	5.67705	1.37041e-08	1.05864e-05	340.037	339.771	196.29	281.729	423.743	487.313	324.388	264.235	593.13	489.052	289.222	298.262	564.021	531.115	322.957	343.448	240.153	241.002	263.32	474.415	299.139	445.442	439.196	301.72	340.375
ENSRNOG00000033608	Cd276	protein_coding	8	q24	63318019	63350269	-1	Cd276 molecule [Source:RGD Symbol;Acc:727815]	315716	GO:0016020;GO:0016021;GO:0005102;GO:0042802;GO:0030501;GO:0042102;GO:0042110;GO:0042130;GO:0045077;GO:0045078;GO:0045085;GO:0045669;GO:0050728;GO:0050776;GO:1900042;GO:0009897	membrane;integral component of membrane;signaling receptor binding;identical protein binding;positive regulation of bone mineralization;positive regulation of T cell proliferation;T cell activation;negative regulation of T cell proliferation;negative regulation of interferon-gamma biosynthetic process;positive regulation of interferon-gamma biosynthetic process;negative regulation of interleukin-…	A lipid bilayer along with all the proteins and protein complexes embedded in it an attached to it. [GOC:dos, GOC:mah, ISBN:0815316194];The component of a membrane consisting of the gene products and protein complexes having at least some part of their peptide sequence embedded in the hydrophobic region of the membrane. [GOC:dos, GOC:go_curators];Interacting selectively and non-covalently with on…	IEA	cellular_component;molecular_function;biological_process	ENSRNOG00000033608	888.46	-0.496967	0.088176	-5.63608	1.73963e-08	1.15326e-05	659.467	767.291	1120.72	876.602	652.543	729.544	1037.5	1068.31	747.901	663.573	715.906	1006.63	628.623	760.817	1066.95	1023.79	1182.68	999.504	966.374	654.984	1094.19	809.293	964.774	948.263	1065.27
ENSRNOG00000052142	Ahsa2	protein_coding	14	q22	108265207	108273938	-1	activator of HSP90 ATPase homolog 2 [Source:RGD Symbol;Acc:1307171]	305577	GO:0006950;GO:0051087;GO:0001671;GO:0032781	response to stress;chaperone binding;ATPase activator activity;positive regulation of ATPase activity	Any process that results in a change in state or activity of a cell or an organism (in terms of movement, secretion, enzyme production, gene expression, etc.) as a result of a disturbance in organismal or cellular homeostasis, usually, but not necessarily, exogenous (e.g. temperature, humidity, ionizing radiation). [GOC:mah];Interacting selectively and non-covalently with a chaperone protein, a c…	IEA	biological_process;molecular_function	ENSRNOG00000052142	436.307	0.655352	0.116212	5.63926	1.70779e-08	1.15326e-05	522.702	696.888	352.387	371.922	509.928	482.563	304.454	295.733	633.505	690.195	366.201	448.429	532.963	473.97	420.042	322.474	362.772	400.736	346.748	484.509	510.822	391.416	399.648	281.148	305.525
ENSRNOG00000037658	Gprasp2	protein_coding	X	q32	106360393	106363300	1	G protein-coupled receptor associated sorting protein 2 [Source:RGD Symbol;Acc:1561019]	317405	GO:0001540;GO:0005737	amyloid-beta binding;cytoplasm	Interacting selectively and non-covalently with amyloid-beta peptide/protein and/or its precursor. [GOC:hjd];All of the contents of a cell excluding the plasma membrane and nucleus, but including other subcellular structures. [ISBN:0198547684]	IEA	molecular_function;cellular_component	ENSRNOG00000037658	355.249	0.738658	0.131135	5.63283	1.7728e-08	1.15326e-05	349.405	465.272	313.129	347.601	427.847	546.208	336.168	284.359	468.159	609.343	224.339	250.623	586.383	425.789	265.498	297.567	313.046	286.774	305.034	339.829	356.78	350.62	347.61	172.411	211.428
ENSRNOG00000016145	Strn4	protein_coding	1	q21	78735678	78765692	1	striatin 4 [Source:RGD Symbol;Acc:1307030]	308392	GO:0008150;GO:0005515;GO:0019904;GO:0032991;GO:0044877;GO:0043197;GO:0051721;GO:0070016;GO:0000159	biological_process;protein binding;protein domain specific binding;protein-containing complex;protein-containing complex binding;dendritic spine;protein phosphatase 2A binding;armadillo repeat domain binding;protein phosphatase type 2A complex	A biological process represents a specific objective that the organism is genetically programmed to achieve. Biological processes are often described by their outcome or ending state, e.g., the biological process of cell division results in the creation of two daughter cells (a divided cell) from a single parent cell. A biological process is accomplished by a particular set of molecular functions…	ND;IPI;IDA;IEA	biological_process;molecular_function;cellular_component	ENSRNOG00000016145	849.345	0.381534	0.0678765	5.62101	1.89842e-08	1.17322e-05	859.929	947.89	700.101	723.577	884.422	908.13	858.089	724.458	1046.87	1048.11	689.513	753.94	969.024	945.699	681.577	706.558	1030.11	829.495	776.923	925.277	872.571	819.216	925.226	748.422	858.489
ENSRNOG00000013720	Aebp1	protein_coding	14	q21	86101277	86111306	1	AE binding protein 1 [Source:RGD Symbol;Acc:1306922]	305494	GO:0008270;GO:0006508;GO:0004181;GO:0000977;GO:0001227;GO:0003714;GO:0004180;GO:0000122;GO:0006355	zinc ion binding;proteolysis;metallocarboxypeptidase activity;RNA polymerase II regulatory region sequence-specific DNA binding;transcriptional repressor activity, RNA polymerase II transcription regulatory region sequence-specific DNA binding;transcription corepressor activity;carboxypeptidase activity;negative regulation of transcription by RNA polymerase II;regulation of transcription, DNA-tem…	Interacting selectively and non-covalently with zinc (Zn) ions. [GOC:ai];The hydrolysis of proteins into smaller polypeptides and/or amino acids by cleavage of their peptide bonds. [GOC:bf, GOC:mah];Catalysis of the hydrolysis of C-terminal amino acid residues from a polypeptide chain by a mechanism in which water acts as a nucleophile, one or two metal ions hold the water molecule in place, and …	IEA	molecular_function;biological_process	ENSRNOG00000013720	254.806	-0.657294	0.118948	-5.52588	3.27842e-08	1.59722e-05	136.764	148.969	346.779	298.957	238.035	192.835	292.675	328.981	194.185	267.204	226.539	314.832	171.443	192.725	282.339	342.137	332.823	269.96	362.39	191.785	258.392	164.284	203.987	287.026	324.112
ENSRNOG00000000568	Slc29a3	protein_coding	20	q11	30287424	30327361	-1	solute carrier family 29 member 3 [Source:RGD Symbol;Acc:727811]	353307	GO:0016020;GO:0016021;GO:0005765;GO:0005768;GO:0005764;GO:0031902;GO:0005337;GO:1901642;GO:0015858	membrane;integral component of membrane;lysosomal membrane;endosome;lysosome;late endosome membrane;nucleoside transmembrane transporter activity;nucleoside transmembrane transport;nucleoside transport	A lipid bilayer along with all the proteins and protein complexes embedded in it an attached to it. [GOC:dos, GOC:mah, ISBN:0815316194];The component of a membrane consisting of the gene products and protein complexes having at least some part of their peptide sequence embedded in the hydrophobic region of the membrane. [GOC:dos, GOC:go_curators];The lipid bilayer surrounding the lysosome and sep…	IEA;IMP	cellular_component;molecular_function;biological_process	ENSRNOG00000000568	1219.3	-0.419957	0.0756873	-5.54859	2.87988e-08	1.59722e-05	989.2	987.683	1511.43	1394.46	1072.18	948.027	1566.67	1451.54	1043.99	1054.03	1016.12	1418.82	1169.04	1095.85	1439.44	1375.1	1486.69	1177.92	1236.65	1046.4	1281.03	1016.58	1142.74	1140.27	1420.75
ENSRNOG00000004279	Adgra3	protein_coding	14	q11	64686793	64786497	1	adhesion G protein-coupled receptor A3 [Source:RGD Symbol;Acc:1304914]	305408	GO:0016020;GO:0016021;GO:0007186;GO:0007166;GO:0004930;GO:0004888;GO:0009897	membrane;integral component of membrane;G-protein coupled receptor signaling pathway;cell surface receptor signaling pathway;G-protein coupled receptor activity;transmembrane signaling receptor activity;external side of plasma membrane	A lipid bilayer along with all the proteins and protein complexes embedded in it an attached to it. [GOC:dos, GOC:mah, ISBN:0815316194];The component of a membrane consisting of the gene products and protein complexes having at least some part of their peptide sequence embedded in the hydrophobic region of the membrane. [GOC:dos, GOC:go_curators];A series of molecular signals that proceeds with a…	IEA	cellular_component;biological_process;molecular_function	ENSRNOG00000004279	1294.1	0.453331	0.0816836	5.54984	2.85934e-08	1.59722e-05	1362.02	1469.28	1058.1	1116.78	1588.27	1515.13	1305.71	1140.06	1530.41	1603.22	792.885	1064.63	1513.17	1437.6	1138.27	1160.12	1494.6	1229.3	1280.97	1535.4	1186.62	1378.22	1345.69	1044.26	1061.78
ENSRNOG00000017610	Nedd4l	protein_coding	18	q12.1	60392376	60719720	1	neural precursor cell expressed, developmentally down-regulated 4-like, E3 ubiquitin protein ligase [Source:RGD Symbol;Acc:735047]	291553	GO:0016740;GO:0005575;GO:0005515;GO:0006511;GO:0004842;GO:0061630;GO:0006513;GO:0045732;GO:0019870;GO:0086005;GO:1901017;GO:2001288;GO:0005737;GO:0015459;GO:0017080;GO:0019871;GO:0044325;GO:0003254;GO:0010038;GO:0016567;GO:0031647;GO:0034765;GO:0042391;GO:0043161;GO:0060306;GO:0070936;GO:1901016;GO:1901380;GO:1902306;GO:1903861;GO:2000009;GO:2000650;GO:0005886	transferase activity;cellular_component;protein binding;ubiquitin-dependent protein catabolic process;ubiquitin-protein transferase activity;ubiquitin protein ligase activity;protein monoubiquitination;positive regulation of protein catabolic process;potassium channel inhibitor activity;ventricular cardiac muscle cell action potential;negative regulation of potassium ion transmembrane transporter…	Catalysis of the transfer of a group, e.g. a methyl group, glycosyl group, acyl group, phosphorus-containing, or other groups, from one compound (generally regarded as the donor) to another compound (generally regarded as the acceptor). Transferase is the systematic name for any enzyme of EC class 2. [ISBN:0198506732];A location, relative to cellular compartments and structures, occupied by a mac…	IEA;ND;IPI;IDA;IMP;IBA	molecular_function;cellular_component;biological_process	ENSRNOG00000017610	682.046	0.474849	0.0859234	5.52642	3.26833e-08	1.59722e-05	636.985	838.715	577.653	545.216	891.604	872.983	685.022	579.216	1040.14	855.841	572.945	524.03	873.364	730.564	663.745	705.247	506.298	581.954	592.686	690.873	598.278	781.729	663.998	512.336	529.731
ENSRNOG00000060168	Prkx	protein_coding	X	q21	45080963	45124270	-1	protein kinase, X-linked [Source:RGD Symbol;Acc:1564076]	501563	GO:0000166;GO:0004672;GO:0004674;GO:0005524;GO:0016301;GO:0016740;GO:0006468;GO:0016310;GO:0004691;GO:0001525;GO:0001935;GO:0007155;GO:0018105;GO:0030099;GO:0030155;GO:0030334;GO:0031589;GO:0043542;GO:0046777;GO:0060562;GO:0060993;GO:2000696;GO:0005634;GO:0005737	nucleotide binding;protein kinase activity;protein serine/threonine kinase activity;ATP binding;kinase activity;transferase activity;protein phosphorylation;phosphorylation;cAMP-dependent protein kinase activity;angiogenesis;endothelial cell proliferation;cell adhesion;peptidyl-serine phosphorylation;myeloid cell differentiation;regulation of cell adhesion;regulation of cell migration;cell-substr…	Interacting selectively and non-covalently with a nucleotide, any compound consisting of a nucleoside that is esterified with (ortho)phosphate or an oligophosphate at any hydroxyl group on the ribose or deoxyribose. [GOC:mah, ISBN:0198547684];Catalysis of the phosphorylation of an amino acid residue in a protein, usually according to the reaction: a protein + ATP = a phosphoprotein + ADP. [MetaCy…	IEA	molecular_function;biological_process;cellular_component	ENSRNOG00000060168	460.123	0.496541	0.0896758	5.53706	3.07589e-08	1.59722e-05	453.383	540.777	377.624	350.641	526.344	545.258	345.229	305.357	633.505	581.735	392.593	482.605	541.659	444.837	420.042	352.624	430.58	464.256	504.044	514.79	529.704	463.083	409.014	431.028	462.353
ENSRNOG00000018294	Hspa5	protein_coding	3	p11	13838304	13842762	1	heat shock protein family A member 5 [Source:RGD Symbol;Acc:2843]	25617	GO:0016787;GO:0000166;GO:0005524;GO:0005515;GO:0005737;GO:1990090;GO:0005739;GO:0005783;GO:0035690;GO:0042220;GO:0009314;GO:0071236;GO:0010976;GO:0030182;GO:0071320;GO:0051082;GO:0071480;GO:0016887;GO:0030335;GO:0034976;GO:0051787;GO:0016020;GO:0071287;GO:0005788;GO:0019899;GO:0019904;GO:0031625;GO:0043022;GO:0006983;GO:0021589;GO:0021680;GO:0030512;GO:0030968;GO:0031398;GO:0035437;GO:0042149;GO:…	hydrolase activity;nucleotide binding;ATP binding;protein binding;cytoplasm;cellular response to nerve growth factor stimulus;mitochondrion;endoplasmic reticulum;cellular response to drug;response to cocaine;response to radiation;cellular response to antibiotic;positive regulation of neuron projection development;neuron differentiation;cellular response to cAMP;unfolded protein binding;cellular r…	Catalysis of the hydrolysis of various bonds, e.g. C-O, C-N, C-C, phosphoric anhydride bonds, etc. Hydrolase is the systematic name for any enzyme of EC class 3. [ISBN:0198506732];Interacting selectively and non-covalently with a nucleotide, any compound consisting of a nucleoside that is esterified with (ortho)phosphate or an oligophosphate at any hydroxyl group on the ribose or deoxyribose. [GO…	IEA;IPI;IDA;IEP;IMP;TAS;ISS	molecular_function;cellular_component;biological_process	ENSRNOG00000018294	19051.8	0.513826	0.093058	5.52157	3.35984e-08	1.59722e-05	16577.5	23456.5	17468.9	18200.9	22834.9	25444.7	14510.5	14396.4	23351.3	24469.4	13683.6	17690.7	24203.2	17217.5	15236.4	13162.4	14839.7	20932.6	20415.5	25490.5	17670.1	19942.4	21806.8	16164.5	17129.1
ENSRNOG00000004158	Hdac9	protein_coding	6	q16	53488883	54059119	-1	histone deacetylase 9 [Source:RGD Symbol;Acc:1310748]	687001	GO:0016787;GO:0005634;GO:0046872;GO:0006351;GO:0006355;GO:0003674;GO:0008150;GO:0005575;GO:0008134;GO:0004407;GO:0032041;GO:0001975;GO:0006325;GO:0016575;GO:0030182;GO:0000118;GO:0005080;GO:0033558;GO:0042826;GO:0070491;GO:0000122;GO:0032869;GO:0034983;GO:0045892;GO:0070932;GO:0070933;GO:0090050;GO:0005667;GO:0005737	hydrolase activity;nucleus;metal ion binding;transcription, DNA-templated;regulation of transcription, DNA-templated;molecular_function;biological_process;cellular_component;transcription factor binding;histone deacetylase activity;NAD-dependent histone deacetylase activity (H3-K14 specific);response to amphetamine;chromatin organization;histone deacetylation;neuron differentiation;histone deacet…	Catalysis of the hydrolysis of various bonds, e.g. C-O, C-N, C-C, phosphoric anhydride bonds, etc. Hydrolase is the systematic name for any enzyme of EC class 3. [ISBN:0198506732];A membrane-bounded organelle of eukaryotic cells in which chromosomes are housed and replicated. In most cells, the nucleus contains all of the cell's chromosomes except the organellar chromosomes, and is the site of RN…	IEA;ND;IPI;IEP	molecular_function;cellular_component;biological_process	ENSRNOG00000004158	1159.44	0.527653	0.0972836	5.42387	5.83234e-08	2.57456e-05	1305.82	1421.33	935.649	979.97	1453.86	1396.39	1119.96	801.454	1325.65	1288.69	682.915	912.392	1499.5	1504.83	1004.53	1339.71	833.471	938.787	1009.83	1491.66	948.101	1285.61	1263.47	1048.18	1194.22
ENSRNOG00000051056	AABR07063279.1	protein_coding	6	q14	26387877	26389518	1			GO:0005886;GO:0005783	plasma membrane;endoplasmic reticulum	The membrane surrounding a cell that separates the cell from its external environment. It consists of a phospholipid bilayer and associated proteins. [ISBN:0716731363];The irregular network of unit membranes, visible only by electron microscopy, that occurs in the cytoplasm of many eukaryotic cells. The membranes form a complex meshwork of tubular channels, which are often expanded into slitlike …	IBA	cellular_component	ENSRNOG00000051056	102.732	0.712184	0.131181	5.42903	5.66627e-08	2.57456e-05	127.397	181.619	79.4507	100.328	126.199	97.8425	83.3624	60.3715	144.197	150.857	74.7797	82.8506	120.507	107.568	86.1878	78.6521	110.188	101.819	93.8565	98.6962	102.363	112.463	92.6267	83.2669	70.8631
ENSRNOG00000045863	Naa16	protein_coding	15	q12	61597052	61648267	-1	N(alpha)-acetyltransferase 16, NatA auxiliary subunit [Source:RGD Symbol;Acc:1584324]	686240	GO:0031415;GO:0004596;GO:0017196;GO:0043022;GO:0006474;GO:0043066;GO:0050821;GO:0005737;GO:0005829	NatA complex;peptide alpha-N-acetyltransferase activity;N-terminal peptidyl-methionine acetylation;ribosome binding;N-terminal protein amino acid acetylation;negative regulation of apoptotic process;protein stabilization;cytoplasm;cytosol	A conserved complex that catalyzes the transfer of an acetyl group to an N-terminal Ser, Ala, Gly, or Thr residue of a protein acceptor molecule. In Saccharomyces the complex includes Nat1p and Ard1p, and may contain additional proteins. [PMID:12890471];Catalysis of the reaction: acetyl-CoA + peptide = CoA + N-alpha-acetylpeptide. This reaction is the acetylation of the N-terminal amino acid resi…	IBA;IEA	cellular_component;molecular_function;biological_process	ENSRNOG00000045863	298.97	0.452159	0.0840107	5.38216	7.35979e-08	3.13679e-05	428.091	466.293	321.542	287.809	424.769	374.271	283.613	260.735	364.338	379.607	274.925	275.478	313.069	312.619	258.563	279.215	239.588	267.157	227.689	247.862	270.318	248.08	237.291	210.616	220.721
ENSRNOG00000025793	Usp31	protein_coding	1	q36	191615146	191676915	-1	ubiquitin specific peptidase 31 [Source:RGD Symbol;Acc:1308183]	308959	GO:0008233;GO:0006508;GO:0006511;GO:0036459;GO:0016579;GO:0004843;GO:0005634	peptidase activity;proteolysis;ubiquitin-dependent protein catabolic process;thiol-dependent ubiquitinyl hydrolase activity;protein deubiquitination;thiol-dependent ubiquitin-specific protease activity;nucleus	Catalysis of the hydrolysis of a peptide bond. A peptide bond is a covalent bond formed when the carbon atom from the carboxyl group of one amino acid shares electrons with the nitrogen atom from the amino group of a second amino acid. [GOC:jl, ISBN:0815332181];The hydrolysis of proteins into smaller polypeptides and/or amino acids by cleavage of their peptide bonds. [GOC:bf, GOC:mah];The chemica…	IEA	molecular_function;biological_process;cellular_component	ENSRNOG00000025793	327.327	0.412184	0.0777544	5.30111	1.15101e-07	4.58921e-05	386.875	392.829	291.631	335.44	399.118	373.321	325.295	286.108	352.802	360.873	250.732	278.585	428.607	358.559	260.545	260.863	281.402	339.084	288.522	355.531	311.065	317.543	386.118	234.127	327.597
ENSRNOG00000021027	Dbp	protein_coding	1	q22	101687855	101692846	1	D-box binding PAR bZIP transcription factor [Source:RGD Symbol;Acc:2491]	24309	GO:0005634;GO:0003677;GO:0006351;GO:0006355;GO:0000977;GO:0003700;GO:0006366;GO:0045944;GO:0006357;GO:0001889;GO:0007623;GO:0001077;GO:0048511	nucleus;DNA binding;transcription, DNA-templated;regulation of transcription, DNA-templated;RNA polymerase II regulatory region sequence-specific DNA binding;DNA binding transcription factor activity;transcription by RNA polymerase II;positive regulation of transcription by RNA polymerase II;regulation of transcription by RNA polymerase II;liver development;circadian rhythm;transcriptional activa…	A membrane-bounded organelle of eukaryotic cells in which chromosomes are housed and replicated. In most cells, the nucleus contains all of the cell's chromosomes except the organellar chromosomes, and is the site of RNA synthesis and processing. In some species, or in specialized cell types, RNA metabolism or DNA replication may be absent. [GOC:go_curators];Any molecular function by which a gene…	IEA;IDA;IEP;IBA	cellular_component;molecular_function;biological_process	ENSRNOG00000021027	145.551	0.773604	0.145898	5.30237	1.14308e-07	4.58921e-05	190.159	205.087	95.3408	73.9791	140.564	180.486	113.264	83.1202	199.953	155.787	136.363	98.3851	206.228	198.328	131.758	138.952	127.14	121.435	115.583	118.884	87.4559	190.746	227.924	132.247	169.607
ENSRNOG00000014460	Hivep1	protein_coding	17	p13	22278798	22311392	-1	human immunodeficiency virus type I enhancer binding protein 1 [Source:RGD Symbol;Acc:727847]	117140	GO:0003676;GO:0005634;GO:0007275;GO:0003677;GO:0007165;GO:0044212;GO:0043565;GO:0006357;GO:0006366;GO:0000122;GO:0001206;GO:0005654;GO:0005739;GO:0016604	nucleic acid binding;nucleus;multicellular organism development;DNA binding;signal transduction;transcription regulatory region DNA binding;sequence-specific DNA binding;regulation of transcription by RNA polymerase II;transcription by RNA polymerase II;negative regulation of transcription by RNA polymerase II;transcriptional repressor activity, RNA polymerase II distal enhancer sequence-specific…	Interacting selectively and non-covalently with any nucleic acid. [GOC:jl];A membrane-bounded organelle of eukaryotic cells in which chromosomes are housed and replicated. In most cells, the nucleus contains all of the cell's chromosomes except the organellar chromosomes, and is the site of RNA synthesis and processing. In some species, or in specialized cell types, RNA metabolism or DNA replicat…	IEA;IBA;IDA;NAS	molecular_function;cellular_component;biological_process	ENSRNOG00000014460	494.234	-0.490577	0.0928747	-5.28214	1.27684e-07	4.92845e-05	399.989	371.402	489.79	478.331	313.96	308.726	618.875	534.594	447.972	372.705	460.775	559.241	387.609	454.922	590.436	561.052	547.548	493.213	583.996	441.89	656.913	523.725	437.115	611.277	709.793
ENSRNOG00000018986	Fbxl19	protein_coding	1	q37	199196059	199216391	1	F-box and leucine-rich repeat protein 19 [Source:RGD Symbol;Acc:1310989]	308999	GO:0003677;GO:0046872;GO:0008270;GO:0043161;GO:0019005	DNA binding;metal ion binding;zinc ion binding;proteasome-mediated ubiquitin-dependent protein catabolic process;SCF ubiquitin ligase complex	Any molecular function by which a gene product interacts selectively and non-covalently with DNA (deoxyribonucleic acid). [GOC:dph, GOC:jl, GOC:tb, GOC:vw];Interacting selectively and non-covalently with any metal ion. [GOC:ai];Interacting selectively and non-covalently with zinc (Zn) ions. [GOC:ai];The chemical reactions and pathways resulting in the breakdown of a protein or peptide by hydrolys…	IEA	molecular_function;biological_process;cellular_component	ENSRNOG00000018986	235.067	0.405196	0.0767907	5.27662	1.31585e-07	4.92845e-05	256.667	292.836	210.311	206.736	288.309	302.077	252.806	223.987	269.168	309.602	189.149	186.414	255.922	237.545	197.142	200.563	205.684	227.924	201.618	269.171	219.633	256.901	234.169	192.983	189.355
ENSRNOG00000012109	Otulinl	protein_coding	2	q22	80383643	80408672	-1	OTU deubiquitinase with linear linkage specificity like [Source:RGD Symbol;Acc:1563205]	310190						ENSRNOG00000012109	1579.11	0.354219	0.0687972	5.14875	2.62233e-07	9.53294e-05	1924.07	1880.48	1586.21	1459.31	1651.88	1587.33	1417.16	1426.17	1698.64	2021.28	1168.98	1403.28	2018.8	1743.49	1407.73	1494.39	1416.05	1616.96	1332.24	1839.34	1394.32	1523.76	1845.25	1394.96	1225.58
ENSRNOG00000053200	AABR07068161.1	processed_transcript	9	q34	86312501	86571870	-1	dedicator of cytokinesis 10 [Source:NCBI gene;Acc:301556]	301556						ENSRNOG00000053200	5994.99	0.295834	0.0576011	5.13591	2.80787e-07	9.9158e-05	6518.79	6651.56	5588.65	5871.71	7598.64	6691.29	5945.01	5384.44	6417.72	6604.18	4363.62	5393.57	6834.1	5947.6	5355.53	5514.83	5143.22	6111.92	5745.23	7027.62	5489.84	6219.65	6396.44	5254.63	5804.97
ENSRNOG00000025796	RGD1306072	protein_coding	19	q11	25262076	25283972	1	hypothetical LOC304654 [Source:RGD Symbol;Acc:1306072]	304654						ENSRNOG00000025796	57.9715	-1.0071	0.196916	-5.11433	3.14855e-07	0.000108027	43.0901	26.5287	65.43	67.8987	42.0665	42.7467	75.2074	101.494	23.0715	26.6218	52.7857	98.3851	45.9665	56.0248	81.2345	69.476	70.0681	50.4423	63.44	39.2542	47.7032	31.9748	52.0375	95.0222	81.3183
ENSRNOG00000017290	Zfp335	protein_coding	3	q42	161357278	161376119	-1	zinc finger protein 335 [Source:RGD Symbol;Acc:628751]	259270	GO:0003676;GO:0000978;GO:0044212;GO:0001701;GO:0002052;GO:0007420;GO:0010468;GO:0021895;GO:0040029;GO:0048812;GO:0048854;GO:0050671;GO:0050767;GO:0050769;GO:0051569;GO:0080182;GO:0005634;GO:0005654;GO:0035097	nucleic acid binding;RNA polymerase II proximal promoter sequence-specific DNA binding;transcription regulatory region DNA binding;in utero embryonic development;positive regulation of neuroblast proliferation;brain development;regulation of gene expression;cerebral cortex neuron differentiation;regulation of gene expression, epigenetic;neuron projection morphogenesis;brain morphogenesis;positive…	Interacting selectively and non-covalently with any nucleic acid. [GOC:jl];Interacting selectively and non-covalently with a specific upstream regulatory DNA sequence (transcription factor recognition sequence or binding site) located in the proximal promoter of a gene transcribed by RNA polymerase II. The proximal promoter is in cis with and relatively close to the core promoter. [GOC:pg, GOC:tx…	IEA	molecular_function;biological_process;cellular_component	ENSRNOG00000017290	813.132	0.383062	0.0749737	5.10928	3.23382e-07	0.000108027	913.324	933.606	718.795	757.019	829.017	879.633	758.417	656.212	948.816	1087.55	738.999	705.266	929.269	794.432	644.923	626.595	934.618	848.178	763.888	889.387	893.441	774.011	796.173	643.604	863.136
ENSRNOG00000010415	Atxn7l1	protein_coding	6	q16	52459946	52675574	1	ataxin 7-like 1 [Source:RGD Symbol;Acc:1305730]	362726	GO:0003674;GO:0008150;GO:0005575	molecular_function;biological_process;cellular_component	A molecular process that can be carried out by the action of a single macromolecular machine, usually via direct physical interactions with other molecular entities. Function in this sense denotes an action, or activity, that a gene product (or a complex) performs. These actions are described from two distinct but related perspectives: (1) biochemical activity, and (2) role as a component in a la…	ND	molecular_function;biological_process;cellular_component	ENSRNOG00000010415	305.467	-0.644744	0.126366	-5.10219	3.35741e-07	0.000109204	300.694	237.738	369.212	445.902	274.971	142.489	265.491	380.603	292.239	200.156	350.805	398.718	221.136	268.919	373.481	437.83	292.704	344.689	318.938	209.729	274.293	261.311	252.902	354.619	367.094
ENSRNOG00000013269	Tnfsf10	protein_coding	2	q24	113007549	113026899	1	TNF superfamily member 10 [Source:RGD Symbol;Acc:628734]	246775	GO:0016020;GO:0016021;GO:0006955;GO:0010469;GO:0046872;GO:0003674;GO:0005575;GO:0005164;GO:0008584;GO:0043065;GO:0005125;GO:0005615;GO:0032868;GO:0008270;GO:0032813;GO:0042802;GO:0045569;GO:0043123;GO:0043280;GO:0090200;GO:2001238	membrane;integral component of membrane;immune response;regulation of signaling receptor activity;metal ion binding;molecular_function;cellular_component;tumor necrosis factor receptor binding;male gonad development;positive regulation of apoptotic process;cytokine activity;extracellular space;response to insulin;zinc ion binding;tumor necrosis factor receptor superfamily binding;identical protei…	A lipid bilayer along with all the proteins and protein complexes embedded in it an attached to it. [GOC:dos, GOC:mah, ISBN:0815316194];The component of a membrane consisting of the gene products and protein complexes having at least some part of their peptide sequence embedded in the hydrophobic region of the membrane. [GOC:dos, GOC:go_curators];Any immune system process that functions in the ca…	IEA;ND;IEP;IMP	cellular_component;biological_process;molecular_function	ENSRNOG00000013269	65.9089	-0.848758	0.167333	-5.07227	3.93096e-07	0.000119614	51.5208	32.6507	80.3854	98.301	64.6387	31.3476	81.5502	97.1194	49.027	36.4817	71.4806	75.6012	48.4512	60.5068	68.3559	106.18	45.7703	99.0163	86.9042	49.3481	77.5177	38.5903	46.8337	73.4708	76.6715
ENSRNOG00000007486	Atg7	protein_coding	4	q42	146598413	146777124	1	autophagy related 7 [Source:RGD Symbol;Acc:1304817]	312647	GO:0005737;GO:0003674;GO:0015031;GO:0007568;GO:0031667;GO:0006914;GO:0009749;GO:0000045;GO:0000422;GO:0006995;GO:0060548;GO:0030424;GO:0010508;GO:0008641;GO:0006501;GO:1902617;GO:0005930;GO:0043065;GO:0000407;GO:0044805;GO:0009267;GO:0045732;GO:0071455;GO:0071315;GO:1903204;GO:0008134;GO:0019778;GO:0019779;GO:0042803;GO:0006497;GO:0016236;GO:0031401;GO:0034727;GO:0039521;GO:0051607;GO:0075044;GO:…	cytoplasm;molecular_function;protein transport;aging;response to nutrient levels;autophagy;response to glucose;autophagosome assembly;autophagy of mitochondrion;cellular response to nitrogen starvation;negative regulation of cell death;axon;positive regulation of autophagy;ubiquitin-like modifier activating enzyme activity;C-terminal protein lipidation;response to fluoride;axoneme;positive regula…	All of the contents of a cell excluding the plasma membrane and nucleus, but including other subcellular structures. [ISBN:0198547684];A molecular process that can be carried out by the action of a single macromolecular machine, usually via direct physical interactions with other molecular entities. Function in this sense denotes an action, or activity, that a gene product (or a complex) performs…	IEA;ISS;ND;IEP;IBA;IMP;IDA	cellular_component;molecular_function;biological_process	ENSRNOG00000007486	763.873	-0.32207	0.0635184	-5.0705	3.96778e-07	0.000119614	686.632	607.099	787.029	769.18	613.555	681.098	796.473	841.701	704.642	719.774	989.731	800.544	700.679	663.334	867.822	876.971	831.776	738.886	714.352	625.823	847.725	742.036	796.173	793.484	900.31
ENSRNOG00000017913	Atg16l1	protein_coding	9	q35	94879745	94915228	1	autophagy related 16-like 1 [Source:RGD Symbol;Acc:1310631]	363278	GO:0003674;GO:0008150;GO:0005575;GO:0000045;GO:0000421;GO:0042802;GO:0051020;GO:0034497;GO:0039689;GO:0061739;GO:0098792;GO:0005776;GO:0005930	molecular_function;biological_process;cellular_component;autophagosome assembly;autophagosome membrane;identical protein binding;GTPase binding;protein localization to phagophore assembly site;negative stranded viral RNA replication;protein lipidation involved in autophagosome assembly;xenophagy;autophagosome;axoneme	A molecular process that can be carried out by the action of a single macromolecular machine, usually via direct physical interactions with other molecular entities. Function in this sense denotes an action, or activity, that a gene product (or a complex) performs. These actions are described from two distinct but related perspectives: (1) biochemical activity, and (2) role as a component in a la…	ND;IBA;IEA	molecular_function;biological_process;cellular_component	ENSRNOG00000017913	673.687	0.277722	0.054763	5.07135	3.95008e-07	0.000119614	720.355	833.613	637.475	651.624	751.04	666.849	644.246	577.467	721.946	736.536	535.555	553.028	783.915	704.792	629.072	651.502	646.434	687.51	656.126	732.371	653.931	640.599	660.876	685.727	679.589
ENSRNOG00000010918	Cebpa	protein_coding	1	q21	91363492	91366164	1	CCAAT/enhancer binding protein alpha [Source:RGD Symbol;Acc:2326]	24252	GO:0006355;GO:0003700;GO:0006366;GO:0000978;GO:0001077;GO:0001228;GO:0003677;GO:0003705;GO:0003713;GO:0008134;GO:0019900;GO:0042803;GO:0043565;GO:0044212;GO:0000050;GO:0000122;GO:0001889;GO:0001892;GO:0006351;GO:0006357;GO:0007005;GO:0007219;GO:0008203;GO:0008285;GO:0030099;GO:0030225;GO:0030324;GO:0030851;GO:0042127;GO:0042593;GO:0045444;GO:0045600;GO:0045669;GO:0045786;GO:0045892;GO:0045893;GO:…	regulation of transcription, DNA-templated;DNA binding transcription factor activity;transcription by RNA polymerase II;RNA polymerase II proximal promoter sequence-specific DNA binding;transcriptional activator activity, RNA polymerase II proximal promoter sequence-specific DNA binding;transcriptional activator activity, RNA polymerase II transcription regulatory region sequence-specific DNA bin…	Any process that modulates the frequency, rate or extent of cellular DNA-templated transcription. [GOC:go_curators, GOC:txnOH];Interacting selectively and non-covalently with a specific DNA sequence (sometimes referred to as a motif) within the regulatory region of a gene in order to modulate transcription. [GOC:curators, GOC:txnOH];The synthesis of RNA from a DNA template by RNA polymerase II, o…	IEA	biological_process;molecular_function;cellular_component	ENSRNOG00000010918	5532.74	0.357716	0.0707251	5.05783	4.24057e-07	0.000124794	6132.85	5320.02	4614.68	4702.24	6831.18	5970.29	5365.1	4925.09	5395.85	6918.71	4146.97	4492.57	6000.49	5889.33	5029.6	4538.23	6516.9	5870.92	5051.74	6195.43	4884.61	5468.79	6181.01	5562.23	6313.79
ENSRNOG00000008797	Tmpo	protein_coding	7	q13	31847410	31872423	-1	thymopoietin [Source:RGD Symbol;Acc:3875]	25359	GO:0016020;GO:0016021;GO:0005634;GO:0003677;GO:0005515;GO:0005694;GO:0005637;GO:0005521;GO:0005789;GO:0031468	membrane;integral component of membrane;nucleus;DNA binding;protein binding;chromosome;nuclear inner membrane;lamin binding;endoplasmic reticulum membrane;nuclear envelope reassembly	A lipid bilayer along with all the proteins and protein complexes embedded in it an attached to it. [GOC:dos, GOC:mah, ISBN:0815316194];The component of a membrane consisting of the gene products and protein complexes having at least some part of their peptide sequence embedded in the hydrophobic region of the membrane. [GOC:dos, GOC:go_curators];A membrane-bounded organelle of eukaryotic cells i…	IEA;IPI;TAS;IDA;NAS	cellular_component;molecular_function;biological_process	ENSRNOG00000008797	1404.45	0.313355	0.0620319	5.05152	4.38315e-07	0.000125875	1296.45	1511.11	1301.12	1363.04	1453.86	1678.52	1360.98	1281.8	1690.95	1730.42	1106.3	1205.48	1638.64	1584.38	1151.15	1352.82	1224.5	1505.8	1380.91	1563.44	1336.68	1423.43	1463.29	1341.09	1165.18
ENSRNOG00000050748	Dpp9	protein_coding	9	q12	10846596	10882649	1	dipeptidyl peptidase 9 [Source:RGD Symbol;Acc:1588575]	301130	GO:0006508;GO:0008236;GO:0042802;GO:0005829	proteolysis;serine-type peptidase activity;identical protein binding;cytosol	The hydrolysis of proteins into smaller polypeptides and/or amino acids by cleavage of their peptide bonds. [GOC:bf, GOC:mah];Catalysis of the hydrolysis of peptide bonds in a polypeptide chain by a catalytic mechanism that involves a catalytic triad consisting of a serine nucleophile that is activated by a proton relay involving an acidic residue (e.g. aspartate or glutamate) and a basic residue…	IEA	biological_process;molecular_function;cellular_component	ENSRNOG00000050748	514.564	0.323388	0.0640716	5.0473	4.481e-07	0.000125875	526.449	591.794	429.034	442.861	566.358	593.704	513.766	469.848	621.008	592.581	431.083	502.282	598.807	568.092	436.883	498.13	600.099	470.795	453.64	531.614	472.063	499.468	494.356	463.356	496.042
ENSRNOG00000024145	Trim65	protein_coding	10	q32.1	104674932	104681377	-1	tripartite motif-containing 65 [Source:RGD Symbol;Acc:1559497]	303684	GO:0046872;GO:0008270;GO:0005622;GO:0010508;GO:0005634;GO:0005654;GO:0005829	metal ion binding;zinc ion binding;intracellular;positive regulation of autophagy;nucleus;nucleoplasm;cytosol	Interacting selectively and non-covalently with any metal ion. [GOC:ai];Interacting selectively and non-covalently with zinc (Zn) ions. [GOC:ai];The living contents of a cell; the matter contained within (but not including) the plasma membrane, usually taken to exclude large vacuoles and masses of secretory or ingested material. In eukaryotes it includes the nucleus and cytoplasm. [ISBN:019850673…	IEA	molecular_function;cellular_component;biological_process	ENSRNOG00000024145	310.897	0.415563	0.0826531	5.0278	4.96132e-07	0.000136271	338.164	373.442	296.304	281.729	378.598	297.327	298.111	258.985	416.248	438.767	232.037	268.229	370.217	318.221	295.218	264.796	306.265	315.731	278.093	309.547	268.33	272.337	330.958	261.556	303.201
ENSRNOG00000031408	AC097129.1	protein_coding	4	q34	119574844	119591817	-1								ENSRNOG00000031408	192.717	-0.798988	0.160316	-4.98384	6.23356e-07	0.000163929	81.4966	132.643	234.613	174.307	143.642	138.689	256.43	232.737	156.694	144.941	169.354	222.661	90.6907	143.424	252.619	256.93	324.347	229.793	282.439	62.8067	287.213	105.848	177.968	250.78	264.865
ENSRNOG00000026248	Nmt2	protein_coding	17	q12.3	78921793	78962476	-1	N-myristoyltransferase 2 [Source:RGD Symbol;Acc:1303175]	291318	GO:0016740;GO:0005737;GO:0016746;GO:0004379;GO:0006499;GO:0018008;GO:0005794;GO:0005829;GO:0005886;GO:0019898	transferase activity;cytoplasm;transferase activity, transferring acyl groups;glycylpeptide N-tetradecanoyltransferase activity;N-terminal protein myristoylation;N-terminal peptidyl-glycine N-myristoylation;Golgi apparatus;cytosol;plasma membrane;extrinsic component of membrane	Catalysis of the transfer of a group, e.g. a methyl group, glycosyl group, acyl group, phosphorus-containing, or other groups, from one compound (generally regarded as the donor) to another compound (generally regarded as the acceptor). Transferase is the systematic name for any enzyme of EC class 2. [ISBN:0198506732];All of the contents of a cell excluding the plasma membrane and nucleus, but in…	IEA;TAS	molecular_function;cellular_component;biological_process	ENSRNOG00000026248	417.823	0.427631	0.0857612	4.98629	6.15483e-07	0.000163929	470.245	560.163	386.972	458.063	558.15	520.56	440.371	374.478	491.231	547.226	284.823	379.041	459.665	431.391	354.658	319.852	421.539	407.275	392.807	361.138	370.694	338.492	392.362	334.047	390.328
ENSRNOG00000024762	Frmd7	protein_coding	X	q36	138098185	138148967	-1	FERM domain containing 7 [Source:RGD Symbol;Acc:1562057]	302826	GO:0005856;GO:0010592;GO:0010975;GO:0032091;GO:0051057;GO:0051497;GO:0030426;GO:0043005;GO:0043025	cytoskeleton;positive regulation of lamellipodium assembly;regulation of neuron projection development;negative regulation of protein binding;positive regulation of small GTPase mediated signal transduction;negative regulation of stress fiber assembly;growth cone;neuron projection;neuronal cell body	Any of the various filamentous elements that form the internal framework of cells, and typically remain after treatment of the cells with mild detergent to remove membrane constituents and soluble components of the cytoplasm. The term embraces intermediate filaments, microfilaments, microtubules, the microtrabecular lattice, and other structures characterized by a polymeric filamentous nature and…	IEA	cellular_component;biological_process	ENSRNOG00000024762	42.0904	-0.925684	0.1866	-4.96078	7.02091e-07	0.000177099	16.8614	31.6304	49.5398	51.6841	24.6243	44.6466	75.2074	62.9964	26.9168	27.6078	39.5893	56.9598	23.6044	34.7354	44.5799	51.1239	33.3388	35.4964	50.4044	37.0111	72.5486	30.8722	39.5485	43.1028	47.6293
ENSRNOG00000004556	Dcaf5	protein_coding	6	q24	103516586	103605256	-1	DDB1 and CUL4 associated factor 5 [Source:RGD Symbol;Acc:1306535]	314273	GO:0080008	Cul4-RING E3 ubiquitin ligase complex	A ubiquitin ligase complex in which a cullin from the Cul4 family and a RING domain protein form the catalytic core; substrate specificity is conferred by an adaptor protein. [PMID:16792691, PMID:18223036, PMID:18552200]	IEA	cellular_component	ENSRNOG00000004556	751.994	0.25497	0.0513571	4.96464	6.88291e-07	0.000177099	783.117	842.796	653.365	688.107	846.46	733.344	701.332	605.465	825.768	842.037	655.422	707.337	839.82	729.443	698.419	692.139	692.205	780.921	732.602	844.525	756.294	809.293	845.088	677.89	816.668
ENSRNOG00000058337	Plcb2	protein_coding	3	q35	110498114	110517163	-1	phospholipase C, beta 2 [Source:RGD Symbol;Acc:621004]	85240	GO:0016787;GO:0007165;GO:0035556;GO:0005509;GO:0004435;GO:0008081;GO:0006629;GO:0016042;GO:0004629;GO:0050913;GO:0005737	hydrolase activity;signal transduction;intracellular signal transduction;calcium ion binding;phosphatidylinositol phospholipase C activity;phosphoric diester hydrolase activity;lipid metabolic process;lipid catabolic process;phospholipase C activity;sensory perception of bitter taste;cytoplasm	Catalysis of the hydrolysis of various bonds, e.g. C-O, C-N, C-C, phosphoric anhydride bonds, etc. Hydrolase is the systematic name for any enzyme of EC class 3. [ISBN:0198506732];The cellular process in which a signal is conveyed to trigger a change in the activity or state of a cell. Signal transduction begins with reception of a signal (e.g. a ligand binding to a receptor or receptor activatio…	IEA	molecular_function;biological_process;cellular_component	ENSRNOG00000058337	1143.16	-0.327978	0.066448	-4.93587	7.9796e-07	0.000193388	1176.55	1059.11	1174	1179.61	983.945	987.924	1272.18	1289.68	996.881	1034.31	1526.39	1280.04	930.511	1003.96	1317.58	1234.84	1296.26	1091.05	1015.04	859.105	1207.49	1122.43	1041.79	1140.27	1358.02
ENSRNOG00000046000	Clasrp	protein_coding	1	q21	80491480	80515694	-1	CLK4-associating serine/arginine rich protein [Source:RGD Symbol;Acc:1563538]	499390	GO:0005634;GO:0006397;GO:0008380;GO:0005654	nucleus;mRNA processing;RNA splicing;nucleoplasm	A membrane-bounded organelle of eukaryotic cells in which chromosomes are housed and replicated. In most cells, the nucleus contains all of the cell's chromosomes except the organellar chromosomes, and is the site of RNA synthesis and processing. In some species, or in specialized cell types, RNA metabolism or DNA replication may be absent. [GOC:go_curators];Any process involved in the conversion…	IEA	cellular_component;biological_process	ENSRNOG00000046000	647.802	0.28356	0.0574248	4.93794	7.89535e-07	0.000193388	651.036	771.372	637.475	657.705	751.04	762.792	695.895	590.591	675.803	817.388	590.54	546.814	792.612	713.756	546.847	601.689	576.366	605.307	573.567	668.442	583.37	627.368	642.142	550.541	564.581
ENSRNOG00000060603	Nhsl1	protein_coding	1	p12	13595295	13705396	1	NHS-like 1 [Source:RGD Symbol;Acc:1308124]	308631						ENSRNOG00000060603	429.126	-0.671059	0.136268	-4.92454	8.45576e-07	0.000197195	280.086	236.717	534.656	408.405	319.09	263.13	434.028	517.97	359.531	287.91	370.599	474.32	303.13	489.657	659.783	642.326	399.501	417.55	488.401	456.47	555.543	370.467	380.914	519.193	558.773
ENSRNOG00000010775	Arrdc4	protein_coding	1	q22	129766100	129780356	-1	arrestin domain containing 4 [Source:RGD Symbol;Acc:1311763]	293019	GO:1990756;GO:0015031;GO:0016567;GO:0051443;GO:0140112;GO:0005768;GO:0005886;GO:1903561;GO:0016020;GO:0031410;GO:0005769	protein binding, bridging involved in substrate recognition for ubiquitination;protein transport;protein ubiquitination;positive regulation of ubiquitin-protein transferase activity;extracellular vesicle biogenesis;endosome;plasma membrane;extracellular vesicle;membrane;cytoplasmic vesicle;early endosome	The binding activity of a molecule that brings together a ubiquitin ligase and its substrate. Usually mediated by F-box BTB/POZ domain proteins. [PMID:24658274];The directed movement of proteins into, out of or within a cell, or between cells, by means of some agent such as a transporter or pore. [GOC:ai];The process in which one or more ubiquitin groups are added to a protein. [GOC:ai];Any proce…	IEA;ISS	molecular_function;biological_process;cellular_component	ENSRNOG00000010775	848.779	0.420856	0.0854463	4.92539	8.41927e-07	0.000197195	866.487	1098.9	638.41	843.159	934.696	738.093	744.825	665.836	986.307	1165.44	625.73	711.479	952.873	1052.15	851.972	732.776	771.879	787.46	834.28	1022.85	982.885	760.78	860.7	717.075	872.429
ENSRNOG00000022565	Lrrc25	protein_coding	16	p14	20558222	20562399	-1	leucine rich repeat containing 25 [Source:RGD Symbol;Acc:1564818]	498605	GO:0016020;GO:0016021	membrane;integral component of membrane	A lipid bilayer along with all the proteins and protein complexes embedded in it an attached to it. [GOC:dos, GOC:mah, ISBN:0815316194];The component of a membrane consisting of the gene products and protein complexes having at least some part of their peptide sequence embedded in the hydrophobic region of the membrane. [GOC:dos, GOC:go_curators]	IEA	cellular_component	ENSRNOG00000022565	195.117	-0.710474	0.144924	-4.90238	9.46815e-07	0.000216048	167.677	164.274	200.963	209.776	107.731	113.041	222.904	225.737	160.539	126.207	390.394	215.412	162.746	131.098	173.366	217.604	265.016	189.626	303.295	169.354	235.535	162.079	138.42	225.31	199.811
ENSRNOG00000001111	Brca2	protein_coding	12	p12	504007	544748	1	BRCA2, DNA repair associated [Source:RGD Symbol;Acc:2219]	360254	GO:0006281;GO:0000724;GO:0002020;GO:0003697;GO:0008022;GO:0010484;GO:0010485;GO:0042802;GO:0043015;GO:0000281;GO:0000722;GO:0001556;GO:0001833;GO:0006289;GO:0006302;GO:0006974;GO:0006978;GO:0007141;GO:0007283;GO:0007420;GO:0007569;GO:0008283;GO:0008585;GO:0008630;GO:0010165;GO:0010225;GO:0010332;GO:0030097;GO:0032465;GO:0033600;GO:0042771;GO:0043009;GO:0043966;GO:0043967;GO:0045893;GO:0045931;GO:…	DNA repair;double-strand break repair via homologous recombination;protease binding;single-stranded DNA binding;protein C-terminus binding;H3 histone acetyltransferase activity;H4 histone acetyltransferase activity;identical protein binding;gamma-tubulin binding;mitotic cytokinesis;telomere maintenance via recombination;oocyte maturation;inner cell mass cell proliferation;nucleotide-excision repa…	The process of restoring DNA after damage. Genomes are subject to damage by chemical and physical agents in the environment (e.g. UV and ionizing radiations, chemical mutagens, fungal and bacterial toxins, etc.) and by free radicals or alkylating agents endogenously generated in metabolism. DNA is also damaged because of errors during its replication. A variety of different DNA repair pathways ha…	IEA	biological_process;molecular_function;cellular_component	ENSRNOG00000001111	271.531	-0.340796	0.0695589	-4.89938	9.61378e-07	0.000216048	246.363	221.412	314.999	323.279	297.543	227.983	279.989	326.356	291.278	223.82	323.312	320.01	245.983	236.425	310.078	325.095	243.543	259.684	259.843	233.282	263.361	223.824	236.25	266.454	288.099
ENSRNOG00000040205	Zcchc24	protein_coding	16	p16	1996540	2048292	-1	zinc finger CCHC-type containing 24 [Source:RGD Symbol;Acc:1306164]	361104	GO:0008270;GO:0003676	zinc ion binding;nucleic acid binding	Interacting selectively and non-covalently with zinc (Zn) ions. [GOC:ai];Interacting selectively and non-covalently with any nucleic acid. [GOC:jl]	IEA	molecular_function	ENSRNOG00000040205	549.962	-0.321885	0.0657513	-4.89549	9.80593e-07	0.000216431	495.537	475.476	563.632	514.814	489.407	453.115	649.683	559.093	578.71	447.64	591.639	608.952	428.607	458.283	663.745	639.704	634.568	570.745	661.341	473.293	642.005	450.955	456.889	572.092	669.134
ENSRNOG00000032447	Zfp641	protein_coding	7	q36	139899775	139907640	-1	zinc finger protein 641 [Source:RGD Symbol;Acc:1310412]	300197	GO:0046872;GO:0006355;GO:0003676;GO:0005622;GO:0005634;GO:0000981;GO:0006357;GO:0005654;GO:0005829	metal ion binding;regulation of transcription, DNA-templated;nucleic acid binding;intracellular;nucleus;RNA polymerase II transcription factor activity, sequence-specific DNA binding;regulation of transcription by RNA polymerase II;nucleoplasm;cytosol	Interacting selectively and non-covalently with any metal ion. [GOC:ai];Any process that modulates the frequency, rate or extent of cellular DNA-templated transcription. [GOC:go_curators, GOC:txnOH];Interacting selectively and non-covalently with any nucleic acid. [GOC:jl];The living contents of a cell; the matter contained within (but not including) the plasma membrane, usually taken to exclude …	IEA;IBA	molecular_function;biological_process;cellular_component	ENSRNOG00000032447	296.982	-0.361695	0.0745165	-4.85389	1.21062e-06	0.000257986	242.616	286.714	352.387	339.493	265.737	249.831	391.441	333.356	259.554	281.994	251.832	326.224	241.014	280.124	354.658	355.245	299.484	303.588	323.283	213.094	329.947	244.773	232.087	316.414	349.669
ENSRNOG00000011720	L3mbtl3	protein_coding	1	p12	20022793	20097099	1	L3MBTL3, histone methyl-lysine binding protein [Source:RGD Symbol;Acc:1305474]	309550	GO:0005634;GO:0006355;GO:0008270;GO:0003700;GO:0030099;GO:0030225;GO:0030851;GO:0043249;GO:0005730	nucleus;regulation of transcription, DNA-templated;zinc ion binding;DNA binding transcription factor activity;myeloid cell differentiation;macrophage differentiation;granulocyte differentiation;erythrocyte maturation;nucleolus	A membrane-bounded organelle of eukaryotic cells in which chromosomes are housed and replicated. In most cells, the nucleus contains all of the cell's chromosomes except the organellar chromosomes, and is the site of RNA synthesis and processing. In some species, or in specialized cell types, RNA metabolism or DNA replication may be absent. [GOC:go_curators];Any process that modulates the frequen…	IEA	cellular_component;biological_process;molecular_function	ENSRNOG00000011720	630.203	0.441184	0.0908767	4.85476	1.20533e-06	0.000257986	624.807	673.42	472.965	582.712	733.598	738.093	751.168	524.97	710.41	866.687	509.162	521.959	802.55	805.637	542.884	470.602	470.134	604.373	493.616	785.083	578.401	779.523	777.44	470.213	464.676
ENSRNOG00000010045	Clec4a	protein_coding	4	q42	156050054	156069313	1	C-type lectin domain family 4, member A [Source:RGD Symbol;Acc:1359662]	474143	GO:0016020;GO:0016021;GO:0030246	membrane;integral component of membrane;carbohydrate binding	A lipid bilayer along with all the proteins and protein complexes embedded in it an attached to it. [GOC:dos, GOC:mah, ISBN:0815316194];The component of a membrane consisting of the gene products and protein complexes having at least some part of their peptide sequence embedded in the hydrophobic region of the membrane. [GOC:dos, GOC:go_curators];Interacting selectively and non-covalently with an…	IEA	cellular_component;molecular_function	ENSRNOG00000010045	74.0806	-0.693968	0.143295	-4.84293	1.27935e-06	0.000268014	54.3311	63.2607	86.9284	107.422	75.9249	64.595	73.3952	86.62	54.7948	63.1035	94.5743	101.492	34.7855	42.5789	95.1038	93.0717	77.979	85.0046	83.428	41.4973	64.5981	82.6934	73.8932	75.43	75.5099
ENSRNOG00000024101	Phkb	protein_coding	19	p11	22033228	22281778	-1	phosphorylase kinase regulatory subunit beta [Source:RGD Symbol;Acc:620186]	361377	GO:0016020;GO:0005886;GO:0003824;GO:0005516;GO:0005975;GO:0005977;GO:0006468;GO:0004689;GO:0005964;GO:0016301;GO:0016310	membrane;plasma membrane;catalytic activity;calmodulin binding;carbohydrate metabolic process;glycogen metabolic process;protein phosphorylation;phosphorylase kinase activity;phosphorylase kinase complex;kinase activity;phosphorylation	A lipid bilayer along with all the proteins and protein complexes embedded in it an attached to it. [GOC:dos, GOC:mah, ISBN:0815316194];The membrane surrounding a cell that separates the cell from its external environment. It consists of a phospholipid bilayer and associated proteins. [ISBN:0716731363];Catalysis of a biochemical reaction at physiological temperatures. In biologically catalyzed re…	IEA;IDA	cellular_component;molecular_function;biological_process	ENSRNOG00000024101	307.765	-0.313746	0.0650954	-4.81979	1.43712e-06	0.000296047	294.137	267.328	339.301	370.909	325.246	303.977	354.29	378.853	251.864	271.148	329.91	358.329	301.888	272.281	332.863	378.841	288.748	276.498	294.605	224.309	320.009	265.722	282.043	293.883	317.141
ENSRNOG00000007125	Vps54	protein_coding	14	q22	106153575	106207658	1	VPS54 GARP complex subunit [Source:RGD Symbol;Acc:628718]	286932	GO:0005829;GO:0042147;GO:0007041;GO:0040008;GO:0048873;GO:0050881;GO:0060052;GO:0000938;GO:0005654;GO:0005794;GO:0005802;GO:0048471	cytosol;retrograde transport, endosome to Golgi;lysosomal transport;regulation of growth;homeostasis of number of cells within a tissue;musculoskeletal movement;neurofilament cytoskeleton organization;GARP complex;nucleoplasm;Golgi apparatus;trans-Golgi network;perinuclear region of cytoplasm	The part of the cytoplasm that does not contain organelles but which does contain other particulate matter, such as protein complexes. [GOC:hjd, GOC:jl];The directed movement of membrane-bounded vesicles from endosomes back to the trans-Golgi network where they are recycled for further rounds of transport. [GOC:jl, PMID:10873832, PMID:16936697];The directed movement of substances into, out of or …	IEA	cellular_component;biological_process	ENSRNOG00000007125	1736.47	0.246683	0.0512838	4.81016	1.50811e-06	0.000305578	1870.67	1893.74	1789.04	1763.34	2080.75	1751.67	1659.09	1420.04	1952.43	1861.55	1521.99	1529.63	2007.62	1986.64	1587.04	1713.31	1436.4	1619.76	1700.71	1859.53	1602.03	1759.72	1802.58	1618.32	1624.04
ENSRNOG00000037165	Nipal3	protein_coding	5	q36	153807955	153840178	-1	NIPA-like domain containing 3 [Source:RGD Symbol;Acc:1563439]	502990	GO:0016020;GO:0016021;GO:0015095;GO:0015693;GO:1903830	membrane;integral component of membrane;magnesium ion transmembrane transporter activity;magnesium ion transport;magnesium ion transmembrane transport	A lipid bilayer along with all the proteins and protein complexes embedded in it an attached to it. [GOC:dos, GOC:mah, ISBN:0815316194];The component of a membrane consisting of the gene products and protein complexes having at least some part of their peptide sequence embedded in the hydrophobic region of the membrane. [GOC:dos, GOC:go_curators];Enables the transfer of magnesium (Mg) ions from o…	IEA	cellular_component;molecular_function;biological_process	ENSRNOG00000037165	158.792	0.511283	0.106401	4.80524	1.54563e-06	0.000308128	150.816	213.25	114.035	154.039	194.942	201.385	142.26	144.367	149.965	225.792	116.568	148.095	207.47	175.918	132.749	108.802	151.437	164.404	129.487	196.271	138.14	206.182	170.683	116.574	116.169
ENSRNOG00000054151	Pus10	protein_coding	14	q22	108412152	108479781	1	pseudouridylate synthase 10 [Source:RGD Symbol;Acc:1306402]	305583	GO:0003723;GO:0009982;GO:0001522;GO:0009451;GO:0031119	RNA binding;pseudouridine synthase activity;pseudouridine synthesis;RNA modification;tRNA pseudouridine synthesis	Interacting selectively and non-covalently with an RNA molecule or a portion thereof. [GOC:jl, GOC:mah];Catalysis of the reaction: RNA uridine = RNA pseudouridine. Conversion of uridine in an RNA molecule to pseudouridine by rotation of the C1'-N-1 glycosidic bond of uridine in RNA to a C1'-C5. [EC:5.4.99.12, GOC:mah];The intramolecular conversion of uridine to pseudouridine within an RNA molecul…	IEA;IBA	molecular_function;biological_process	ENSRNOG00000054151	469.616	0.357004	0.075027	4.75833	1.95198e-06	0.000368587	470.245	583.631	458.01	463.13	573.54	551.908	482.958	426.975	565.252	578.777	389.294	426.68	613.715	480.693	390.322	406.369	376.898	465.19	435.39	526.006	407.465	416.775	530.782	324.251	396.136
ENSRNOG00000001803	Dnajb11	protein_coding	11	q23	81741297	81757813	-1	DnaJ heat shock protein family (Hsp40) member B11 [Source:RGD Symbol;Acc:1307373]	360734	GO:0051082;GO:0006457;GO:0005783;GO:0005788;GO:0005102;GO:0016556;GO:0050768;GO:0005615;GO:0005634;GO:0005737;GO:0034663	unfolded protein binding;protein folding;endoplasmic reticulum;endoplasmic reticulum lumen;signaling receptor binding;mRNA modification;negative regulation of neurogenesis;extracellular space;nucleus;cytoplasm;endoplasmic reticulum chaperone complex	Interacting selectively and non-covalently with an unfolded protein. [GOC:ai];The process of assisting in the covalent and noncovalent assembly of single chain polypeptides or multisubunit complexes into the correct tertiary structure. [GOC:go_curators, GOC:rb];The irregular network of unit membranes, visible only by electron microscopy, that occurs in the cytoplasm of many eukaryotic cells. The …	IEA;IDA	molecular_function;biological_process;cellular_component	ENSRNOG00000001803	507.133	0.402749	0.0846487	4.75788	1.95632e-06	0.000368587	474.928	608.119	479.508	504.68	613.555	682.048	471.179	440.974	621.008	597.511	465.174	447.393	708.133	508.705	418.06	410.302	404.022	480.136	438.866	644.89	433.304	600.906	522.456	364.415	338.052
ENSRNOG00000032152	Rab11fip3	protein_coding	10	q12	15349888	15381691	-1	RAB11 family interacting protein 3 [Source:RGD Symbol;Acc:1308952]	303002	GO:0005622;GO:0016192;GO:0017137;GO:0030306;GO:0032456;GO:0000910;GO:0042803;GO:0051959;GO:0032465;GO:0070164;GO:0005654;GO:0005768;GO:0005813;GO:0005815;GO:0030496;GO:0032154;GO:0043231;GO:0045171;GO:0055037	intracellular;vesicle-mediated transport;Rab GTPase binding;ADP-ribosylation factor binding;endocytic recycling;cytokinesis;protein homodimerization activity;dynein light intermediate chain binding;regulation of cytokinesis;negative regulation of adiponectin secretion;nucleoplasm;endosome;centrosome;microtubule organizing center;midbody;cleavage furrow;intracellular membrane-bounded organelle;int…	The living contents of a cell; the matter contained within (but not including) the plasma membrane, usually taken to exclude large vacuoles and masses of secretory or ingested material. In eukaryotes it includes the nucleus and cytoplasm. [ISBN:0198506732];A cellular transport process in which transported substances are moved in membrane-bounded vesicles; transported substances are enclosed in th…	IEA	cellular_component;biological_process;molecular_function	ENSRNOG00000032152	276.169	0.447856	0.0941535	4.75666	1.96818e-06	0.000368587	263.225	322.426	263.589	257.407	338.584	344.824	272.74	235.361	303.775	314.532	172.653	221.625	342.885	313.739	211.012	225.469	312.481	291.444	314.593	289.359	227.584	276.747	281.002	221.392	285.776
ENSRNOG00000004659	Creld2	protein_coding	7	q34	129812789	129819634	1	cysteine-rich with EGF-like domains 2 [Source:RGD Symbol;Acc:1310614]	362978	GO:0005576;GO:0005509;GO:0005783;GO:0005615;GO:0005794	extracellular region;calcium ion binding;endoplasmic reticulum;extracellular space;Golgi apparatus	The space external to the outermost structure of a cell. For cells without external protective or external encapsulating structures this refers to space outside of the plasma membrane. This term covers the host cell environment outside an intracellular parasite. [GOC:go_curators];Interacting selectively and non-covalently with calcium ions (Ca2+). [GOC:ai];The irregular network of unit membranes,…	IEA	cellular_component;molecular_function	ENSRNOG00000004659	328.422	0.719439	0.150998	4.76457	1.89259e-06	0.000368587	229.502	394.869	290.696	304.024	377.572	531.959	289.956	281.734	516.225	544.268	289.222	236.124	463.392	406.74	218.937	188.765	324.912	279.301	280.7	394.785	230.565	331.876	396.525	242.943	164.96
ENSRNOG00000008479	Slc8a1	protein_coding	6	q12	4258991	4520604	-1	solute carrier family 8 member A1 [Source:RGD Symbol;Acc:3717]	29715	GO:0016020;GO:0016021;GO:0006811;GO:0005886;GO:0046872;GO:0005515;GO:0007584;GO:0005516;GO:0055085;GO:0042493;GO:0071456;GO:0005739;GO:0042995;GO:0007154;GO:0001666;GO:0006816;GO:0042542;GO:0006814;GO:0009749;GO:0005509;GO:0005874;GO:0006874;GO:0007204;GO:0010763;GO:0043197;GO:0005432;GO:0030315;GO:0070588;GO:0015297;GO:0060078;GO:0071320;GO:0043198;GO:0035902;GO:0030425;GO:0042383;GO:0031226;GO:…	membrane;integral component of membrane;ion transport;plasma membrane;metal ion binding;protein binding;response to nutrient;calmodulin binding;transmembrane transport;response to drug;cellular response to hypoxia;mitochondrion;cell projection;cell communication;response to hypoxia;calcium ion transport;response to hydrogen peroxide;sodium ion transport;response to glucose;calcium ion binding;mic…	A lipid bilayer along with all the proteins and protein complexes embedded in it an attached to it. [GOC:dos, GOC:mah, ISBN:0815316194];The component of a membrane consisting of the gene products and protein complexes having at least some part of their peptide sequence embedded in the hydrophobic region of the membrane. [GOC:dos, GOC:go_curators];The directed movement of charged atoms or small ch…	IEA;IPI;IEP;IDA;ISS;IMP;TAS	cellular_component;biological_process;molecular_function	ENSRNOG00000008479	619.087	0.403216	0.0848635	4.75134	2.02073e-06	0.00037278	627.617	797.901	531.852	531.028	853.642	745.693	589.88	477.722	832.497	682.307	504.763	622.415	592.595	629.719	513.164	593.824	469.004	566.074	621.365	745.829	594.302	573.341	605.716	597.562	577.36
ENSRNOG00000006444	Fkbp4	protein_coding	4	q42	161748993	161757447	-1	FK506 binding protein 4 [Source:RGD Symbol;Acc:628729]	260321	GO:0005634;GO:0005737;GO:0005856;GO:0003755;GO:0016853;GO:0005874;GO:0042995;GO:0005739;GO:0032991;GO:0005829;GO:0043025;GO:0043005;GO:0048471;GO:0000413;GO:0031072;GO:0030424;GO:0061077;GO:0005528;GO:0010977;GO:0048156;GO:0044295;GO:0031115;GO:0005524;GO:0005525;GO:0032767;GO:0035259;GO:0051219;GO:0006463;GO:0006825;GO:0007566;GO:0030521;GO:0030850;GO:0031111;GO:0031503;GO:0046661;GO:0048608;GO:…	nucleus;cytoplasm;cytoskeleton;peptidyl-prolyl cis-trans isomerase activity;isomerase activity;microtubule;cell projection;mitochondrion;protein-containing complex;cytosol;neuronal cell body;neuron projection;perinuclear region of cytoplasm;protein peptidyl-prolyl isomerization;heat shock protein binding;axon;chaperone-mediated protein folding;FK506 binding;negative regulation of neuron projectio…	A membrane-bounded organelle of eukaryotic cells in which chromosomes are housed and replicated. In most cells, the nucleus contains all of the cell's chromosomes except the organellar chromosomes, and is the site of RNA synthesis and processing. In some species, or in specialized cell types, RNA metabolism or DNA replication may be absent. [GOC:go_curators];All of the contents of a cell excludin…	IEA;ISS;IDA;IBA;IPI;IMP	cellular_component;molecular_function;biological_process	ENSRNOG00000006444	1596.96	0.620732	0.130738	4.74789	2.05548e-06	0.000373614	1905.33	2340.65	1347.86	1314.4	1737.04	2060.39	1466.09	1224.05	2127.39	2777.54	1349.33	1491.31	2193.97	1899.24	1640.54	1209.93	1422.83	1461.89	1200.15	1600.45	1814.71	1361.69	1351.93	812.097	813.183
ENSRNOG00000022610	Agbl1	protein_coding	1	q31	137799185	138711126	1	ATP/GTP binding protein-like 1 [Source:RGD Symbol;Acc:1560280]	308724	GO:0008270;GO:0006508;GO:0004181	zinc ion binding;proteolysis;metallocarboxypeptidase activity	Interacting selectively and non-covalently with zinc (Zn) ions. [GOC:ai];The hydrolysis of proteins into smaller polypeptides and/or amino acids by cleavage of their peptide bonds. [GOC:bf, GOC:mah];Catalysis of the hydrolysis of C-terminal amino acid residues from a polypeptide chain by a mechanism in which water acts as a nucleophile, one or two metal ions hold the water molecule in place, and …	IEA	molecular_function;biological_process	ENSRNOG00000022610	23.4189	-1.27733	0.270044	-4.7301	2.2441e-06	0.000396244	16.8614	10.2033	19.629	37.4963	7.18208	8.54934	26.2773	27.9984	12.4971	10.8459	29.6919	30.0333	8.69637	24.6509	22.7853	51.1239	22.0375	36.4305	18.2499	16.8232	45.7156	4.41032	14.5705	36.2456	46.4676
ENSRNOG00000019933	Ubqln4	protein_coding	2	q34	187915751	187931035	1	ubiquilin 4 [Source:RGD Symbol;Acc:1308273]	310633	GO:0003674;GO:0008150;GO:0005575;GO:0031593;GO:0042802;GO:0032434;GO:1901097;GO:0005634;GO:0005737;GO:0005776;GO:0005789;GO:0005829;GO:0031595;GO:0031597	molecular_function;biological_process;cellular_component;polyubiquitin modification-dependent protein binding;identical protein binding;regulation of proteasomal ubiquitin-dependent protein catabolic process;negative regulation of autophagosome maturation;nucleus;cytoplasm;autophagosome;endoplasmic reticulum membrane;cytosol;nuclear proteasome complex;cytosolic proteasome complex	A molecular process that can be carried out by the action of a single macromolecular machine, usually via direct physical interactions with other molecular entities. Function in this sense denotes an action, or activity, that a gene product (or a complex) performs. These actions are described from two distinct but related perspectives: (1) biochemical activity, and (2) role as a component in a la…	ND;IEA	molecular_function;biological_process;cellular_component	ENSRNOG00000019933	424.652	0.325173	0.0687327	4.73098	2.23435e-06	0.000396244	444.953	467.313	391.645	372.936	477.095	485.413	406.845	349.98	445.088	479.192	314.515	371.792	462.15	479.572	374.471	402.437	496.127	386.724	433.652	485.63	399.514	405.749	492.274	355.598	435.634
ENSRNOG00000002254	Tmem33	protein_coding	14	p11	42535701	42560174	-1	transmembrane protein 33 [Source:RGD Symbol;Acc:708371]	59303	GO:0016020;GO:0016021;GO:0034976;GO:1903371;GO:1903896;GO:1903899;GO:0005635;GO:0005783;GO:0005789;GO:0030176;GO:0042470	membrane;integral component of membrane;response to endoplasmic reticulum stress;regulation of endoplasmic reticulum tubular network organization;positive regulation of IRE1-mediated unfolded protein response;positive regulation of PERK-mediated unfolded protein response;nuclear envelope;endoplasmic reticulum;endoplasmic reticulum membrane;integral component of endoplasmic reticulum membrane;mela…	A lipid bilayer along with all the proteins and protein complexes embedded in it an attached to it. [GOC:dos, GOC:mah, ISBN:0815316194];The component of a membrane consisting of the gene products and protein complexes having at least some part of their peptide sequence embedded in the hydrophobic region of the membrane. [GOC:dos, GOC:go_curators];Any process that results in a change in state or a…	IEA	cellular_component;biological_process	ENSRNOG00000002254	589.237	0.468124	0.099089	4.72428	2.30931e-06	0.000402015	655.72	782.596	492.594	580.686	656.647	697.247	510.142	472.473	786.354	836.121	509.162	588.239	772.734	662.213	562.697	512.55	476.35	590.362	489.27	606.757	683.746	553.495	507.886	348.741	396.136
ENSRNOG00000020105	Klhl30	protein_coding	9	q36	98490608	98500867	1	kelch-like family member 30 [Source:RGD Symbol;Acc:1309644]	316624	GO:0004842;GO:0016567;GO:0031463	ubiquitin-protein transferase activity;protein ubiquitination;Cul3-RING ubiquitin ligase complex	Catalysis of the transfer of ubiquitin from one protein to another via the reaction X-Ub + Y --> Y-Ub + X, where both X-Ub and Y-Ub are covalent linkages. [GOC:BioGRID, GOC:jh2, PMID:9635407];The process in which one or more ubiquitin groups are added to a protein. [GOC:ai];A ubiquitin ligase complex in which a cullin from the Cul3 subfamily and a RING domain protein form the catalytic core; subs…	IBA;IEA	molecular_function;biological_process;cellular_component	ENSRNOG00000020105	61.9901	-0.759363	0.161232	-4.70977	2.48001e-06	0.000420911	50.5841	49.9964	70.1035	55.7377	31.8064	32.2975	57.0851	80.4953	46.143	37.4677	64.8824	75.6012	63.3592	44.8199	106.992	90.4499	67.2427	62.5858	72.1304	51.5912	82.4868	46.3083	41.63	90.1241	77.8332
ENSRNOG00000021051	Cyth2	protein_coding	1	q22	101796349	101803200	-1	cytohesin 2 [Source:RGD Symbol;Acc:620398]	116692	GO:0005086;GO:0032012;GO:0005737;GO:0005886	ARF guanyl-nucleotide exchange factor activity;regulation of ARF protein signal transduction;cytoplasm;plasma membrane	Stimulates the exchange of guanyl nucleotides associated with the GTPase ARF. Under normal cellular physiological conditions, the concentration of GTP is higher than that of GDP, favoring the replacement of GDP by GTP in association with the GTPase. [GOC:mah];Any process that modulates the frequency, rate or extent of ARF protein signal transduction. [GOC:mah];All of the contents of a cell exclud…	IEA	molecular_function;biological_process;cellular_component	ENSRNOG00000021051	1104.12	0.191322	0.0406267	4.70928	2.48596e-06	0.000420911	1016.37	1079.51	974.907	879.642	1125.53	1078.17	994.912	944.07	1164.15	1144.74	968.837	979.708	1147.92	1014.05	992.646	945.136	1273.09	1261.06	1181.03	1192.2	1186.62	1206.22	1242.65	1265.66	1344.08
ENSRNOG00000024728	Arhgap22	protein_coding	16	p16	9486832	9613528	1	Rho GTPase activating protein 22 [Source:RGD Symbol;Acc:1307237]	306279	GO:0007165;GO:0043547;GO:0005096	signal transduction;positive regulation of GTPase activity;GTPase activator activity	The cellular process in which a signal is conveyed to trigger a change in the activity or state of a cell. Signal transduction begins with reception of a signal (e.g. a ligand binding to a receptor or receptor activation by a stimulus such as light), or for signal transduction in the absence of ligand, signal-withdrawal or the activity of a constitutively active receptor. Signal transduction ends…	IEA	biological_process;molecular_function	ENSRNOG00000024728	2331.58	0.301814	0.0642114	4.70032	2.59749e-06	0.000433852	2289.4	2507.98	2055.44	2202.15	2672.76	2202.88	2169.23	2099	2497.49	2660.21	1540.68	2044.34	2667.3	2377.69	2000.15	2020.05	2345.59	2412.82	2193.46	2704.05	2539.2	2419.06	2615.4	2319.72	2733.46
ENSRNOG00000000503	Ppard	protein_coding	20	p12	7818289	7885333	1	peroxisome proliferator-activated receptor delta [Source:RGD Symbol;Acc:3370]	25682	GO:0005634;GO:0003677;GO:0046872;GO:0006351;GO:0006355;GO:0008270;GO:0043565;GO:0050728;GO:0003700;GO:0071222;GO:0003707;GO:0004879;GO:0030522;GO:0043401;GO:0009749;GO:0043066;GO:0033189;GO:0007566;GO:0014823;GO:0007507;GO:0010033;GO:0019395;GO:0032024;GO:0046697;GO:0048662;GO:0097755;GO:0032966;GO:0030308;GO:0014912;GO:0005504;GO:0051059;GO:0006629;GO:0008654;GO:0003713;GO:0006029;GO:0006776;GO:…	nucleus;DNA binding;metal ion binding;transcription, DNA-templated;regulation of transcription, DNA-templated;zinc ion binding;sequence-specific DNA binding;negative regulation of inflammatory response;DNA binding transcription factor activity;cellular response to lipopolysaccharide;steroid hormone receptor activity;nuclear receptor activity;intracellular receptor signaling pathway;steroid hormon…	A membrane-bounded organelle of eukaryotic cells in which chromosomes are housed and replicated. In most cells, the nucleus contains all of the cell's chromosomes except the organellar chromosomes, and is the site of RNA synthesis and processing. In some species, or in specialized cell types, RNA metabolism or DNA replication may be absent. [GOC:go_curators];Any molecular function by which a gene…	IEA;IDA;IEP;TAS;IMP;IPI	cellular_component;molecular_function;biological_process	ENSRNOG00000000503	352.426	0.354707	0.0755893	4.69256	2.69809e-06	0.000444645	332.544	363.239	249.569	298.957	325.246	350.523	285.426	294.858	360.492	322.419	233.137	308.618	413.699	398.897	290.265	277.904	437.36	375.515	490.139	432.917	429.329	327.466	335.121	406.538	470.485
ENSRNOG00000003745	Atf3	protein_coding	13	q27	109817728	109849632	-1	activating transcription factor 3 [Source:RGD Symbol;Acc:2165]	25389	GO:0005634;GO:0003677;GO:0006351;GO:0006355;GO:0003700;GO:0006357;GO:0008284;GO:0000976;GO:0000977;GO:0000978;GO:0001078;GO:0042802;GO:0042803;GO:0044212;GO:0046982;GO:0000122;GO:0001709;GO:0006094;GO:0010628;GO:0030968;GO:0034198;GO:0035914;GO:0045892;GO:0045944;GO:0070373;GO:1903984;GO:1990440;GO:0005730;GO:1990622	nucleus;DNA binding;transcription, DNA-templated;regulation of transcription, DNA-templated;DNA binding transcription factor activity;regulation of transcription by RNA polymerase II;positive regulation of cell proliferation;transcription regulatory region sequence-specific DNA binding;RNA polymerase II regulatory region sequence-specific DNA binding;RNA polymerase II proximal promoter sequence-s…	A membrane-bounded organelle of eukaryotic cells in which chromosomes are housed and replicated. In most cells, the nucleus contains all of the cell's chromosomes except the organellar chromosomes, and is the site of RNA synthesis and processing. In some species, or in specialized cell types, RNA metabolism or DNA replication may be absent. [GOC:go_curators];Any molecular function by which a gene…	IEA;IMP;TAS	cellular_component;molecular_function;biological_process	ENSRNOG00000003745	6018.43	0.456696	0.097381	4.68978	2.73497e-06	0.000444793	6258.38	6404.64	4675.44	5618.36	6328.44	5852.5	3569.18	3880.4	6737.84	8085.14	4562.66	6004.6	7388.18	6593	6180.76	4628.68	5959.74	5966.2	6442.2	7893.45	6852.36	6467.73	7225.92	5469.16	5415.8
ENSRNOG00000058932	Zfp202	protein_coding	8	q22	44047592	44068003	1	zinc finger protein 202 [Source:RGD Symbol;Acc:1562294]	500981	GO:0005634;GO:0046872;GO:0006351;GO:0006355;GO:0003676;GO:0005622;GO:0003700;GO:0000981;GO:0000978;GO:0001078;GO:0000122	nucleus;metal ion binding;transcription, DNA-templated;regulation of transcription, DNA-templated;nucleic acid binding;intracellular;DNA binding transcription factor activity;RNA polymerase II transcription factor activity, sequence-specific DNA binding;RNA polymerase II proximal promoter sequence-specific DNA binding;transcriptional repressor activity, RNA polymerase II proximal promoter sequenc…	A membrane-bounded organelle of eukaryotic cells in which chromosomes are housed and replicated. In most cells, the nucleus contains all of the cell's chromosomes except the organellar chromosomes, and is the site of RNA synthesis and processing. In some species, or in specialized cell types, RNA metabolism or DNA replication may be absent. [GOC:go_curators];Interacting selectively and non-covale…	IEA;IBA	cellular_component;molecular_function;biological_process	ENSRNOG00000058932	91.3038	-0.599663	0.128207	-4.67731	2.90657e-06	0.000466562	64.6352	65.3014	130.86	91.2072	70.7948	70.2946	117.795	91.8697	72.0985	75.9214	86.8764	103.563	83.2366	79.5552	136.712	124.533	114.708	86.8728	86.0351	47.105	108.326	84.8986	103.034	91.1037	95.2586
ENSRNOG00000015813	Ubr2	protein_coding	9	q12	16003058	16080152	1	ubiquitin protein ligase E3 component n-recognin 2 [Source:RGD Symbol;Acc:1593237]	363188	GO:0008270;GO:0005737;GO:0061630;GO:0000151;GO:0030163;GO:0006342;GO:0071596;GO:0070728;GO:0006511;GO:0007131;GO:0007140;GO:0007141;GO:0007283;GO:0010529;GO:0032007;GO:0033522;GO:0071233;GO:0000785	zinc ion binding;cytoplasm;ubiquitin protein ligase activity;ubiquitin ligase complex;protein catabolic process;chromatin silencing;ubiquitin-dependent protein catabolic process via the N-end rule pathway;leucine binding;ubiquitin-dependent protein catabolic process;reciprocal meiotic recombination;male meiotic nuclear division;male meiosis I;spermatogenesis;negative regulation of transposition;n…	Interacting selectively and non-covalently with zinc (Zn) ions. [GOC:ai];All of the contents of a cell excluding the plasma membrane and nucleus, but including other subcellular structures. [ISBN:0198547684];Catalysis of the transfer of ubiquitin to a substrate protein via the reaction X-ubiquitin + S -> X + S-ubiquitin, where X is either an E2 or E3 enzyme, the X-ubiquitin linkage is a thioester…	IEA;IBA	molecular_function;cellular_component;biological_process	ENSRNOG00000015813	1825.93	0.235868	0.0504945	4.67117	2.99491e-06	0.000468571	1813.53	2094.75	1754.46	1887.99	2127.95	1980.6	1919.15	1549.54	2127.39	2006.49	1706.74	1622.84	2102.04	1973.19	1589.03	1747.39	1737.01	1713.17	1630.32	2061.4	1561.29	1864.46	1804.66	1610.48	1662.38
ENSRNOG00000002946	Socs3	protein_coding	10	q32.2	106975178	106976040	-1	suppressor of cytokine signaling 3 [Source:RGD Symbol;Acc:621087]	89829	GO:0016567;GO:0035556;GO:0005622;GO:0043066;GO:0007259;GO:0001784;GO:0001932;GO:0009968;GO:0042532;GO:0045595;GO:0045597;GO:0046426;GO:0046627;GO:0050728;GO:0060670;GO:0060674;GO:0060707;GO:0060708;GO:1990830	protein ubiquitination;intracellular signal transduction;intracellular;negative regulation of apoptotic process;JAK-STAT cascade;phosphotyrosine residue binding;regulation of protein phosphorylation;negative regulation of signal transduction;negative regulation of tyrosine phosphorylation of STAT protein;regulation of cell differentiation;positive regulation of cell differentiation;negative regul…	The process in which one or more ubiquitin groups are added to a protein. [GOC:ai];The process in which a signal is passed on to downstream components within the cell, which become activated themselves to further propagate the signal and finally trigger a change in the function or state of the cell. [GOC:bf, GOC:jl, GOC:signaling, ISBN:3527303782];The living contents of a cell; the matter contain…	IEA	biological_process;cellular_component;molecular_function	ENSRNOG00000002946	704.151	0.531854	0.11381	4.67319	2.96558e-06	0.000468571	671.644	601.997	460.814	429.687	570.462	685.847	554.541	400.727	1083.4	771.046	429.983	582.025	745.403	598.345	579.539	524.348	902.974	847.244	870.78	1099.12	848.719	890.884	845.088	823.852	785.303
ENSRNOG00000005807	Ptpn7	protein_coding	13	q13	51958834	51972777	1	protein tyrosine phosphatase, non-receptor type 7 [Source:RGD Symbol;Acc:708516]	246781	GO:0016787;GO:0005737;GO:0005829;GO:0004721;GO:0004725;GO:0016791;GO:0006470;GO:0016311;GO:0035335;GO:0005856;GO:0009898	hydrolase activity;cytoplasm;cytosol;phosphoprotein phosphatase activity;protein tyrosine phosphatase activity;phosphatase activity;protein dephosphorylation;dephosphorylation;peptidyl-tyrosine dephosphorylation;cytoskeleton;cytoplasmic side of plasma membrane	Catalysis of the hydrolysis of various bonds, e.g. C-O, C-N, C-C, phosphoric anhydride bonds, etc. Hydrolase is the systematic name for any enzyme of EC class 3. [ISBN:0198506732];All of the contents of a cell excluding the plasma membrane and nucleus, but including other subcellular structures. [ISBN:0198547684];The part of the cytoplasm that does not contain organelles but which does contain ot…	IEA;IDA	molecular_function;cellular_component;biological_process	ENSRNOG00000005807	272.936	-0.673415	0.144339	-4.66551	3.07859e-06	0.000471912	186.412	173.457	244.895	297.943	203.15	193.785	282.707	273.859	184.572	188.325	599.337	331.402	227.348	258.835	305.125	255.619	343.56	262.487	258.974	219.823	284.232	273.44	262.269	338.945	372.903
ENSRNOG00000048831	Sowahc	protein_coding	20	q11	28815039	28819505	1	sosondowah ankyrin repeat domain family member C [Source:RGD Symbol;Acc:1595666]	503306						ENSRNOG00000048831	10346.5	0.280913	0.0602226	4.66457	3.09263e-06	0.000471912	10838.1	11475.7	9537.82	10512.1	11455.4	11245.2	9728.03	8877.24	12051	12484.6	7424.09	9833.33	11819.6	11905.3	10958.7	9911.48	10210.7	10287.4	9665.48	10732.1	10134.9	9260.56	10348.2	8949.72	9014.72
ENSRNOG00000017773	Crispld1	protein_coding	5	q11	670754	711033	-1	cysteine-rich secretory protein LCCL domain containing 1 [Source:RGD Symbol;Acc:1564813]	316482	GO:0005576	extracellular region	The space external to the outermost structure of a cell. For cells without external protective or external encapsulating structures this refers to space outside of the plasma membrane. This term covers the host cell environment outside an intracellular parasite. [GOC:go_curators]	IEA	cellular_component	ENSRNOG00000017773	248.912	-0.789905	0.169768	-4.65284	3.27388e-06	0.000493478	249.173	194.884	475.769	245.246	146.72	221.333	264.585	328.981	242.251	112.403	306.817	299.298	110.568	207.292	381.406	272.661	302.875	312.929	291.998	192.906	194.788	132.31	149.868	317.394	268.35
ENSRNOG00000036666	Cybc1	protein_coding	10	q32.3	110424974	110431792	-1	cytochrome b-245 chaperone 1 [Source:RGD Symbol;Acc:1562022]	619574	GO:0016020;GO:0016021;GO:0045087;GO:0005783;GO:0045728	membrane;integral component of membrane;innate immune response;endoplasmic reticulum;respiratory burst after phagocytosis	A lipid bilayer along with all the proteins and protein complexes embedded in it an attached to it. [GOC:dos, GOC:mah, ISBN:0815316194];The component of a membrane consisting of the gene products and protein complexes having at least some part of their peptide sequence embedded in the hydrophobic region of the membrane. [GOC:dos, GOC:go_curators];Innate immune responses are defense responses medi…	IEA;ISS	cellular_component;biological_process	ENSRNOG00000036666	1673.51	0.372088	0.0800752	4.64673	3.37243e-06	0.000502207	1995.26	2251.88	1741.37	1617.41	1690.87	1829.56	1612.88	1389.42	1871.68	2292.43	1398.82	1226.19	1952.96	1691.95	1541.47	1497.01	1728.53	1757.07	1491.28	1727.18	1581.16	1520.46	1552.8	1309.74	1568.28
ENSRNOG00000060615	Rai1	protein_coding	10	q22	46511271	46571583	1	retinoic acid induced 1 [Source:RGD Symbol;Acc:1308500]	303188	GO:0046872;GO:0003674;GO:0008150;GO:0005575;GO:0005634;GO:0003700;GO:0044212;GO:0045944;GO:0035326;GO:0001501;GO:0006357;GO:0032922;GO:0040015;GO:0045893;GO:0005654;GO:0005739	metal ion binding;molecular_function;biological_process;cellular_component;nucleus;DNA binding transcription factor activity;transcription regulatory region DNA binding;positive regulation of transcription by RNA polymerase II;enhancer binding;skeletal system development;regulation of transcription by RNA polymerase II;circadian regulation of gene expression;negative regulation of multicellular o…	Interacting selectively and non-covalently with any metal ion. [GOC:ai];A molecular process that can be carried out by the action of a single macromolecular machine, usually via direct physical interactions with other molecular entities. Function in this sense denotes an action, or activity, that a gene product (or a complex) performs. These actions are described from two distinct but related per…	IEA;ND;IBA	molecular_function;biological_process;cellular_component	ENSRNOG00000060615	1102.05	0.312304	0.0672613	4.64315	3.43132e-06	0.000504894	1092.24	1165.22	983.319	1006.32	1102.96	1112.36	1057.43	1000.07	1274.7	1278.83	815.979	968.316	1392.66	1278.49	1008.5	962.178	1238.62	1061.16	1031.55	1304.36	995.804	1136.76	1091.75	1002.14	1189.57
ENSRNOG00000010944	Hyou1	protein_coding	8	q22	48699769	48711910	1	hypoxia up-regulated 1 [Source:RGD Symbol;Acc:621146]	192235	GO:0000166;GO:0005524;GO:0002931;GO:0006888;GO:0034976;GO:0043066;GO:0071456;GO:1903298;GO:1903382;GO:0034663	nucleotide binding;ATP binding;response to ischemia;ER to Golgi vesicle-mediated transport;response to endoplasmic reticulum stress;negative regulation of apoptotic process;cellular response to hypoxia;negative regulation of hypoxia-induced intrinsic apoptotic signaling pathway;negative regulation of endoplasmic reticulum stress-induced neuron intrinsic apoptotic signaling pathway;endoplasmic ret…	Interacting selectively and non-covalently with a nucleotide, any compound consisting of a nucleoside that is esterified with (ortho)phosphate or an oligophosphate at any hydroxyl group on the ribose or deoxyribose. [GOC:mah, ISBN:0198547684];Interacting selectively and non-covalently with ATP, adenosine 5'-triphosphate, a universally important coenzyme and enzyme regulator. [ISBN:0198506732];Any…	IEA	molecular_function;biological_process;cellular_component	ENSRNOG00000010944	2477.18	0.462152	0.0996027	4.63996	3.48481e-06	0.000506733	2032.73	2571.24	2238.64	2471.71	2656.34	3262.05	2076.81	2048.26	2909.89	3330.68	1960.77	2300.14	3483.52	2722.81	1830.75	1736.9	2456.9	2334.36	2299.48	3371.37	2268.88	2936.17	3128.49	1672.19	1828.5
ENSRNOG00000001285	Atp2a2	protein_coding	12	q16	39553903	39603326	1	ATPase sarcoplasmic/endoplasmic reticulum Ca2+ transporting 2 [Source:RGD Symbol;Acc:2174]	29693	GO:0016020;GO:0016021;GO:0016787;GO:0000166;GO:0005524;GO:0006811;GO:0046872;GO:0032496;GO:0006816;GO:0005783;GO:0032991;GO:0005789;GO:0048471;GO:0099132;GO:0005388;GO:0005515;GO:0016529;GO:0033017;GO:0031234;GO:0005509;GO:0012506;GO:0055119;GO:0010882;GO:0006937;GO:0031775;GO:0086039;GO:0070296;GO:0070588;GO:0086036;GO:0098909;GO:1990036;GO:0019899;GO:0044548;GO:0002026;GO:0006874;GO:0006984;GO:…	membrane;integral component of membrane;hydrolase activity;nucleotide binding;ATP binding;ion transport;metal ion binding;response to lipopolysaccharide;calcium ion transport;endoplasmic reticulum;protein-containing complex;endoplasmic reticulum membrane;perinuclear region of cytoplasm;ATP hydrolysis coupled cation transmembrane transport;calcium-transporting ATPase activity;protein binding;sarco…	A lipid bilayer along with all the proteins and protein complexes embedded in it an attached to it. [GOC:dos, GOC:mah, ISBN:0815316194];The component of a membrane consisting of the gene products and protein complexes having at least some part of their peptide sequence embedded in the hydrophobic region of the membrane. [GOC:dos, GOC:go_curators];Catalysis of the hydrolysis of various bonds, e.g.…	IEA;IEP;IDA;IPI;TAS;IC	cellular_component;molecular_function;biological_process	ENSRNOG00000001285	4297.56	0.302099	0.0651468	4.6372	3.53153e-06	0.000507555	4007.38	4698.64	4048.25	4090.13	4934.09	5041.26	3844.64	3555.79	5118.03	5025.6	3726.89	4236.77	4955.69	3958.71	3680.32	3427.92	4265.68	4445.46	4474.69	5281.37	4099.49	4190.9	4552.24	3673.54	4105.41
ENSRNOG00000024135	Zmat1	protein_coding	X	q32	105805902	105835327	-1	zinc finger, matrin-type 1 [Source:RGD Symbol;Acc:1565344]	308654	GO:0046872;GO:0008270;GO:0003676;GO:0005622;GO:0003723;GO:0002039;GO:0072332	metal ion binding;zinc ion binding;nucleic acid binding;intracellular;RNA binding;p53 binding;intrinsic apoptotic signaling pathway by p53 class mediator	Interacting selectively and non-covalently with any metal ion. [GOC:ai];Interacting selectively and non-covalently with zinc (Zn) ions. [GOC:ai];Interacting selectively and non-covalently with any nucleic acid. [GOC:jl];The living contents of a cell; the matter contained within (but not including) the plasma membrane, usually taken to exclude large vacuoles and masses of secretory or ingested mat…	IEA;IBA	molecular_function;cellular_component;biological_process	ENSRNOG00000024135	94.5271	-0.67897	0.147303	-4.60935	4.03938e-06	0.00057387	46.8371	76.525	141.142	101.341	65.6647	61.7453	107.827	108.494	116.319	62.1175	108.87	132.561	75.7826	77.3143	107.982	123.222	74.5886	103.687	83.428	84.1161	119.258	99.2321	85.3414	112.655	87.1268
ENSRNOG00000024730	Ppm1e	protein_coding	10	q26	74548270	74679858	-1	protein phosphatase, Mg2+/Mn2+ dependent, 1E [Source:RGD Symbol;Acc:735028]	360593	GO:0016787;GO:0005634;GO:0005737;GO:0046872;GO:0003824;GO:0043169;GO:0005739;GO:0004721;GO:0006470;GO:0004722;GO:0005515;GO:0006469;GO:0035690;GO:0035970;GO:0051496;GO:0005730;GO:0032991	hydrolase activity;nucleus;cytoplasm;metal ion binding;catalytic activity;cation binding;mitochondrion;phosphoprotein phosphatase activity;protein dephosphorylation;protein serine/threonine phosphatase activity;protein binding;negative regulation of protein kinase activity;cellular response to drug;peptidyl-threonine dephosphorylation;positive regulation of stress fiber assembly;nucleolus;protein…	Catalysis of the hydrolysis of various bonds, e.g. C-O, C-N, C-C, phosphoric anhydride bonds, etc. Hydrolase is the systematic name for any enzyme of EC class 3. [ISBN:0198506732];A membrane-bounded organelle of eukaryotic cells in which chromosomes are housed and replicated. In most cells, the nucleus contains all of the cell's chromosomes except the organellar chromosomes, and is the site of RN…	IEA;IDA;IPI	molecular_function;cellular_component;biological_process	ENSRNOG00000024730	613.178	0.359194	0.0781064	4.59878	4.24965e-06	0.000592598	720.355	705.051	596.347	566.498	894.682	713.395	612.532	569.592	790.199	616.245	484.968	541.636	746.645	710.395	574.585	651.502	494.432	622.121	557.056	561.895	453.18	543.572	597.39	454.539	550.641
ENSRNOG00000031801	Ephb3	protein_coding	11	q23	83527962	83546674	-1	Eph receptor B3 [Source:RGD Symbol;Acc:1305602]	287989	GO:0016020;GO:0016021;GO:0000166;GO:0004672;GO:0005524;GO:0016301;GO:0016740;GO:0006468;GO:0016310;GO:0005887;GO:0004713;GO:0018108;GO:0007169;GO:0005003;GO:0008046;GO:0001525;GO:0001655;GO:0007411;GO:0007413;GO:0016477;GO:0021952;GO:0022038;GO:0022407;GO:0031290;GO:0034446;GO:0043087;GO:0046777;GO:0048013;GO:0048538;GO:0048546;GO:0050770;GO:0051965;GO:0060021;GO:0060996;GO:0060997	membrane;integral component of membrane;nucleotide binding;protein kinase activity;ATP binding;kinase activity;transferase activity;protein phosphorylation;phosphorylation;integral component of plasma membrane;protein tyrosine kinase activity;peptidyl-tyrosine phosphorylation;transmembrane receptor protein tyrosine kinase signaling pathway;ephrin receptor activity;axon guidance receptor activity;…	A lipid bilayer along with all the proteins and protein complexes embedded in it an attached to it. [GOC:dos, GOC:mah, ISBN:0815316194];The component of a membrane consisting of the gene products and protein complexes having at least some part of their peptide sequence embedded in the hydrophobic region of the membrane. [GOC:dos, GOC:go_curators];Interacting selectively and non-covalently with a …	IEA	cellular_component;molecular_function;biological_process	ENSRNOG00000031801	1472.38	0.564543	0.122782	4.59793	4.26709e-06	0.000592598	1871.61	2115.15	1189.89	1397.5	1566.72	1468.59	1270.37	787.454	2092.78	2176.08	1010.63	1532.74	1856.05	1677.38	1543.46	1292.52	1534.72	1151.77	1165.38	1666.62	1516.56	1248.12	1269.71	1070.71	1337.11
ENSRNOG00000016643	Lpcat2	protein_coding	19	p11	15469303	15540773	-1	lysophosphatidylcholine acyltransferase 2 [Source:RGD Symbol;Acc:2325051]	100359680	GO:0016020;GO:0016021;GO:0008152;GO:0005509;GO:0016746;GO:0047184;GO:0047192;GO:0006663;GO:0036151;GO:0061024;GO:0005783;GO:0005795;GO:0005811	membrane;integral component of membrane;metabolic process;calcium ion binding;transferase activity, transferring acyl groups;1-acylglycerophosphocholine O-acyltransferase activity;1-alkylglycerophosphocholine O-acetyltransferase activity;platelet activating factor biosynthetic process;phosphatidylcholine acyl-chain remodeling;membrane organization;endoplasmic reticulum;Golgi stack;lipid droplet	A lipid bilayer along with all the proteins and protein complexes embedded in it an attached to it. [GOC:dos, GOC:mah, ISBN:0815316194];The component of a membrane consisting of the gene products and protein complexes having at least some part of their peptide sequence embedded in the hydrophobic region of the membrane. [GOC:dos, GOC:go_curators];The chemical reactions and pathways, including ana…	IEA	cellular_component;biological_process;molecular_function	ENSRNOG00000016643	2252.9	-0.237767	0.0520601	-4.56716	4.94378e-06	0.000678945	2097.37	2131.48	2358.28	2406.86	2098.19	1983.45	2358.61	2517.23	2009.14	1998.61	2096.03	2541.44	2003.89	2037.06	2522.23	2493.27	2171.55	2325.95	2105.69	2093.93	2217.2	2145.62	2456.17	2474.49	2678.86
ENSRNOG00000026277	Zc3h6	protein_coding	3	q36	121499195	121551433	1	zinc finger CCCH type containing 6 [Source:RGD Symbol;Acc:1311061]	311415	GO:0046872	metal ion binding	Interacting selectively and non-covalently with any metal ion. [GOC:ai]	IEA	molecular_function	ENSRNOG00000026277	110.147	-0.784999	0.172217	-4.55819	5.15968e-06	0.00070081	88.0538	84.6877	178.53	110.462	59.5087	81.6937	123.231	143.492	93.2473	57.1875	106.671	135.668	99.387	86.2782	156.525	163.859	62.1572	91.5434	130.356	75.1437	121.246	101.437	89.5044	161.636	152.181
ENSRNOG00000019791	Sipa1l2	protein_coding	19	q12	58236214	58399816	-1	signal-induced proliferation-associated 1 like 2 [Source:RGD Symbol;Acc:1306269]	361442	GO:0043547;GO:0005096;GO:0051056	positive regulation of GTPase activity;GTPase activator activity;regulation of small GTPase mediated signal transduction	Any process that activates or increases the activity of a GTPase. [GOC:jl, GOC:mah];Binds to and increases the activity of a GTPase, an enzyme that catalyzes the hydrolysis of GTP. [GOC:mah];Any process that modulates the frequency, rate or extent of small GTPase mediated signal transduction. [GOC:go_curators]	IEA	biological_process;molecular_function	ENSRNOG00000019791	3290.39	0.312434	0.0686572	4.55064	5.34824e-06	0.000718524	3255.18	3723.2	2719.08	2933.83	3820.87	3623.97	3503.94	2958.2	3820.26	3969.6	2267.58	2860.42	3641.29	3314.43	3183.01	3060.88	3366.09	3227.37	3450.09	3592.32	3364.07	3296.71	3270.03	2762.5	3274.8
ENSRNOG00000004072	Myo1c	protein_coding	10	q24	63803309	63819614	1	myosin 1C [Source:RGD Symbol;Acc:620443]	65261	GO:0016020;GO:0005737;GO:0000166;GO:0005524;GO:0005886;GO:0003777;GO:0007018;GO:0005634;GO:0015031;GO:0008017;GO:0005516;GO:0042995;GO:0003774;GO:0003779;GO:0016459;GO:0045121;GO:0051015;GO:0031410;GO:0000146;GO:0001726;GO:0032587;GO:0030838;GO:0030898;GO:1900078;GO:0005102;GO:0008022;GO:0017160;GO:0006605;GO:0006612;GO:0030050;GO:0030335;GO:0038089;GO:0071346;GO:0090314;GO:1900748;GO:2000810;GO:…	membrane;cytoplasm;nucleotide binding;ATP binding;plasma membrane;microtubule motor activity;microtubule-based movement;nucleus;protein transport;microtubule binding;calmodulin binding;cell projection;motor activity;actin binding;myosin complex;membrane raft;actin filament binding;cytoplasmic vesicle;microfilament motor activity;ruffle;ruffle membrane;positive regulation of actin filament polymer…	A lipid bilayer along with all the proteins and protein complexes embedded in it an attached to it. [GOC:dos, GOC:mah, ISBN:0815316194];All of the contents of a cell excluding the plasma membrane and nucleus, but including other subcellular structures. [ISBN:0198547684];Interacting selectively and non-covalently with a nucleotide, any compound consisting of a nucleoside that is esterified with (o…	IEA;IDA;IMP	cellular_component;molecular_function;biological_process	ENSRNOG00000004072	1336.38	0.226548	0.0498956	4.54045	5.61346e-06	0.000746047	1260.86	1329.5	1143.16	1259.67	1393.32	1378.34	1228.69	1072.69	1383.33	1401.09	1052.41	1279.01	1521.86	1464.49	1310.65	1161.43	1466.34	1386.23	1342.67	1489.42	1423.15	1387.04	1480.99	1366.56	1426.56
ENSRNOG00000006736	Ccr3	protein_coding	8	q32	133029625	133040997	1	C-C motif chemokine receptor 3 [Source:RGD Symbol;Acc:620593]	117027	GO:0016020;GO:0016021;GO:0006935;GO:0006954;GO:0007186;GO:0070098;GO:0004930;GO:0007165;GO:0004950;GO:0016493;GO:0019957;GO:0001938;GO:0045766	membrane;integral component of membrane;chemotaxis;inflammatory response;G-protein coupled receptor signaling pathway;chemokine-mediated signaling pathway;G-protein coupled receptor activity;signal transduction;chemokine receptor activity;C-C chemokine receptor activity;C-C chemokine binding;positive regulation of endothelial cell proliferation;positive regulation of angiogenesis	A lipid bilayer along with all the proteins and protein complexes embedded in it an attached to it. [GOC:dos, GOC:mah, ISBN:0815316194];The component of a membrane consisting of the gene products and protein complexes having at least some part of their peptide sequence embedded in the hydrophobic region of the membrane. [GOC:dos, GOC:go_curators];The directed movement of a motile cell or organism…	IEA	cellular_component;biological_process;molecular_function	ENSRNOG00000006736	46.9717	-1.18004	0.260285	-4.53365	5.79731e-06	0.000757596	37.4697	25.5083	54.2134	36.4829	30.7803	20.8984	53.4607	57.7467	26.9168	48.3136	119.867	44.5322	18.6351	23.5304	70.3372	97.0043	28.2533	55.1129	34.7617	22.4309	63.6043	35.2825	29.141	84.2465	55.7611
ENSRNOG00000005565	Traf3ip3	protein_coding	13	q27	111892760	111917587	-1	TRAF3 interacting protein 3 [Source:RGD Symbol;Acc:1304848]	360900						ENSRNOG00000005565	265.54	-0.375425	0.0828256	-4.53272	5.82295e-06	0.000757596	264.161	233.656	323.411	260.447	195.968	234.632	289.956	311.482	237.444	222.834	392.593	303.44	226.105	252.112	308.097	233.335	261.06	277.433	276.355	234.403	264.355	246.978	257.065	254.699	276.482
ENSRNOG00000007387	Per1	protein_coding	10	q24	55687050	55695994	1	period circadian regulator 1 [Source:RGD Symbol;Acc:727863]	287422	GO:0000976;GO:0000978;GO:0008134;GO:0019900;GO:0031490;GO:0031625;GO:0070888;GO:0000122;GO:0002028;GO:0007623;GO:0009416;GO:0010608;GO:0032922;GO:0042634;GO:0042752;GO:0043153;GO:0043966;GO:0043967;GO:0045892;GO:0045944;GO:0051591;GO:0070932;GO:0097167;GO:2000323;GO:0005634;GO:0005654;GO:0005737;GO:0005829	transcription regulatory region sequence-specific DNA binding;RNA polymerase II proximal promoter sequence-specific DNA binding;transcription factor binding;kinase binding;chromatin DNA binding;ubiquitin protein ligase binding;E-box binding;negative regulation of transcription by RNA polymerase II;regulation of sodium ion transport;circadian rhythm;response to light stimulus;posttranscriptional r…	Interacting selectively and non-covalently with a specific sequence of DNA that is part of a regulatory region that controls transcription of that section of the DNA. The transcribed region might be described as a gene, cistron, or operon. [GOC:txnOH];Interacting selectively and non-covalently with a specific upstream regulatory DNA sequence (transcription factor recognition sequence or binding s…	IEA	molecular_function;biological_process;cellular_component	ENSRNOG00000007387	3678.77	0.332166	0.0737995	4.50092	6.76596e-06	0.000871117	4073.89	3377.31	3318.23	3132.46	3796.24	3345.64	2974.77	2652.85	3604.92	4358.09	2765.75	2996.08	4081.08	4352.01	3696.17	3079.23	3976.36	3644.92	4064.51	3849.15	4396.64	3556.92	4142.18	4048.73	4685.1
ENSRNOG00000015440	Wrn	protein_coding	16	q12.3	62483761	62615375	1	Werner syndrome RecQ like helicase [Source:RGD Symbol;Acc:1564788]	290805	GO:0005524;GO:0044237;GO:0003824;GO:0003676;GO:0005737;GO:0006281;GO:0005622;GO:0005634;GO:0006310;GO:0007420;GO:0003682;GO:0000166;GO:0006260;GO:0090305;GO:0006139;GO:0006284;GO:0008026;GO:0003677;GO:0043005;GO:0043140;GO:0000724;GO:0008408;GO:0009378;GO:0005694;GO:0032508;GO:0000287;GO:0000400;GO:0000403;GO:0000405;GO:0003678;GO:0004003;GO:0004386;GO:0004527;GO:0016887;GO:0030145;GO:0042803;GO:…	ATP binding;cellular metabolic process;catalytic activity;nucleic acid binding;cytoplasm;DNA repair;intracellular;nucleus;DNA recombination;brain development;chromatin binding;nucleotide binding;DNA replication;nucleic acid phosphodiester bond hydrolysis;nucleobase-containing compound metabolic process;base-excision repair;ATP-dependent helicase activity;DNA binding;neuron projection;ATP-dependen…	Interacting selectively and non-covalently with ATP, adenosine 5'-triphosphate, a universally important coenzyme and enzyme regulator. [ISBN:0198506732];The chemical reactions and pathways by which individual cells transform chemical substances. [GOC:go_curators];Catalysis of a biochemical reaction at physiological temperatures. In biologically catalyzed reactions, the reactants are known as subs…	IEA;IBA;IEP;IDA	molecular_function;biological_process;cellular_component	ENSRNOG00000015440	971.669	0.250134	0.0558173	4.4813	7.41913e-06	0.000945365	945.173	1060.13	930.975	971.863	1134.77	1148.46	984.039	853.951	1164.15	1093.47	879.761	914.463	1130.53	981.555	888.626	852.065	794.481	947.194	955.946	1017.24	857.664	1047.45	1081.34	794.464	861.974
ENSRNOG00000004283	Camta2	protein_coding	10	q24	57291192	57309298	-1	calmodulin binding transcription activator 2 [Source:RGD Symbol;Acc:1311296]	287462	GO:0005634;GO:0003677;GO:0006366;GO:0043565;GO:0045944;GO:0001077;GO:0003682;GO:0008134;GO:0042826;GO:0006357;GO:0014898	nucleus;DNA binding;transcription by RNA polymerase II;sequence-specific DNA binding;positive regulation of transcription by RNA polymerase II;transcriptional activator activity, RNA polymerase II proximal promoter sequence-specific DNA binding;chromatin binding;transcription factor binding;histone deacetylase binding;regulation of transcription by RNA polymerase II;cardiac muscle hypertrophy in …	A membrane-bounded organelle of eukaryotic cells in which chromosomes are housed and replicated. In most cells, the nucleus contains all of the cell's chromosomes except the organellar chromosomes, and is the site of RNA synthesis and processing. In some species, or in specialized cell types, RNA metabolism or DNA replication may be absent. [GOC:go_curators];Any molecular function by which a gene…	IEA;IBA	cellular_component;molecular_function;biological_process	ENSRNOG00000004283	1224.06	0.200309	0.0447613	4.47503	7.63993e-06	0.000963567	1267.41	1277.46	1049.68	1120.83	1381.01	1352.7	1190.63	1171.56	1217.98	1309.4	1222.87	1091.56	1359.12	1276.25	1092.7	1148.32	1345.42	1210.61	1147.13	1161.92	1188.6	1301.04	1316.55	1152.02	1248.82
ENSRNOG00000029371	Fam71a	protein_coding	13	q27	109768019	109770199	-1	family with sequence similarity 71, member A [Source:RGD Symbol;Acc:1561646]	498311	GO:0005634	nucleus	A membrane-bounded organelle of eukaryotic cells in which chromosomes are housed and replicated. In most cells, the nucleus contains all of the cell's chromosomes except the organellar chromosomes, and is the site of RNA synthesis and processing. In some species, or in specialized cell types, RNA metabolism or DNA replication may be absent. [GOC:go_curators]	IBA	cellular_component	ENSRNOG00000029371	441.111	0.789053	0.176687	4.46582	7.97635e-06	0.000995835	350.342	424.459	259.85	413.472	449.393	491.112	211.124	246.736	432.591	520.604	250.732	316.903	855.971	413.463	344.751	245.132	513.644	510.962	404.104	900.603	584.364	617.444	691.057	266.454	312.495
ENSRNOG00000019090	Cct3	protein_coding	2	q34	187668796	187693610	1	chaperonin containing TCP1 subunit 3 [Source:RGD Symbol;Acc:735038]	295230	GO:0005737;GO:0000166;GO:0005524;GO:0051082;GO:0006457;GO:0044183;GO:0006458;GO:0061077;GO:0005832;GO:0007339;GO:0032212;GO:0046931;GO:0050821;GO:1901998;GO:1904851;GO:0002199;GO:0005829;GO:0005874;GO:0005886;GO:0043209;GO:0044297	cytoplasm;nucleotide binding;ATP binding;unfolded protein binding;protein folding;protein binding involved in protein folding;'de novo' protein folding;chaperone-mediated protein folding;chaperonin-containing T-complex;binding of sperm to zona pellucida;positive regulation of telomere maintenance via telomerase;pore complex assembly;protein stabilization;toxin transport;positive regulation of est…	All of the contents of a cell excluding the plasma membrane and nucleus, but including other subcellular structures. [ISBN:0198547684];Interacting selectively and non-covalently with a nucleotide, any compound consisting of a nucleoside that is esterified with (ortho)phosphate or an oligophosphate at any hydroxyl group on the ribose or deoxyribose. [GOC:mah, ISBN:0198547684];Interacting selective…	IEA;IBA;ISS	cellular_component;molecular_function;biological_process	ENSRNOG00000019090	817.772	0.357425	0.0802323	4.45488	8.3942e-06	0.00103752	873.981	974.419	707.578	737.765	872.11	920.479	723.078	696.46	1009.38	1065.86	780.788	793.294	911.876	917.687	828.196	616.108	724.413	839.771	776.923	921.912	896.422	828.037	795.132	680.829	551.803
ENSRNOG00000019662	Tm6sf1	protein_coding	1	q31	143661521	143703759	1	transmembrane 6 superfamily member 1 [Source:RGD Symbol;Acc:1307978]	361600	GO:0016020;GO:0016021;GO:0005765	membrane;integral component of membrane;lysosomal membrane	A lipid bilayer along with all the proteins and protein complexes embedded in it an attached to it. [GOC:dos, GOC:mah, ISBN:0815316194];The component of a membrane consisting of the gene products and protein complexes having at least some part of their peptide sequence embedded in the hydrophobic region of the membrane. [GOC:dos, GOC:go_curators];The lipid bilayer surrounding the lysosome and sep…	IEA	cellular_component	ENSRNOG00000019662	698.369	-0.20347	0.0457942	-4.44313	8.86582e-06	0.00108497	645.415	640.77	762.726	666.826	633.049	602.254	689.552	742.832	612.356	599.483	731.302	690.767	622.411	561.369	719.222	656.745	853.813	722.072	732.602	661.713	730.455	791.652	746.217	807.199	836.417
ENSRNOG00000005707	Bfsp1	protein_coding	3	q41	137935345	137969658	-1	beaded filament structural protein 1 [Source:RGD Symbol;Acc:2205]	25394	GO:0005198;GO:0005882;GO:0005212;GO:0048469;GO:0070307;GO:0005737	structural molecule activity;intermediate filament;structural constituent of eye lens;cell maturation;lens fiber cell development;cytoplasm	The action of a molecule that contributes to the structural integrity of a complex or its assembly within or outside a cell. [GOC:mah, GOC:vw];A cytoskeletal structure that forms a distinct elongated structure, characteristically 10 nm in diameter, that occurs in the cytoplasm of eukaryotic cells. Intermediate filaments form a fibrous system, composed of chemically heterogeneous subunits and invo…	IEA	molecular_function;cellular_component;biological_process	ENSRNOG00000005707	19.0912	-1.05732	0.238429	-4.43454	9.22683e-06	0.00111807	7.49394	16.3253	21.4984	27.3621	15.3902	13.299	23.5589	26.2485	13.4584	8.87393	29.6919	23.8195	12.4234	16.8074	33.6826	30.15	9.04104	20.5506	16.5118	10.0939	21.864	15.4361	15.6112	22.531	25.5572
ENSRNOG00000017285	Tab1	protein_coding	7	q34	121350965	121382088	1	TGF-beta activated kinase 1/MAP3K7 binding protein 1 [Source:RGD Symbol;Acc:1306216]	315139	GO:0005515;GO:0003824;GO:0006470;GO:0004722;GO:0032991;GO:0044877;GO:0048273;GO:0043406;GO:0019209;GO:0000185;GO:0001701;GO:0003007;GO:0003279;GO:0007179;GO:0030324;GO:0035904;GO:0060976;GO:0005829;GO:0016607	protein binding;catalytic activity;protein dephosphorylation;protein serine/threonine phosphatase activity;protein-containing complex;protein-containing complex binding;mitogen-activated protein kinase p38 binding;positive regulation of MAP kinase activity;kinase activator activity;activation of MAPKKK activity;in utero embryonic development;heart morphogenesis;cardiac septum development;transfor…	Interacting selectively and non-covalently with any protein or protein complex (a complex of two or more proteins that may include other nonprotein molecules). [GOC:go_curators];Catalysis of a biochemical reaction at physiological temperatures. In biologically catalyzed reactions, the reactants are known as substrates, and the catalysts are naturally occurring macromolecular substances known as e…	IPI;IEA;IDA;IMP	molecular_function;biological_process;cellular_component	ENSRNOG00000017285	253.032	-0.32823	0.0740948	-4.42986	9.42931e-06	0.00113152	216.387	193.863	286.022	252.34	193.916	201.385	295.393	301.858	270.129	221.848	271.626	278.585	228.59	263.317	297.199	258.241	296.094	247.541	285.046	204.122	268.33	232.644	222.72	277.23	261.38
ENSRNOG00000010479	Mycbp2	protein_coding	15	q23	87506959	93868301	-1	MYC binding protein 2, E3 ubiquitin protein ligase [Source:RGD Symbol;Acc:1312048]	290447	GO:0005085;GO:0008270;GO:0008536;GO:0061630;GO:0016567;GO:0005634;GO:0043231	guanyl-nucleotide exchange factor activity;zinc ion binding;Ran GTPase binding;ubiquitin protein ligase activity;protein ubiquitination;nucleus;intracellular membrane-bounded organelle	Stimulates the exchange of guanyl nucleotides associated with a GTPase. Under normal cellular physiological conditions, the concentration of GTP is higher than that of GDP, favoring the replacement of GDP by GTP in association with the GTPase. [GOC:kd, GOC:mah];Interacting selectively and non-covalently with zinc (Zn) ions. [GOC:ai];Interacting selectively and non-covalently with Ran, a conserved…	IEA	molecular_function;biological_process;cellular_component	ENSRNOG00000010479	3114.81	0.219565	0.0496305	4.424	9.68909e-06	0.00115151	3214.9	3223.24	2868.64	2819.31	3648.5	3203.15	3212.17	2933.71	3135.8	3528.87	2805.34	2738.21	3550.6	3232.63	2828.35	2746.27	2911.22	3093.79	3218.93	3625.96	3018.22	3483.05	3395.96	2517.6	2915.84
ENSRNOG00000002708	Phf8	protein_coding	X	q12	21063562	21168750	1	PHD finger protein 8 [Source:RGD Symbol;Acc:1561065]	317425	GO:0005634;GO:0046872;GO:0003674;GO:0008150;GO:0005575;GO:0055114	nucleus;metal ion binding;molecular_function;biological_process;cellular_component;oxidation-reduction process	A membrane-bounded organelle of eukaryotic cells in which chromosomes are housed and replicated. In most cells, the nucleus contains all of the cell's chromosomes except the organellar chromosomes, and is the site of RNA synthesis and processing. In some species, or in specialized cell types, RNA metabolism or DNA replication may be absent. [GOC:go_curators];Interacting selectively and non-covale…	IEA;ND	cellular_component;molecular_function;biological_process	ENSRNOG00000002708	753.26	0.318658	0.0723195	4.40626	1.05172e-05	0.00123803	800.915	954.012	686.08	722.563	973.685	845.435	772.008	683.335	793.083	860.771	740.099	729.085	842.305	832.529	582.511	613.487	510.819	694.983	679.59	862.47	724.492	898.602	805.54	594.623	628.474
ENSRNOG00000024799	Cd93	processed_transcript	3	q41	142778770	142783774	-1	CD93 molecule [Source:RGD Symbol;Acc:621251]	84398						ENSRNOG00000024799	207.714	-0.706931	0.161055	-4.38937	1.13682e-05	0.00132558	185.475	120.399	267.328	242.206	239.061	151.038	201.157	321.106	161.501	99.5852	288.122	222.661	145.354	216.256	254.601	363.111	196.078	271.828	237.248	179.448	219.633	131.207	130.094	200.82	147.535
ENSRNOG00000026037	Plb1	protein_coding	6	q14	25397537	25507073	-1	phospholipase B1 [Source:RGD Symbol;Acc:621565]	192259	GO:0006629;GO:0016788;GO:0004620;GO:0016298	lipid metabolic process;hydrolase activity, acting on ester bonds;phospholipase activity;lipase activity	The chemical reactions and pathways involving lipids, compounds soluble in an organic solvent but not, or sparingly, in an aqueous solvent. Includes fatty acids; neutral fats, other fatty-acid esters, and soaps; long-chain (fatty) alcohols and waxes; sphingoids and other long-chain bases; glycolipids, phospholipids and sphingolipids; and carotenes, polyprenols, sterols, terpenes and other isopren…	IEA	biological_process;molecular_function	ENSRNOG00000026037	9.03941	-1.73098	0.395682	-4.37467	1.21617e-05	0.00140485	4.68371	5.10167	9.34714	7.09389	4.10405	4.74964	5.43668	12.2493	2.88394	2.95798	19.7946	14.4989	1.24234	2.24099	8.91598	18.3522	9.60611	6.53881	7.82137	13.4586	8.94435	22.0516	14.5705	14.6942	4.64676
ENSRNOG00000033663	P4ha2	protein_coding	10	q22	39435227	39464188	1	prolyl 4-hydroxylase subunit alpha 2 [Source:RGD Symbol;Acc:1309673]	360526	GO:0046872;GO:0055114;GO:0016491;GO:0005783;GO:0005506;GO:0016705;GO:0051213;GO:0016702;GO:0005581;GO:0031418;GO:0004656;GO:0019511;GO:0005654;GO:0005829;GO:0043231	metal ion binding;oxidation-reduction process;oxidoreductase activity;endoplasmic reticulum;iron ion binding;oxidoreductase activity, acting on paired donors, with incorporation or reduction of molecular oxygen;dioxygenase activity;oxidoreductase activity, acting on single donors with incorporation of molecular oxygen, incorporation of two atoms of oxygen;collagen trimer;L-ascorbic acid binding;p…	Interacting selectively and non-covalently with any metal ion. [GOC:ai];A metabolic process that results in the removal or addition of one or more electrons to or from a substance, with or without the concomitant removal or addition of a proton or protons. [GOC:dhl, GOC:ecd, GOC:jh2, GOC:jid, GOC:mlg, GOC:rph];Catalysis of an oxidation-reduction (redox) reaction, a reversible chemical reaction in…	IEA	molecular_function;biological_process;cellular_component	ENSRNOG00000033663	122.303	0.74359	0.170166	4.36979	1.24366e-05	0.0014233	88.0538	126.521	86.9284	104.382	137.486	155.788	130.48	86.62	170.152	185.367	79.1785	64.2092	172.685	228.581	106.992	97.0043	124.314	105.555	116.452	139.072	70.561	172.002	145.705	89.1445	74.3482
ENSRNOG00000013526	Rassf4	protein_coding	4	q42	148769096	148803988	-1	Ras association domain family member 4 [Source:RGD Symbol;Acc:1307785]	362423	GO:0007165;GO:0007049	signal transduction;cell cycle	The cellular process in which a signal is conveyed to trigger a change in the activity or state of a cell. Signal transduction begins with reception of a signal (e.g. a ligand binding to a receptor or receptor activation by a stimulus such as light), or for signal transduction in the absence of ligand, signal-withdrawal or the activity of a constitutively active receptor. Signal transduction ends…	IEA	biological_process	ENSRNOG00000013526	1256.61	0.276413	0.0636995	4.33933	1.42917e-05	0.00157753	1262.73	1449.89	1075.86	1140.09	1223.01	1263.4	1232.31	1168.06	1168	1413.91	887.459	1092.59	1454.78	1373.73	1146.2	998.882	1244.84	1414.25	1333.98	1435.58	1179.66	1380.43	1566.33	1200.02	1309.22
ENSRNOG00000009389	Ripk2	protein_coding	5	q13	29838747	29870735	-1	receptor-interacting serine-threonine kinase 2 [Source:RGD Symbol;Acc:1309167]	362491	GO:0002376;GO:0005737;GO:0000166;GO:0004672;GO:0004674;GO:0005524;GO:0016301;GO:0016740;GO:0006468;GO:0016310;GO:0042981;GO:0045087;GO:0043065;GO:0006954;GO:0002250;GO:0051092;GO:0000165;GO:0005102;GO:0030274;GO:0042802;GO:0042803;GO:0050700;GO:0089720;GO:0001961;GO:0002827;GO:0007249;GO:0010800;GO:0010942;GO:0031398;GO:0031663;GO:0032092;GO:0032722;GO:0032729;GO:0032743;GO:0032755;GO:0032760;GO:…	immune system process;cytoplasm;nucleotide binding;protein kinase activity;protein serine/threonine kinase activity;ATP binding;kinase activity;transferase activity;protein phosphorylation;phosphorylation;regulation of apoptotic process;innate immune response;positive regulation of apoptotic process;inflammatory response;adaptive immune response;positive regulation of NF-kappaB transcription fact…	Any process involved in the development or functioning of the immune system, an organismal system for calibrated responses to potential internal or invasive threats. [GO_REF:0000022, GOC:add, GOC:mtg_15nov05];All of the contents of a cell excluding the plasma membrane and nucleus, but including other subcellular structures. [ISBN:0198547684];Interacting selectively and non-covalently with a nucle…	IEA;IBA	biological_process;cellular_component;molecular_function	ENSRNOG00000009389	1381.76	0.276906	0.0638137	4.33928	1.42948e-05	0.00157753	1396.68	1637.64	1271.21	1367.09	1565.69	1438.19	1334.7	1155.81	1399.67	1565.76	947.943	1202.37	1611.31	1303.14	1254.18	1301.69	1461.82	1352.6	1357.44	1573.53	1362.52	1512.74	1496.6	1321.49	1352.21
ENSRNOG00000007763	Plod1	protein_coding	5	q36	164720587	164747083	-1	procollagen-lysine, 2-oxoglutarate 5-dioxygenase 1 [Source:RGD Symbol;Acc:621382]	116552	GO:0046872;GO:0055114;GO:0016491;GO:0005783;GO:0005506;GO:0016705;GO:0051213;GO:0005581;GO:0008475;GO:0031418;GO:0001666;GO:0008544;GO:0017185;GO:0046947;GO:1902494	metal ion binding;oxidation-reduction process;oxidoreductase activity;endoplasmic reticulum;iron ion binding;oxidoreductase activity, acting on paired donors, with incorporation or reduction of molecular oxygen;dioxygenase activity;collagen trimer;procollagen-lysine 5-dioxygenase activity;L-ascorbic acid binding;response to hypoxia;epidermis development;peptidyl-lysine hydroxylation;hydroxylysine…	Interacting selectively and non-covalently with any metal ion. [GOC:ai];A metabolic process that results in the removal or addition of one or more electrons to or from a substance, with or without the concomitant removal or addition of a proton or protons. [GOC:dhl, GOC:ecd, GOC:jh2, GOC:jid, GOC:mlg, GOC:rph];Catalysis of an oxidation-reduction (redox) reaction, a reversible chemical reaction in…	IEA	molecular_function;biological_process;cellular_component	ENSRNOG00000007763	661.603	0.388607	0.0894998	4.34199	1.41199e-05	0.00157753	614.503	762.189	614.107	522.921	657.673	740.943	665.087	655.337	726.753	836.121	457.476	557.17	852.244	772.022	585.483	483.711	777.53	653.881	670.9	791.813	648.962	669.266	696.261	551.52	576.198
ENSRNOG00000010642	Lysmd2	protein_coding	8	q24	82560761	82577019	1	LysM domain containing 2 [Source:RGD Symbol;Acc:1304585]	300839						ENSRNOG00000010642	145.637	0.494804	0.113998	4.34047	1.42178e-05	0.00157753	193.906	143.867	145.815	116.542	143.642	159.588	144.072	124.243	199.953	182.409	84.677	105.634	170.2	189.364	125.814	133.709	188.732	154.129	144.261	134.586	128.202	113.566	132.175	158.697	123.139
ENSRNOG00000015980	Dclre1c	protein_coding	17	q12.3	78783437	78812111	-1	DNA cross-link repair 1C [Source:RGD Symbol;Acc:708574]	259171	GO:0002376;GO:0016787;GO:0005634;GO:0003674;GO:0008150;GO:0005575;GO:0006281;GO:0006310;GO:0006974;GO:0090305;GO:0004518;GO:0004519;GO:0004527;GO:0003684;GO:0002250;GO:0035312;GO:0006303;GO:0031848;GO:0036297;GO:0000784;GO:0000014;GO:0008409;GO:0000723;GO:0006302;GO:0010212;GO:0030183;GO:0033151;GO:0051276;GO:0005654;GO:0005794;GO:0070419	immune system process;hydrolase activity;nucleus;molecular_function;biological_process;cellular_component;DNA repair;DNA recombination;cellular response to DNA damage stimulus;nucleic acid phosphodiester bond hydrolysis;nuclease activity;endonuclease activity;exonuclease activity;damaged DNA binding;adaptive immune response;5'-3' exodeoxyribonuclease activity;double-strand break repair via nonhom…	Any process involved in the development or functioning of the immune system, an organismal system for calibrated responses to potential internal or invasive threats. [GO_REF:0000022, GOC:add, GOC:mtg_15nov05];Catalysis of the hydrolysis of various bonds, e.g. C-O, C-N, C-C, phosphoric anhydride bonds, etc. Hydrolase is the systematic name for any enzyme of EC class 3. [ISBN:0198506732];A membrane…	IEA;ND;IBA;ISS	biological_process;molecular_function;cellular_component	ENSRNOG00000015980	522.254	0.304942	0.0703709	4.33335	1.4686e-05	0.00160636	573.286	671.38	471.096	532.042	609.451	543.358	557.26	471.598	589.285	615.259	401.391	486.747	613.715	525.513	409.144	508.617	451.487	550.195	464.068	509.183	510.822	533.648	520.375	487.846	449.574
ENSRNOG00000018796	Herpud1	protein_coding	19	p13	11046909	11057254	-1	homocysteine inducible ER protein with ubiquitin like domain 1 [Source:RGD Symbol;Acc:620818]	85430	GO:0043154;GO:0006874;GO:0005783;GO:0005789;GO:1902236;GO:0034976;GO:0030968;GO:0034704;GO:0044325;GO:0006511;GO:0006986;GO:0030970;GO:0031396;GO:0032092;GO:0032469;GO:1902235;GO:1903069;GO:1903071;GO:2001243;GO:0016021;GO:1990037	negative regulation of cysteine-type endopeptidase activity involved in apoptotic process;cellular calcium ion homeostasis;endoplasmic reticulum;endoplasmic reticulum membrane;negative regulation of endoplasmic reticulum stress-induced intrinsic apoptotic signaling pathway;response to endoplasmic reticulum stress;endoplasmic reticulum unfolded protein response;calcium channel complex;ion channel …	Any process that stops, prevents, or reduces the frequency, rate or extent of a cysteine-type endopeptidase activity involved in the apoptotic process. [GOC:jl, GOC:mtg_apoptosis];Any process involved in the maintenance of an internal steady state of calcium ions at the level of a cell. [GOC:ceb, GOC:mah];The irregular network of unit membranes, visible only by electron microscopy, that occurs in…	IMP;IDA;TAS;IGI;IPI;IEA;ISS	biological_process;cellular_component;molecular_function	ENSRNOG00000018796	3400.39	0.361428	0.0839658	4.30446	1.67393e-05	0.00181489	3673.9	3584.43	2846.2	2854.78	4092.76	3754.11	2679.38	2435.86	3438.62	3594.93	2596.4	2994.01	3035.03	3054.47	3092.85	2481.47	5517.86	3693.5	3742.09	3599.05	3426.68	3259.22	3819.55	3875.34	3867.27
ENSRNOG00000001785	Etv5	protein_coding	11	q23	82194657	82252139	1	ets variant 5 [Source:RGD Symbol;Acc:1309590]	303828	GO:0005634;GO:0003677;GO:0006355;GO:0003674;GO:0005575;GO:0043565;GO:0003700;GO:0006366;GO:0006357;GO:0000981;GO:0060252;GO:0045666;GO:0005886;GO:0000977;GO:0001228;GO:0044212;GO:0007274;GO:0007626;GO:0034599;GO:0045893;GO:0045944;GO:0048133;GO:0050807;GO:0060762;GO:0071340;GO:0005654	nucleus;DNA binding;regulation of transcription, DNA-templated;molecular_function;cellular_component;sequence-specific DNA binding;DNA binding transcription factor activity;transcription by RNA polymerase II;regulation of transcription by RNA polymerase II;RNA polymerase II transcription factor activity, sequence-specific DNA binding;positive regulation of glial cell proliferation;positive regula…	A membrane-bounded organelle of eukaryotic cells in which chromosomes are housed and replicated. In most cells, the nucleus contains all of the cell's chromosomes except the organellar chromosomes, and is the site of RNA synthesis and processing. In some species, or in specialized cell types, RNA metabolism or DNA replication may be absent. [GOC:go_curators];Any molecular function by which a gene…	IEA;ND;IBA;IMP	cellular_component;molecular_function;biological_process	ENSRNOG00000001785	917.002	-0.391714	0.091051	-4.30214	1.69157e-05	0.00181807	714.734	795.861	1098.29	1084.35	617.659	813.138	1132.64	973.819	777.702	828.233	627.93	946.568	757.826	788.83	1058.03	1060.49	1139.17	1054.62	1097.6	799.663	1127.98	758.574	887.759	871.853	1111.74
ENSRNOG00000026963	Hsp90b1	protein_coding	7	q13	27226569	27240533	-1	heat shock protein 90 beta family member 1 [Source:RGD Symbol;Acc:1310482]	362862	GO:0005524;GO:0003723;GO:0019903;GO:0050750;GO:0051082;GO:0001666;GO:0006457;GO:0006950;GO:0030433;GO:0030970;GO:0031247;GO:0043066;GO:0043666;GO:0071318;GO:0005783;GO:0005788;GO:0005789;GO:0005829;GO:0005886;GO:0030496;GO:0032991;GO:0034663;GO:0048471	ATP binding;RNA binding;protein phosphatase binding;low-density lipoprotein particle receptor binding;unfolded protein binding;response to hypoxia;protein folding;response to stress;ubiquitin-dependent ERAD pathway;retrograde protein transport, ER to cytosol;actin rod assembly;negative regulation of apoptotic process;regulation of phosphoprotein phosphatase activity;cellular response to ATP;endop…	Interacting selectively and non-covalently with ATP, adenosine 5'-triphosphate, a universally important coenzyme and enzyme regulator. [ISBN:0198506732];Interacting selectively and non-covalently with an RNA molecule or a portion thereof. [GOC:jl, GOC:mah];Interacting selectively and non-covalently with any protein phosphatase. [GOC:jl];Interacting selectively and non-covalently with a low-densit…	IEA	molecular_function;biological_process;cellular_component	ENSRNOG00000026963	21003.6	0.373108	0.0868142	4.29778	1.72515e-05	0.00183818	17950.8	25498.1	21965.8	22577.8	25110.6	29241.6	18684.1	18092.2	24348.1	25364.6	15001	19360.1	25540	22350.5	18409.5	16598.2	15217.2	20325.4	21323.7	23792.5	17516	21398.9	23783.2	18087.5	17553.1
ENSRNOG00000019383	Tef	protein_coding	7	q34	123043503	123058604	1	TEF, PAR bZIP transcription factor [Source:RGD Symbol;Acc:3841]	29362	GO:0005634;GO:0003677;GO:0006351;GO:0006355;GO:0043565;GO:0003700;GO:0006366;GO:0007275;GO:0045944;GO:0006357;GO:0046982;GO:0042803;GO:0048511;GO:0000978;GO:0001077	nucleus;DNA binding;transcription, DNA-templated;regulation of transcription, DNA-templated;sequence-specific DNA binding;DNA binding transcription factor activity;transcription by RNA polymerase II;multicellular organism development;positive regulation of transcription by RNA polymerase II;regulation of transcription by RNA polymerase II;protein heterodimerization activity;protein homodimerizati…	A membrane-bounded organelle of eukaryotic cells in which chromosomes are housed and replicated. In most cells, the nucleus contains all of the cell's chromosomes except the organellar chromosomes, and is the site of RNA synthesis and processing. In some species, or in specialized cell types, RNA metabolism or DNA replication may be absent. [GOC:go_curators];Any molecular function by which a gene…	IEA;IDA;IBA	cellular_component;molecular_function;biological_process	ENSRNOG00000019383	268.247	0.540172	0.125994	4.2873	1.80861e-05	0.00191063	370.95	307.121	196.29	172.28	225.723	285.928	182.129	214.363	347.995	266.218	188.049	195.734	280.768	370.884	300.171	241.2	190.992	245.673	273.748	310.669	244.479	377.082	359.058	238.045	320.626
ENSRNOG00000008965	Socs2	protein_coding	7	q13	36495480	36499784	-1	suppressor of cytokine signaling 2 [Source:NCBI gene;Acc:84607]	84607	GO:0005737;GO:0016567;GO:0035556;GO:0001558;GO:0005131;GO:0005159;GO:0008269;GO:0007595;GO:0032355;GO:0032870;GO:0040014;GO:0040015;GO:0045666;GO:0046426;GO:0060396;GO:0060749	cytoplasm;protein ubiquitination;intracellular signal transduction;regulation of cell growth;growth hormone receptor binding;insulin-like growth factor receptor binding;JAK pathway signal transduction adaptor activity;lactation;response to estradiol;cellular response to hormone stimulus;regulation of multicellular organism growth;negative regulation of multicellular organism growth;positive regul…	All of the contents of a cell excluding the plasma membrane and nucleus, but including other subcellular structures. [ISBN:0198547684];The process in which one or more ubiquitin groups are added to a protein. [GOC:ai];The process in which a signal is passed on to downstream components within the cell, which become activated themselves to further propagate the signal and finally trigger a change i…	IEA	cellular_component;biological_process;molecular_function	ENSRNOG00000008965	73.7197	-0.801392	0.18772	-4.26909	1.96274e-05	0.00196256	66.5087	57.1387	59.8217	91.2072	67.7168	33.2475	113.264	57.7467	55.7561	47.3276	163.856	83.8862	62.1169	50.4223	82.2252	115.356	109.058	56.047	76.4757	53.8343	74.5362	54.0264	63.4857	66.6135	81.3183
ENSRNOG00000022312	Lrsam1	protein_coding	3	p11	11972813	12007570	-1	leucine rich repeat and sterile alpha motif containing 1 [Source:RGD Symbol;Acc:1564403]	311866	GO:0005737;GO:0005886;GO:0007165;GO:0061630;GO:0004842;GO:0000209;GO:0030163;GO:0045806;GO:0046755;GO:0051865;GO:0070086;GO:1904417;GO:2000786;GO:0005829;GO:0016020	cytoplasm;plasma membrane;signal transduction;ubiquitin protein ligase activity;ubiquitin-protein transferase activity;protein polyubiquitination;protein catabolic process;negative regulation of endocytosis;viral budding;protein autoubiquitination;ubiquitin-dependent endocytosis;positive regulation of xenophagy;positive regulation of autophagosome assembly;cytosol;membrane	All of the contents of a cell excluding the plasma membrane and nucleus, but including other subcellular structures. [ISBN:0198547684];The membrane surrounding a cell that separates the cell from its external environment. It consists of a phospholipid bilayer and associated proteins. [ISBN:0716731363];The cellular process in which a signal is conveyed to trigger a change in the activity or state …	IBA;IEA	cellular_component;biological_process;molecular_function	ENSRNOG00000022312	105.816	-0.589041	0.137659	-4.279	1.87739e-05	0.00196256	90.864	69.3827	121.513	91.2072	83.1069	75.0442	114.17	102.369	93.2473	84.7953	204.545	119.098	83.2366	77.3143	120.861	121.911	125.444	96.214	95.5946	112.155	86.462	105.848	85.3414	156.738	128.948
ENSRNOG00000021497	Akt3	protein_coding	13	q25	95081390	95348913	-1	AKT serine/threonine kinase 3 [Source:RGD Symbol;Acc:62390]	29414	GO:0000166;GO:0004672;GO:0004674;GO:0005524;GO:0016301;GO:0016740;GO:0006468;GO:0016310;GO:0000002;GO:0001938;GO:0007165;GO:0032008;GO:0043536;GO:0045766;GO:0045793;GO:0048854;GO:0048873;GO:0090050;GO:1905564;GO:1905653;GO:2000773	nucleotide binding;protein kinase activity;protein serine/threonine kinase activity;ATP binding;kinase activity;transferase activity;protein phosphorylation;phosphorylation;mitochondrial genome maintenance;positive regulation of endothelial cell proliferation;signal transduction;positive regulation of TOR signaling;positive regulation of blood vessel endothelial cell migration;positive regulation…	Interacting selectively and non-covalently with a nucleotide, any compound consisting of a nucleoside that is esterified with (ortho)phosphate or an oligophosphate at any hydroxyl group on the ribose or deoxyribose. [GOC:mah, ISBN:0198547684];Catalysis of the phosphorylation of an amino acid residue in a protein, usually according to the reaction: a protein + ATP = a phosphoprotein + ADP. [MetaCy…	IEA	molecular_function;biological_process	ENSRNOG00000021497	538.292	0.373179	0.0873461	4.27241	1.93368e-05	0.00196256	503.967	567.306	467.357	521.908	685.376	605.104	503.799	436.6	603.704	612.301	305.717	473.284	602.534	646.526	461.65	562.363	424.364	496.016	505.782	680.779	537.655	710.061	641.101	428.09	473.97
ENSRNOG00000052840	Tanc2	protein_coding	10	q32.1	93811350	94127697	1	tetratricopeptide repeat, ankyrin repeat and coiled-coil containing 2 [Source:RGD Symbol;Acc:1309285]	303599	GO:0001701	in utero embryonic development	The process whose specific outcome is the progression of the embryo in the uterus over time, from formation of the zygote in the oviduct, to birth. An example of this process is found in Mus musculus. [GOC:go_curators, GOC:mtg_sensu]	IEA	biological_process	ENSRNOG00000052840	2565.37	0.425084	0.0993775	4.27747	1.89029e-05	0.00196256	2344.67	2697.76	2281.64	2427.12	2984.67	3021.72	2829.79	2492.73	3088.7	3551.54	1622.06	2190.36	3534.45	2941.3	2245.84	1896.83	2352.37	2725.75	2234.31	2959.76	2545.16	2506.16	2556.08	2141.43	1962.09
ENSRNOG00000014201	Manf	protein_coding	8	q32	115623178	115626380	-1	mesencephalic astrocyte-derived neurotrophic factor [Source:RGD Symbol;Acc:1307252]	315989	GO:0010469;GO:0005576;GO:0003674;GO:0008150;GO:0005615;GO:0008289;GO:0008083;GO:0005783;GO:0048471;GO:0006986;GO:0031175;GO:0005788;GO:0071542;GO:0016529;GO:0033018	regulation of signaling receptor activity;extracellular region;molecular_function;biological_process;extracellular space;lipid binding;growth factor activity;endoplasmic reticulum;perinuclear region of cytoplasm;response to unfolded protein;neuron projection development;endoplasmic reticulum lumen;dopaminergic neuron differentiation;sarcoplasmic reticulum;sarcoplasmic reticulum lumen	Any process that modulates the frequency, rate or extent of a signaling receptor activity. Receptor activity is when a molecule combines with an extracellular or intracellular messenger to initiate a change in cell activity. [GOC:dph, GOC:tb];The space external to the outermost structure of a cell. For cells without external protective or external encapsulating structures this refers to space out…	IEA;ND;IDA;IBA	biological_process;cellular_component;molecular_function	ENSRNOG00000014201	865.779	0.543163	0.127114	4.27306	1.92812e-05	0.00196256	786.864	1143.79	866.48	737.765	997.283	1280.5	642.434	702.584	954.584	1196.01	810.48	718.729	1098.23	789.95	637.988	540.078	1110.35	960.272	818.637	1036.31	644.987	880.961	992.875	681.809	614.534
ENSRNOG00000053968	AABR07019086.1	lincRNA	15	q21	87453035	87540474	-1								ENSRNOG00000053968	65.7776	0.618717	0.144953	4.26839	1.96891e-05	0.00196256	59.0148	79.5861	43.9316	38.5097	85.159	73.1444	57.9912	55.1218	77.8663	103.529	64.8824	52.8172	79.5096	58.2658	46.5612	40.6369	59.8969	57.9152	60.8329	75.1437	59.629	89.3089	88.4637	51.9193	84.8034
ENSRNOG00000030431	RT1-Db2	protein_coding	20	p12	4106189	4125387	1	RT1 class II, locus Db2 [Source:RGD Symbol;Acc:1595922]	24981	GO:0016020;GO:0016021;GO:0002376;GO:0002504;GO:0006955;GO:0019882;GO:0042613	membrane;integral component of membrane;immune system process;antigen processing and presentation of peptide or polysaccharide antigen via MHC class II;immune response;antigen processing and presentation;MHC class II protein complex	A lipid bilayer along with all the proteins and protein complexes embedded in it an attached to it. [GOC:dos, GOC:mah, ISBN:0815316194];The component of a membrane consisting of the gene products and protein complexes having at least some part of their peptide sequence embedded in the hydrophobic region of the membrane. [GOC:dos, GOC:go_curators];Any process involved in the development or functio…	IEA	cellular_component;biological_process	ENSRNOG00000030431	45.8151	2.73809	0.641051	4.27125	1.94379e-05	0.00196256	111.472	18.366	0	4.05365	40.0144	34.1974	0.906113	0.874949	57.6788	79.8654	1.0997	31.069	44.7242	109.809	18.8226	23.5956	49.7257	74.7293	18.2499	115.519	54.6599	47.4109	92.6267	76.4096	39.4975
ENSRNOG00000014665	Dhdds	protein_coding	5	q36	152199584	152227677	-1	dehydrodolichyl diphosphate synthase subunit [Source:RGD Symbol;Acc:1311560]	298541	GO:0016740;GO:0006486;GO:0016765;GO:0002094;GO:0016094	transferase activity;protein glycosylation;transferase activity, transferring alkyl or aryl (other than methyl) groups;polyprenyltransferase activity;polyprenol biosynthetic process	Catalysis of the transfer of a group, e.g. a methyl group, glycosyl group, acyl group, phosphorus-containing, or other groups, from one compound (generally regarded as the donor) to another compound (generally regarded as the acceptor). Transferase is the systematic name for any enzyme of EC class 2. [ISBN:0198506732];A protein modification process that results in the addition of a carbohydrate o…	IEA;IBA	molecular_function;biological_process	ENSRNOG00000014665	260.649	-0.286655	0.0674657	-4.24889	2.14829e-05	0.00210737	248.237	234.677	257.981	258.42	233.931	234.632	298.111	291.358	242.251	217.904	337.608	279.621	231.075	209.533	272.433	267.417	275.187	236.331	247.677	226.553	292.182	293.286	270.595	285.067	274.159
ENSRNOG00000052064	Parvg	protein_coding	7	q34	125288081	125306976	1	parvin, gamma [Source:RGD Symbol;Acc:1597417]	689069	GO:0007155;GO:0003779;GO:0031532	cell adhesion;actin binding;actin cytoskeleton reorganization	The attachment of a cell, either to another cell or to an underlying substrate such as the extracellular matrix, via cell adhesion molecules. [GOC:hb, GOC:pf];Interacting selectively and non-covalently with monomeric or multimeric forms of actin, including actin filaments. [GOC:clt];A process that is carried out at the cellular level which results in dynamic structural changes to the arrangement …	IEA	biological_process;molecular_function	ENSRNOG00000052064	990.143	-0.253127	0.059567	-4.24946	2.14288e-05	0.00210737	883.348	894.833	913.215	878.629	896.734	891.982	1071.93	1021.94	786.354	944.581	1196.48	1139.2	884.545	835.89	1090.72	1053.94	1053.85	1012.58	1157.56	1007.15	1069.35	963.654	945	1015.86	1144.26
ENSRNOG00000030355	Mroh1	protein_coding	7	q34	117445144	117514612	1	maestro heat-like repeat family member 1 [Source:RGD Symbol;Acc:1642414]	100125385						ENSRNOG00000030355	833.677	0.439004	0.103369	4.24696	2.16688e-05	0.00210887	699.747	776.474	683.276	729.657	905.968	987.924	749.356	769.955	1134.35	1039.24	654.322	756.012	1215.01	1030.86	743.989	654.124	956.09	799.604	670.031	1035.19	718.529	955.936	933.552	601.481	641.253
ENSRNOG00000003494	Ppfia4	protein_coding	13	q13	51134525	51183269	-1	PTPRF interacting protein alpha 4 [Source:RGD Symbol;Acc:620055]	140592	GO:0048786;GO:0045202	presynaptic active zone;synapse	A specialized region of the plasma membrane and cell cortex of a presynaptic neuron; encompasses a region of the plasma membrane where synaptic vesicles dock and fuse, and a specialized cortical cytoskeletal matrix. [GOC:dh, GOC:dl, GOC:ef, GOC:jid, GOC:pr, PMID:3152289];The junction between a nerve fiber of one neuron and another neuron, muscle fiber or glial cell. As the nerve fiber approaches …	IEA	cellular_component	ENSRNOG00000003494	124.175	-0.62136	0.146572	-4.23928	2.24238e-05	0.00212165	74.0026	69.3827	120.578	105.395	83.1069	107.342	163.1	149.616	99.9765	97.6132	137.463	161.559	101.872	110.929	159.497	146.817	134.485	109.292	108.63	94.21	204.726	106.95	91.5859	192.004	174.254
ENSRNOG00000011603	Cab39l	protein_coding	15	p12	39759257	39870208	1	calcium binding protein 39-like [Source:RGD Symbol;Acc:1308945]	290291						ENSRNOG00000011603	97.9619	-0.512914	0.121031	-4.23787	2.25647e-05	0.00212165	77.7496	89.7894	95.3408	102.355	83.1069	73.1444	115.076	129.493	66.3306	86.7673	141.862	131.525	72.0556	96.3627	97.0851	106.18	90.4104	113.962	112.975	69.5359	113.295	80.4883	116.564	96.9814	90.6118
ENSRNOG00000003743	Dars	protein_coding	13	q13	45074072	45127815	-1	aspartyl-tRNA synthetase [Source:RGD Symbol;Acc:621167]	116483	GO:0005737;GO:0000166;GO:0005524;GO:0003676;GO:0005515;GO:0006412;GO:0016874;GO:0004812;GO:0006418;GO:0004815;GO:0006422;GO:0005829;GO:0017101;GO:0045202	cytoplasm;nucleotide binding;ATP binding;nucleic acid binding;protein binding;translation;ligase activity;aminoacyl-tRNA ligase activity;tRNA aminoacylation for protein translation;aspartate-tRNA ligase activity;aspartyl-tRNA aminoacylation;cytosol;aminoacyl-tRNA synthetase multienzyme complex;synapse	All of the contents of a cell excluding the plasma membrane and nucleus, but including other subcellular structures. [ISBN:0198547684];Interacting selectively and non-covalently with a nucleotide, any compound consisting of a nucleoside that is esterified with (ortho)phosphate or an oligophosphate at any hydroxyl group on the ribose or deoxyribose. [GOC:mah, ISBN:0198547684];Interacting selective…	IEA;IPI;TAS;ISS	cellular_component;molecular_function;biological_process	ENSRNOG00000003743	252.019	-0.387939	0.0915611	-4.23694	2.26584e-05	0.00212165	236.996	245.9	309.39	288.823	222.644	235.582	239.214	293.983	237.444	219.876	353.004	299.298	196.289	224.099	306.115	294.945	185.906	257.816	283.308	196.271	237.522	209.49	240.413	278.209	207.943
ENSRNOG00000017925	Gapvd1	protein_coding	3	p11	13753165	13824870	-1	GTPase activating protein and VPS9 domains 1 [Source:RGD Symbol;Acc:1307479]	311880	GO:0003674;GO:0008150;GO:0005575;GO:0007165;GO:0043087;GO:0005085;GO:0032794;GO:0051223;GO:0005829	molecular_function;biological_process;cellular_component;signal transduction;regulation of GTPase activity;guanyl-nucleotide exchange factor activity;GTPase activating protein binding;regulation of protein transport;cytosol	A molecular process that can be carried out by the action of a single macromolecular machine, usually via direct physical interactions with other molecular entities. Function in this sense denotes an action, or activity, that a gene product (or a complex) performs. These actions are described from two distinct but related perspectives: (1) biochemical activity, and (2) role as a component in a la…	ND;IEA	molecular_function;biological_process;cellular_component	ENSRNOG00000017925	1550.31	0.195583	0.0461535	4.23766	2.25859e-05	0.00212165	1584.03	1749.87	1461.89	1580.92	1822.2	1712.72	1506.87	1483.04	1597.7	1690.98	1380.13	1499.6	1693.31	1529.48	1388.91	1379.03	1364.07	1644.04	1500.83	1809.06	1469.85	1555.74	1566.33	1347.94	1439.33
ENSRNOG00000024376	Zfp111	protein_coding	1	q21	81035972	81043340	-1	zinc finger protein 111 [Source:RGD Symbol;Acc:620595]	170849	GO:0046872;GO:0006355;GO:0003676;GO:0005622;GO:0045892;GO:0003677;GO:0003700	metal ion binding;regulation of transcription, DNA-templated;nucleic acid binding;intracellular;negative regulation of transcription, DNA-templated;DNA binding;DNA binding transcription factor activity	Interacting selectively and non-covalently with any metal ion. [GOC:ai];Any process that modulates the frequency, rate or extent of cellular DNA-templated transcription. [GOC:go_curators, GOC:txnOH];Interacting selectively and non-covalently with any nucleic acid. [GOC:jl];The living contents of a cell; the matter contained within (but not including) the plasma membrane, usually taken to exclude …	IEA;IDA;NAS;IBA	molecular_function;biological_process;cellular_component	ENSRNOG00000024376	81.9525	0.671542	0.158367	4.2404	2.23119e-05	0.00212165	106.789	138.765	81.3201	105.395	136.46	82.6437	78.8318	58.6216	82.6729	131.137	40.689	62.1379	105.599	104.206	59.4399	70.7869	64.4174	66.3223	61.7019	81.873	60.6228	60.6419	74.9339	48.0009	84.8034
ENSRNOG00000001289	LOC498154	protein_coding	12	q11	17277635	17380494	1	hypothetical protein LOC498154 [Source:RGD Symbol;Acc:1566418]	498154						ENSRNOG00000001289	216.995	-0.490823	0.116253	-4.22203	2.4211e-05	0.00224999	201.4	186.721	221.527	275.648	161.084	187.136	220.185	267.735	164.385	163.675	240.835	226.803	190.078	200.569	321.966	270.039	183.646	188.691	208.57	165.989	198.763	179.72	201.905	321.312	276.482
ENSRNOG00000026953	Gpr88	protein_coding	2	q41	219258347	219262901	-1	G-protein coupled receptor 88 [Source:RGD Symbol;Acc:61921]	64443	GO:0016020;GO:0016021;GO:0005634;GO:0005737;GO:0005886;GO:0007186;GO:0004930;GO:0007165;GO:0003774;GO:0007268;GO:0007218;GO:0007631;GO:0007626;GO:0019228;GO:0050885;GO:0061743	membrane;integral component of membrane;nucleus;cytoplasm;plasma membrane;G-protein coupled receptor signaling pathway;G-protein coupled receptor activity;signal transduction;motor activity;chemical synaptic transmission;neuropeptide signaling pathway;feeding behavior;locomotory behavior;neuronal action potential;neuromuscular process controlling balance;motor learning	A lipid bilayer along with all the proteins and protein complexes embedded in it an attached to it. [GOC:dos, GOC:mah, ISBN:0815316194];The component of a membrane consisting of the gene products and protein complexes having at least some part of their peptide sequence embedded in the hydrophobic region of the membrane. [GOC:dos, GOC:go_curators];A membrane-bounded organelle of eukaryotic cells i…	IEA;IDA;ISS;IBA	cellular_component;biological_process;molecular_function	ENSRNOG00000026953	43.3315	-0.809892	0.192031	-4.21751	2.47017e-05	0.00227846	36.533	31.6304	53.2787	63.845	30.7803	43.6967	47.1179	51.622	26.9168	19.7198	35.1905	66.2805	23.6044	35.8559	52.5052	69.476	54.2462	47.6399	41.714	38.1326	26.833	29.7696	31.2225	67.5931	58.0845
ENSRNOG00000036592	Zfp518a	protein_coding	1	q54	260153645	260178349	1	zinc finger protein 518A [Source:RGD Symbol;Acc:1305314]	309478	GO:0005634;GO:0003677;GO:0046872;GO:0006351;GO:0006355;GO:0003676;GO:0000981;GO:0006357	nucleus;DNA binding;metal ion binding;transcription, DNA-templated;regulation of transcription, DNA-templated;nucleic acid binding;RNA polymerase II transcription factor activity, sequence-specific DNA binding;regulation of transcription by RNA polymerase II	A membrane-bounded organelle of eukaryotic cells in which chromosomes are housed and replicated. In most cells, the nucleus contains all of the cell's chromosomes except the organellar chromosomes, and is the site of RNA synthesis and processing. In some species, or in specialized cell types, RNA metabolism or DNA replication may be absent. [GOC:go_curators];Any molecular function by which a gene…	IEA;IBA	cellular_component;molecular_function;biological_process	ENSRNOG00000036592	308.955	-0.333444	0.0791231	-4.21425	2.50614e-05	0.00229451	280.086	268.348	357.995	409.419	274.971	271.679	344.323	340.355	326.846	281.994	315.614	366.614	298.161	312.619	380.415	403.748	250.324	251.277	268.534	255.713	335.91	259.106	309.102	314.455	246.278
ENSRNOG00000011421	Smap2	protein_coding	5	q36	139885326	139931366	-1	small ArfGAP2 [Source:RGD Symbol;Acc:1308418]	298500	GO:0046872;GO:0043547;GO:0005096	metal ion binding;positive regulation of GTPase activity;GTPase activator activity	Interacting selectively and non-covalently with any metal ion. [GOC:ai];Any process that activates or increases the activity of a GTPase. [GOC:jl, GOC:mah];Binds to and increases the activity of a GTPase, an enzyme that catalyzes the hydrolysis of GTP. [GOC:mah]	IEA	molecular_function;biological_process	ENSRNOG00000011421	2330.83	-0.187735	0.0445677	-4.21235	2.52728e-05	0.00229685	2175.12	1987.61	2338.65	2139.31	2073.57	2143.99	2491.81	2394.74	2112	2135.66	2450.14	2270.11	2070.98	2163.68	2398.4	2737.09	2834.37	2468.87	2447.22	2082.71	2625.66	2129.08	2241.77	2603.8	2754.37
ENSRNOG00000020884	Cd6	protein_coding	1	q43	226848403	226887156	-1	Cd6 molecule [Source:RGD Symbol;Acc:2312]	25752	GO:0016020;GO:0016021;GO:0005515;GO:0005044;GO:0006898;GO:0019901;GO:0001934;GO:0044214	membrane;integral component of membrane;protein binding;scavenger receptor activity;receptor-mediated endocytosis;protein kinase binding;positive regulation of protein phosphorylation;spanning component of plasma membrane	A lipid bilayer along with all the proteins and protein complexes embedded in it an attached to it. [GOC:dos, GOC:mah, ISBN:0815316194];The component of a membrane consisting of the gene products and protein complexes having at least some part of their peptide sequence embedded in the hydrophobic region of the membrane. [GOC:dos, GOC:go_curators];Interacting selectively and non-covalently with an…	IEA;IPI;IDA	cellular_component;molecular_function;biological_process	ENSRNOG00000020884	356.891	-0.510351	0.121278	-4.20812	2.57503e-05	0.00230633	309.125	302.019	426.23	467.183	192.89	322.025	358.821	447.099	338.382	248.47	282.623	430.823	274.557	346.233	490.379	420.789	496.692	400.736	338.926	306.182	322.99	338.492	344.488	372.252	343.86
ENSRNOG00000016023	Kank1	protein_coding	1	q51	243276403	243398536	1	KN motif and ankyrin repeat domains 1 [Source:RGD Symbol;Acc:1307714]	309429	GO:0003674;GO:0008150;GO:0005575;GO:0008013;GO:0010977;GO:0030177;GO:0030336;GO:0030837;GO:0035024;GO:0046627;GO:0090263;GO:0090303;GO:1900025;GO:1900028;GO:2000114;GO:2000393;GO:0005886;GO:0032587	molecular_function;biological_process;cellular_component;beta-catenin binding;negative regulation of neuron projection development;positive regulation of Wnt signaling pathway;negative regulation of cell migration;negative regulation of actin filament polymerization;negative regulation of Rho protein signal transduction;negative regulation of insulin receptor signaling pathway;positive regulation…	A molecular process that can be carried out by the action of a single macromolecular machine, usually via direct physical interactions with other molecular entities. Function in this sense denotes an action, or activity, that a gene product (or a complex) performs. These actions are described from two distinct but related perspectives: (1) biochemical activity, and (2) role as a component in a la…	ND;IEA	molecular_function;biological_process;cellular_component	ENSRNOG00000016023	1954.56	0.322112	0.0765426	4.20828	2.57324e-05	0.00230633	2311.88	2485.53	1997.48	2154.52	2396.76	2331.12	2031.51	1940.64	2177.37	2375.26	1222.87	1645.62	2217.57	2192.81	1916.94	1879.79	1736.44	1822.46	1833.68	1768.68	1665.64	1577.79	1759.91	1652.6	1769.25
ENSRNOG00000027498	Engase	protein_coding	10	q32.3	107502695	107515371	1	endo-beta-N-acetylglucosaminidase [Source:RGD Symbol;Acc:1310868]	303702	GO:0005737;GO:0005764;GO:0033925;GO:0006517	cytoplasm;lysosome;mannosyl-glycoprotein endo-beta-N-acetylglucosaminidase activity;protein deglycosylation	All of the contents of a cell excluding the plasma membrane and nucleus, but including other subcellular structures. [ISBN:0198547684];A small lytic vacuole that has cell cycle-independent morphology and is found in most animal cells and that contains a variety of hydrolases, most of which have their maximal activities in the pH range 5-6. The contained enzymes display latency if properly isolate…	IEA;IBA	cellular_component;molecular_function;biological_process	ENSRNOG00000027498	1000.46	0.509203	0.121262	4.1992	2.67863e-05	0.00238186	1229.01	1643.76	934.714	1060.03	1320.48	1062.02	957.762	832.077	934.396	1439.55	685.114	785.009	1196.37	1036.46	834.14	832.402	1193.98	991.097	745.638	1044.16	738.406	835.755	941.878	709.238	1028.1
ENSRNOG00000001243	Zcchc8	protein_coding	12	q16	38303624	38326502	1	zinc finger CCHC-type containing 8 [Source:RGD Symbol;Acc:1309774]	288661	GO:0008270;GO:0003676;GO:0005634;GO:0005654;GO:0016604;GO:0031499;GO:0071013	zinc ion binding;nucleic acid binding;nucleus;nucleoplasm;nuclear body;TRAMP complex;catalytic step 2 spliceosome	Interacting selectively and non-covalently with zinc (Zn) ions. [GOC:ai];Interacting selectively and non-covalently with any nucleic acid. [GOC:jl];A membrane-bounded organelle of eukaryotic cells in which chromosomes are housed and replicated. In most cells, the nucleus contains all of the cell's chromosomes except the organellar chromosomes, and is the site of RNA synthesis and processing. In s…	IEA	molecular_function;cellular_component	ENSRNOG00000001243	532.862	0.257913	0.0614472	4.19731	2.70105e-05	0.00238464	564.856	617.302	528.113	517.854	663.829	600.354	521.015	512.72	561.407	627.091	520.159	458.785	616.2	554.646	461.65	495.508	416.453	558.602	517.949	521.52	533.679	528.135	472.5	476.09	475.131
ENSRNOG00000048186	F2rl3	protein_coding	16	p14	18814622	18819833	-1	F2R like thrombin or trypsin receptor 3 [Source:RGD Symbol;Acc:620872]	116498	GO:0016020;GO:0016021;GO:0007186;GO:0005623;GO:0004930;GO:0007165;GO:0007596;GO:0015057;GO:0070493;GO:0051281	membrane;integral component of membrane;G-protein coupled receptor signaling pathway;cell;G-protein coupled receptor activity;signal transduction;blood coagulation;thrombin-activated receptor activity;thrombin-activated receptor signaling pathway;positive regulation of release of sequestered calcium ion into cytosol	A lipid bilayer along with all the proteins and protein complexes embedded in it an attached to it. [GOC:dos, GOC:mah, ISBN:0815316194];The component of a membrane consisting of the gene products and protein complexes having at least some part of their peptide sequence embedded in the hydrophobic region of the membrane. [GOC:dos, GOC:go_curators];A series of molecular signals that proceeds with a…	IEA	cellular_component;biological_process;molecular_function	ENSRNOG00000048186	34.9229	-0.723007	0.172647	-4.18778	2.81699e-05	0.00246936	24.3553	29.5897	34.5844	38.5097	21.5462	23.7482	34.4323	33.2481	27.8781	20.7058	50.5863	33.1402	24.8468	17.9279	43.5892	49.813	37.2943	37.3647	52.1425	35.8895	51.6785	33.0774	28.1002	46.0417	42.9825
ENSRNOG00000008190	Pnpla7	protein_coding	3	p13	2182957	2261878	1	patatin-like phospholipase domain containing 7 [Source:RGD Symbol;Acc:708466]	246246	GO:0016020;GO:0016021;GO:0016787;GO:0008152;GO:0006629;GO:0016042;GO:0004622;GO:0005783	membrane;integral component of membrane;hydrolase activity;metabolic process;lipid metabolic process;lipid catabolic process;lysophospholipase activity;endoplasmic reticulum	A lipid bilayer along with all the proteins and protein complexes embedded in it an attached to it. [GOC:dos, GOC:mah, ISBN:0815316194];The component of a membrane consisting of the gene products and protein complexes having at least some part of their peptide sequence embedded in the hydrophobic region of the membrane. [GOC:dos, GOC:go_curators];Catalysis of the hydrolysis of various bonds, e.g.…	IEA	cellular_component;molecular_function;biological_process	ENSRNOG00000008190	1163.41	0.289926	0.0695852	4.16649	3.09322e-05	0.00269241	1115.66	1259.09	1075.86	1144.14	1238.4	1294.75	1289.4	1070.06	1235.29	1412.93	1040.32	933.105	1536.77	1382.69	1034.25	971.354	1115.44	1123.74	945.517	1299.87	1055.43	1274.58	1191.66	960.997	1083.86
ENSRNOG00000002948	Abcc3	protein_coding	10	q26	82047863	82117109	-1	ATP binding cassette subfamily C member 3 [Source:RGD Symbol;Acc:71101]	140668	GO:0016020;GO:0016021;GO:0000166;GO:0005524;GO:0016887;GO:0055085;GO:0022857;GO:0042626	membrane;integral component of membrane;nucleotide binding;ATP binding;ATPase activity;transmembrane transport;transmembrane transporter activity;ATPase activity, coupled to transmembrane movement of substances	A lipid bilayer along with all the proteins and protein complexes embedded in it an attached to it. [GOC:dos, GOC:mah, ISBN:0815316194];The component of a membrane consisting of the gene products and protein complexes having at least some part of their peptide sequence embedded in the hydrophobic region of the membrane. [GOC:dos, GOC:go_curators];Interacting selectively and non-covalently with a …	IEA	cellular_component;molecular_function;biological_process	ENSRNOG00000002948	806.776	-0.233952	0.0562661	-4.15796	3.21095e-05	0.00277534	689.442	816.267	880.5	859.374	721.286	724.794	889.803	966.819	837.304	669.489	841.272	861.646	761.553	797.793	899.523	871.728	909.755	798.669	787.352	654.984	863.627	636.188	719.158	781.729	929.352
ENSRNOG00000010397	Agbl3	protein_coding	4	q22	62299044	62376533	1	ATP/GTP binding protein-like 3 [Source:RGD Symbol;Acc:1561995]	500076	GO:0008270;GO:0006508;GO:0004181;GO:0035610	zinc ion binding;proteolysis;metallocarboxypeptidase activity;protein side chain deglutamylation	Interacting selectively and non-covalently with zinc (Zn) ions. [GOC:ai];The hydrolysis of proteins into smaller polypeptides and/or amino acids by cleavage of their peptide bonds. [GOC:bf, GOC:mah];Catalysis of the hydrolysis of C-terminal amino acid residues from a polypeptide chain by a mechanism in which water acts as a nucleophile, one or two metal ions hold the water molecule in place, and …	IEA	molecular_function;biological_process	ENSRNOG00000010397	14.2378	-1.1078	0.266672	-4.15417	3.26469e-05	0.00280219	7.49394	10.2033	29.9108	10.1341	12.3121	7.59942	17.2161	25.3735	8.65182	8.87393	18.6949	18.6414	12.4234	10.0845	23.7759	22.2848	11.8664	13.0776	14.7737	5.60774	10.932	16.5387	7.28524	20.5718	11.6169
ENSRNOG00000016448	Eef2k	protein_coding	1	q36	190780236	190842324	1	eukaryotic elongation factor-2 kinase [Source:RGD Symbol;Acc:2538]	25435	GO:0000166;GO:0004674;GO:0005524;GO:0016301;GO:0016740;GO:0006468;GO:0016310;GO:0005737;GO:0005509;GO:0005516;GO:1990416;GO:0014069;GO:0043066;GO:0032869;GO:0071320;GO:0002931;GO:0046777;GO:0061003;GO:0051965;GO:0071277;GO:1990637;GO:0045807;GO:0004686;GO:0031952;GO:0071454;GO:0043197	nucleotide binding;protein serine/threonine kinase activity;ATP binding;kinase activity;transferase activity;protein phosphorylation;phosphorylation;cytoplasm;calcium ion binding;calmodulin binding;cellular response to brain-derived neurotrophic factor stimulus;postsynaptic density;negative regulation of apoptotic process;cellular response to insulin stimulus;cellular response to cAMP;response to…	Interacting selectively and non-covalently with a nucleotide, any compound consisting of a nucleoside that is esterified with (ortho)phosphate or an oligophosphate at any hydroxyl group on the ribose or deoxyribose. [GOC:mah, ISBN:0198547684];Catalysis of the reactions: ATP + protein serine = ADP + protein serine phosphate, and ATP + protein threonine = ADP + protein threonine phosphate. [GOC:bf]…	IEA;IBA;ISS;IEP;IDA;IMP	molecular_function;biological_process;cellular_component	ENSRNOG00000016448	1661.22	0.690804	0.166427	4.15078	3.31337e-05	0.00282437	3165.25	2827.35	2443.34	1397.5	3243.22	2332.07	1442.53	1140.93	2188.91	1913.81	1264.66	1085.34	1608.83	1434.24	1156.11	1663.49	1395.71	1401.17	1202.75	1517.45	1065.37	1363.89	1142.74	975.692	1158.21
ENSRNOG00000012853	Tk2	protein_coding	19	p14	917203	939221	1	thymidine kinase 2, mitochondrial [Source:RGD Symbol;Acc:1309279]	291824	GO:0000166;GO:0005524;GO:0016301;GO:0016310;GO:0005739;GO:0019206;GO:0006139;GO:0009165;GO:0009157;GO:0004137;GO:0004797;GO:0046092;GO:0046104	nucleotide binding;ATP binding;kinase activity;phosphorylation;mitochondrion;nucleoside kinase activity;nucleobase-containing compound metabolic process;nucleotide biosynthetic process;deoxyribonucleoside monophosphate biosynthetic process;deoxycytidine kinase activity;thymidine kinase activity;deoxycytidine metabolic process;thymidine metabolic process	Interacting selectively and non-covalently with a nucleotide, any compound consisting of a nucleoside that is esterified with (ortho)phosphate or an oligophosphate at any hydroxyl group on the ribose or deoxyribose. [GOC:mah, ISBN:0198547684];Interacting selectively and non-covalently with ATP, adenosine 5'-triphosphate, a universally important coenzyme and enzyme regulator. [ISBN:0198506732];Cat…	IEA;IDA	molecular_function;biological_process;cellular_component	ENSRNOG00000012853	100.929	-0.896068	0.216362	-4.14152	3.45014e-05	0.00292081	74.9394	75.5047	85.9937	77.0194	64.6387	69.3447	107.827	117.243	87.4795	69.0195	350.805	112.884	73.2979	69.4708	133.74	117.978	86.455	88.7411	93.8565	81.873	96.4002	89.3089	71.8117	106.777	120.816
ENSRNOG00000002642	Ptges3	protein_coding	7	q11	2479311	2497013	1	prostaglandin E synthase 3 [Source:RGD Symbol;Acc:1561913]	362809	GO:0005737;GO:0006629;GO:0016853;GO:0006631;GO:0006633;GO:0032991;GO:0043231;GO:0043025;GO:0019899;GO:0002039;GO:0010628;GO:0043005;GO:0048471;GO:0060548;GO:0070182;GO:0001516;GO:0005978;GO:0007004;GO:0008283;GO:0042921;GO:0043588;GO:0051973;GO:0060430;GO:1905323;GO:0005884;GO:0006693;GO:0019233;GO:0051082;GO:0051879;GO:0050220	cytoplasm;lipid metabolic process;isomerase activity;fatty acid metabolic process;fatty acid biosynthetic process;protein-containing complex;intracellular membrane-bounded organelle;neuronal cell body;enzyme binding;p53 binding;positive regulation of gene expression;neuron projection;perinuclear region of cytoplasm;negative regulation of cell death;DNA polymerase binding;prostaglandin biosyntheti…	All of the contents of a cell excluding the plasma membrane and nucleus, but including other subcellular structures. [ISBN:0198547684];The chemical reactions and pathways involving lipids, compounds soluble in an organic solvent but not, or sparingly, in an aqueous solvent. Includes fatty acids; neutral fats, other fatty-acid esters, and soaps; long-chain (fatty) alcohols and waxes; sphingoids an…	IEA;IDA;IPI;IMP;ISS	cellular_component;biological_process;molecular_function	ENSRNOG00000002642	1052.66	0.381566	0.0922989	4.13403	3.56464e-05	0.00299721	994.82	1051.96	1045.94	1163.4	1231.21	1271	936.015	874.949	1531.37	1381.38	724.703	845.076	1287.06	1157.47	1086.76	925.473	938.008	986.427	1039.37	1043.04	877.54	1068.4	1116.72	847.363	891.016
ENSRNOG00000042848	Jam2	protein_coding	11	q11	24266345	24285275	1	junctional adhesion molecule 2 [Source:RGD Symbol;Acc:1561692]	619374	GO:0016020;GO:0016021	membrane;integral component of membrane	A lipid bilayer along with all the proteins and protein complexes embedded in it an attached to it. [GOC:dos, GOC:mah, ISBN:0815316194];The component of a membrane consisting of the gene products and protein complexes having at least some part of their peptide sequence embedded in the hydrophobic region of the membrane. [GOC:dos, GOC:go_curators]	IEA	cellular_component	ENSRNOG00000042848	835.017	0.510671	0.123675	4.12916	3.64098e-05	0.00304071	1214.95	916.26	947.8	739.791	1322.53	1286.2	926.954	620.339	948.816	1006.7	553.15	560.277	834.851	815.721	654.829	858.619	701.246	677.234	748.245	917.426	723.498	873.243	703.546	643.604	679.589
ENSRNOG00000018876	Sdccag3	protein_coding	3	p13	3827498	3834210	-1	serologically defined colon cancer antigen 3 [Source:RGD Symbol;Acc:1305930]	306322	GO:0032465;GO:1990126;GO:0005768;GO:0005769;GO:0030496;GO:0030904;GO:0055037	regulation of cytokinesis;retrograde transport, endosome to plasma membrane;endosome;early endosome;midbody;retromer complex;recycling endosome	Any process that modulates the frequency, rate or extent of the division of the cytoplasm of a cell and its separation into two daughter cells. [GOC:mah];The directed movement of membrane-bounded vesicles from endosomes back to the plasma membrane, a trafficking pathway that promotes the recycling of internalized transmembrane proteins. [PMID:23563491];A vacuole to which materials ingested by end…	IEA	biological_process;cellular_component	ENSRNOG00000018876	479.467	0.239308	0.0581171	4.11769	3.82688e-05	0.00317451	561.109	542.818	459.879	461.103	562.254	539.559	488.395	443.599	510.457	517.646	394.793	443.251	473.331	497.5	400.228	474.535	511.949	451.178	437.128	478.901	442.248	506.084	518.293	423.192	447.251
ENSRNOG00000051772	AABR07027272.1	lincRNA	17	p13	22252020	22263289	-1								ENSRNOG00000051772	101.097	-0.498985	0.121539	-4.10556	4.03334e-05	0.00332125	97.4212	70.403	110.296	100.328	73.8728	86.4434	127.762	108.494	86.5182	62.1175	80.2782	129.454	73.2979	86.2782	127.796	115.356	96.0611	113.962	129.487	80.7514	145.097	100.335	87.4229	118.533	119.654
ENSRNOG00000000569	Vsir	protein_coding	20	q11	29897594	29919998	1	V-set immunoregulatory receptor [Source:RGD Symbol;Acc:1590938]	690899	GO:0016020;GO:0016021;GO:0042802;GO:0030335;GO:0032689;GO:0032693;GO:0032700;GO:0032720	membrane;integral component of membrane;identical protein binding;positive regulation of cell migration;negative regulation of interferon-gamma production;negative regulation of interleukin-10 production;negative regulation of interleukin-17 production;negative regulation of tumor necrosis factor production	A lipid bilayer along with all the proteins and protein complexes embedded in it an attached to it. [GOC:dos, GOC:mah, ISBN:0815316194];The component of a membrane consisting of the gene products and protein complexes having at least some part of their peptide sequence embedded in the hydrophobic region of the membrane. [GOC:dos, GOC:go_curators];Interacting selectively and non-covalently with an…	IEA	cellular_component;molecular_function;biological_process	ENSRNOG00000000569	4829.56	-0.153513	0.0374095	-4.10359	4.0679e-05	0.00332125	4264.05	4479.27	4895.1	5067.06	4312.33	4423.81	5196.56	5008.21	4618.15	4867.84	4997.04	4922.36	4535.78	4726.25	5137.59	5067.82	5377.16	4901.31	4969.18	4697.04	5148.96	5012.33	4938.35	4484.65	4690.9
ENSRNOG00000020299	Klc2	protein_coding	1	q43	220492176	220502272	-1	kinesin light chain 2 [Source:RGD Symbol;Acc:1307377]	309159	GO:0003777;GO:0005871;GO:0005515;GO:0005654;GO:0005739;GO:0005829;GO:0005886;GO:0032991	microtubule motor activity;kinesin complex;protein binding;nucleoplasm;mitochondrion;cytosol;plasma membrane;protein-containing complex	Catalysis of movement along a microtubule, coupled to the hydrolysis of a nucleoside triphosphate (usually ATP). [GOC:mah, ISBN:0815316194];Any complex that includes a dimer of molecules from the kinesin superfamily, a group of related proteins that contain an extended region of predicted alpha-helical coiled coil in the main chain that likely produces dimerization. The native complexes of severa…	IEA;IPI	molecular_function;cellular_component	ENSRNOG00000020299	414.107	0.253644	0.0618249	4.10262	4.08494e-05	0.00332125	459.004	461.191	383.233	401.311	418.613	438.866	404.126	369.229	515.264	450.598	345.306	352.115	424.88	460.524	375.462	416.856	418.713	425.957	365.866	434.039	370.694	371.569	436.074	403.599	449.574
ENSRNOG00000026662	Plekhf2	protein_coding	5	q13	24240242	24255606	-1	pleckstrin homology and FYVE domain containing 2 [Source:RGD Symbol;Acc:1312029]	362484	GO:0046872;GO:0030133	metal ion binding;transport vesicle	Interacting selectively and non-covalently with any metal ion. [GOC:ai];Any of the vesicles of the constitutive secretory pathway, which carry cargo from the endoplasmic reticulum to the Golgi, between Golgi cisternae, from the Golgi to the ER (retrograde transport) or to destinations within or outside the cell. [GOC:mah, PMID:22160157]	IEA	molecular_function;cellular_component	ENSRNOG00000026662	1747.84	0.295036	0.0719577	4.10012	4.12929e-05	0.00332125	2014.93	1944.76	1577.8	1760.3	2331.1	1968.25	1762.39	1631.78	2043.75	1919.73	1177.78	1635.26	1931.84	1775.99	1734.65	1693.64	1656.77	1688.88	1713.75	1584.75	1574.21	1576.69	1702.67	1851.46	1442.82
ENSRNOG00000010352	Dnajc3	protein_coding	15	q24	104186792	104226329	1	DnaJ heat shock protein family (Hsp40) member C3 [Source:RGD Symbol;Acc:708518]	63880	GO:0005783;GO:0005829;GO:0006469;GO:0006986;GO:0019901;GO:0005790;GO:0004860;GO:0051087;GO:0051787;GO:0036494;GO:0043066;GO:0051603;GO:0070417;GO:1903912;GO:0005737;GO:0005788;GO:0031205	endoplasmic reticulum;cytosol;negative regulation of protein kinase activity;response to unfolded protein;protein kinase binding;smooth endoplasmic reticulum;protein kinase inhibitor activity;chaperone binding;misfolded protein binding;positive regulation of translation initiation in response to endoplasmic reticulum stress;negative regulation of apoptotic process;proteolysis involved in cellular…	The irregular network of unit membranes, visible only by electron microscopy, that occurs in the cytoplasm of many eukaryotic cells. The membranes form a complex meshwork of tubular channels, which are often expanded into slitlike cavities called cisternae. The ER takes two forms, rough (or granular), with ribosomes adhering to the outer surface, and smooth (with no ribosomes attached). [ISBN:019…	IEA;ISS;IDA	cellular_component;biological_process;molecular_function	ENSRNOG00000010352	996.247	0.431078	0.105189	4.09813	4.165e-05	0.00332125	817.776	1095.84	913.215	917.139	1029.09	1305.2	762.947	746.332	1233.36	1322.22	960.04	966.245	1330.54	1031.98	793.522	730.154	785.44	1034.07	1047.2	1295.39	883.503	1243.71	1236.41	777.81	647.061
ENSRNOG00000008609	Capn3	protein_coding	3	q35	112228720	112278408	1	calpain 3 [Source:RGD Symbol;Acc:2269]	29155	GO:0008233;GO:0016787;GO:0006508;GO:0005622;GO:0005509;GO:0004198;GO:0008234;GO:0045214;GO:0003824;GO:0008307;GO:0031402;GO:0031432;GO:0032947;GO:0055103;GO:0012501;GO:0014718;GO:0030239;GO:0033234;GO:0043066;GO:0043122;GO:0045661;GO:0045862;GO:0045892;GO:0045893;GO:0050790;GO:0051092;GO:0051281;GO:0061061;GO:0065003;GO:0070315;GO:0071277;GO:0071472;GO:0072657;GO:0097264;GO:2001015;GO:0005634;GO:…	peptidase activity;hydrolase activity;proteolysis;intracellular;calcium ion binding;calcium-dependent cysteine-type endopeptidase activity;cysteine-type peptidase activity;sarcomere organization;catalytic activity;structural constituent of muscle;sodium ion binding;titin binding;protein-containing complex scaffold activity;ligase regulator activity;programmed cell death;positive regulation of sat…	Catalysis of the hydrolysis of a peptide bond. A peptide bond is a covalent bond formed when the carbon atom from the carboxyl group of one amino acid shares electrons with the nitrogen atom from the amino group of a second amino acid. [GOC:jl, ISBN:0815332181];Catalysis of the hydrolysis of various bonds, e.g. C-O, C-N, C-C, phosphoric anhydride bonds, etc. Hydrolase is the systematic name for a…	IEA	molecular_function;biological_process;cellular_component	ENSRNOG00000008609	120.221	0.770882	0.188101	4.09824	4.1631e-05	0.00332125	150.816	155.091	94.4061	94.2474	212.384	153.888	84.2685	74.3707	118.241	123.249	94.5743	69.3874	131.688	110.929	84.2065	82.5847	128.835	111.16	165.987	220.945	81.493	112.463	77.0154	173.391	99.9054
ENSRNOG00000008258	Fnbp1	protein_coding	3	p12	9861237	9936405	-1	formin binding protein 1 [Source:RGD Symbol;Acc:621350]	192348	GO:0006897;GO:0042802	endocytosis;identical protein binding	A vesicle-mediated transport process in which cells take up external materials or membrane constituents by the invagination of a small region of the plasma membrane to form a new membrane-bounded vesicle. [GOC:mah, ISBN:0198506732, ISBN:0716731363];Interacting selectively and non-covalently with an identical protein or proteins. [GOC:jl]	IEA	biological_process;molecular_function	ENSRNOG00000008258	674.448	-0.293073	0.0717006	-4.08745	4.36131e-05	0.00341918	604.199	548.94	662.712	642.504	510.954	628.852	675.96	684.21	600.821	538.352	832.474	709.408	578.929	540.079	720.213	654.124	741.93	697.785	960.291	596.663	849.713	727.702	639.02	734.708	780.656
ENSRNOG00000000168	Gatm	protein_coding	3	q35	114711562	114728410	-1	glycine amidinotransferase [Source:RGD Symbol;Acc:71090]	81660	GO:0015067;GO:0015068;GO:0006600;GO:0006601;GO:0007275;GO:0007611;GO:0014889;GO:0005739;GO:0005758	amidinotransferase activity;glycine amidinotransferase activity;creatine metabolic process;creatine biosynthetic process;multicellular organism development;learning or memory;muscle atrophy;mitochondrion;mitochondrial intermembrane space	Catalysis of the reversible transfer of an amidino group to an acceptor. [GOC:ai];Catalysis of the reaction: L-arginine + glycine = L-ornithine + guanidinoacetate. [EC:2.1.4.1];The chemical reactions and pathways involving creatine (N-(aminoiminomethyl)-N-methylglycine), a compound synthesized from the amino acids arginine, glycine, and methionine that occurs in muscle. [GOC:jl, ISBN:0192801023];…	IEA	molecular_function;biological_process;cellular_component	ENSRNOG00000000168	1189.92	-0.255143	0.0624287	-4.08695	4.37079e-05	0.00341918	1041.66	1226.44	1445.07	1210.01	1109.12	1226.36	1270.37	1201.31	1142.04	1028.39	1237.16	1359.79	1054.74	931.133	1325.51	1410.49	1273.09	1254.52	1229.69	1133.88	1232.33	883.166	1090.71	1277.41	1153.56
ENSRNOG00000005578	Zbtb44	protein_coding	8	q13	32165810	32217476	1	zinc finger and BTB domain containing 44 [Source:RGD Symbol;Acc:1308984]	363035	GO:0005634;GO:0003677;GO:0046872;GO:0006351;GO:0006355;GO:0003676	nucleus;DNA binding;metal ion binding;transcription, DNA-templated;regulation of transcription, DNA-templated;nucleic acid binding	A membrane-bounded organelle of eukaryotic cells in which chromosomes are housed and replicated. In most cells, the nucleus contains all of the cell's chromosomes except the organellar chromosomes, and is the site of RNA synthesis and processing. In some species, or in specialized cell types, RNA metabolism or DNA replication may be absent. [GOC:go_curators];Any molecular function by which a gene…	IEA	cellular_component;molecular_function;biological_process	ENSRNOG00000005578	322.593	0.345827	0.0845751	4.08899	4.3326e-05	0.00341918	399.989	377.524	314.064	286.796	425.795	364.772	326.201	301.858	345.111	394.397	317.814	306.547	337.916	309.257	213.984	256.93	307.395	311.995	313.724	357.774	296.157	340.697	310.143	251.76	296.231
ENSRNOG00000001351	Trafd1	protein_coding	12	q16	40695520	40709462	1	TRAF type zinc finger domain containing 1 [Source:RGD Symbol;Acc:620171]	114635	GO:0046872;GO:0008270;GO:0045824	metal ion binding;zinc ion binding;negative regulation of innate immune response	Interacting selectively and non-covalently with any metal ion. [GOC:ai];Interacting selectively and non-covalently with zinc (Zn) ions. [GOC:ai];Any process that stops, prevents, or reduces the frequency, rate or extent of the innate immune response. [GOC:go_curators]	IEA	molecular_function;biological_process	ENSRNOG00000001351	1576.02	0.227115	0.0556092	4.08413	4.42425e-05	0.00343923	1623.37	1850.89	1530.13	1466.41	1785.26	1623.43	1564.86	1515.41	1598.66	1860.57	1373.53	1321.47	1706.97	1650.49	1441.42	1490.46	1742.66	1684.21	1386.12	1512.97	1437.06	1573.38	1710.99	1510.56	1439.33
ENSRNOG00000010096	Azi2	protein_coding	8	q32	126411829	126434579	1	5-azacytidine induced 2 [Source:RGD Symbol;Acc:1310530]	316051	GO:0000278;GO:0001816;GO:0007249;GO:0032607;GO:0032609;GO:0032635;GO:0032640;GO:0042110;GO:0044565;GO:0097028;GO:0005737	mitotic cell cycle;cytokine production;I-kappaB kinase/NF-kappaB signaling;interferon-alpha production;interferon-gamma production;interleukin-6 production;tumor necrosis factor production;T cell activation;dendritic cell proliferation;dendritic cell differentiation;cytoplasm	Progression through the phases of the mitotic cell cycle, the most common eukaryotic cell cycle, which canonically comprises four successive phases called G1, S, G2, and M and includes replication of the genome and the subsequent segregation of chromosomes into daughter cells. In some variant cell cycles nuclear replication or nuclear division may not be followed by cell division, or G1 and G2 ph…	IEA	biological_process;cellular_component	ENSRNOG00000010096	645.532	0.396469	0.0971686	4.08022	4.49935e-05	0.00347574	636.985	786.678	555.22	627.303	743.858	752.342	599.847	453.224	812.309	882.463	593.839	578.918	716.829	788.83	736.064	502.063	610.835	524.039	524.032	668.442	787.103	551.29	583.86	601.481	520.437
ENSRNOG00000000501	Zfp523	protein_coding	20	p12	7762327	7786049	1	zinc finger protein 523 [Source:RGD Symbol;Acc:1306239]	361809	GO:0003676;GO:0006366;GO:0001228;GO:0043565;GO:0045944	nucleic acid binding;transcription by RNA polymerase II;transcriptional activator activity, RNA polymerase II transcription regulatory region sequence-specific DNA binding;sequence-specific DNA binding;positive regulation of transcription by RNA polymerase II	Interacting selectively and non-covalently with any nucleic acid. [GOC:jl];The synthesis of RNA from a DNA template by RNA polymerase II, originating at an RNA polymerase II promoter. Includes transcription of messenger RNA (mRNA) and certain small nuclear RNAs (snRNAs). [GOC:jl, GOC:txnOH, ISBN:0321000382];Interacting selectively and non-covalently with a sequence of DNA that is in the transcrip…	IEA	molecular_function;biological_process	ENSRNOG00000000501	80.229	-0.670914	0.164736	-4.07267	4.64763e-05	0.00350273	76.8129	41.8337	89.7325	69.9255	52.3266	59.8454	78.8318	90.9947	74.9824	60.1455	169.354	83.8862	65.8439	48.1813	107.982	77.3413	85.3248	85.0046	73.8685	74.0221	91.4311	74.9754	73.8932	78.3688	120.816
ENSRNOG00000011014	Copg2	protein_coding	4	q22	58064833	58195143	-1	coatomer protein complex, subunit gamma 2 [Source:RGD Symbol;Acc:1566215]	301742	GO:0016020;GO:0005737;GO:0005198;GO:0015031;GO:0016192;GO:0005794;GO:0000139;GO:0006886;GO:0030117;GO:0031410;GO:0030126;GO:0030663;GO:0006891	membrane;cytoplasm;structural molecule activity;protein transport;vesicle-mediated transport;Golgi apparatus;Golgi membrane;intracellular protein transport;membrane coat;cytoplasmic vesicle;COPI vesicle coat;COPI-coated vesicle membrane;intra-Golgi vesicle-mediated transport	A lipid bilayer along with all the proteins and protein complexes embedded in it an attached to it. [GOC:dos, GOC:mah, ISBN:0815316194];All of the contents of a cell excluding the plasma membrane and nucleus, but including other subcellular structures. [ISBN:0198547684];The action of a molecule that contributes to the structural integrity of a complex or its assembly within or outside a cell. [GO…	IEA	cellular_component;molecular_function;biological_process	ENSRNOG00000011014	216.27	-0.434314	0.10658	-4.07498	4.6018e-05	0.00350273	227.628	241.819	229.94	215.857	175.448	182.386	230.153	223.987	155.733	158.745	318.913	247.516	160.262	174.797	288.283	247.754	239.023	221.386	283.308	170.475	203.732	181.926	187.335	218.453	221.883
ENSRNOG00000057231	Ddx3	protein_coding	Y	q11	1217800	1238420	-1	DEAD (Asp-Glu-Ala-Asp) box polypeptide 3 [Source:RGD Symbol;Acc:2314437]	100312982	GO:0016787;GO:0000166;GO:0005524;GO:0003676;GO:0004004;GO:0004386;GO:0010501;GO:0005730;GO:0010468;GO:0007059;GO:0006413;GO:0036464	hydrolase activity;nucleotide binding;ATP binding;nucleic acid binding;ATP-dependent RNA helicase activity;helicase activity;RNA secondary structure unwinding;nucleolus;regulation of gene expression;chromosome segregation;translational initiation;cytoplasmic ribonucleoprotein granule	Catalysis of the hydrolysis of various bonds, e.g. C-O, C-N, C-C, phosphoric anhydride bonds, etc. Hydrolase is the systematic name for any enzyme of EC class 3. [ISBN:0198506732];Interacting selectively and non-covalently with a nucleotide, any compound consisting of a nucleoside that is esterified with (ortho)phosphate or an oligophosphate at any hydroxyl group on the ribose or deoxyribose. [GO…	IEA;IBA	molecular_function;biological_process;cellular_component	ENSRNOG00000057231	1436.24	0.231146	0.0567499	4.07306	4.63998e-05	0.00350273	2312.82	2389.62	2008.7	2248.76	2796.91	2458.41	2058.69	1834.77	2170.64	2496.53	1981.66	2160.33	2365.41	2394.5	2062.56	2165.56	0	0	0	0	0	0	0	0	0
ENSRNOG00000017869	Irf8	protein_coding	19	q12	54314865	54336640	1	interferon regulatory factor 8 [Source:RGD Symbol;Acc:1312024]	292060	GO:0005634;GO:0003677;GO:0006351;GO:0006355;GO:0005515;GO:0003700;GO:0044212;GO:0000977;GO:0000978;GO:0001078;GO:0000122;GO:0006909;GO:0006955;GO:0009617;GO:0030099;GO:0032729;GO:0032735;GO:0042742;GO:0042832;GO:0044130;GO:0045893;GO:0045944;GO:0060261;GO:0071222;GO:0071346;GO:0005654;GO:0005737	nucleus;DNA binding;transcription, DNA-templated;regulation of transcription, DNA-templated;protein binding;DNA binding transcription factor activity;transcription regulatory region DNA binding;RNA polymerase II regulatory region sequence-specific DNA binding;RNA polymerase II proximal promoter sequence-specific DNA binding;transcriptional repressor activity, RNA polymerase II proximal promoter s…	A membrane-bounded organelle of eukaryotic cells in which chromosomes are housed and replicated. In most cells, the nucleus contains all of the cell's chromosomes except the organellar chromosomes, and is the site of RNA synthesis and processing. In some species, or in specialized cell types, RNA metabolism or DNA replication may be absent. [GOC:go_curators];Any molecular function by which a gene…	IEA;IPI	cellular_component;molecular_function;biological_process	ENSRNOG00000017869	5908.42	0.266211	0.0653019	4.07662	4.56958e-05	0.00350273	5105.25	6870.93	4882.95	5273.8	6023.71	6266.67	5441.21	4799.97	6587.88	6667.28	4554.96	5660.77	6863.92	6271.42	6405.64	5073.06	5641.04	6193.19	6141.52	6432.07	6410.12	6270.37	6327.75	5693.49	5851.43
ENSRNOG00000017564	Mib2	protein_coding	5	q36	173082943	173098816	-1	mindbomb E3 ubiquitin protein ligase 2 [Source:RGD Symbol;Acc:1359469]	474147	GO:0046872;GO:0008270;GO:0004842;GO:0016567;GO:0061630;GO:0000151;GO:0005769	metal ion binding;zinc ion binding;ubiquitin-protein transferase activity;protein ubiquitination;ubiquitin protein ligase activity;ubiquitin ligase complex;early endosome	Interacting selectively and non-covalently with any metal ion. [GOC:ai];Interacting selectively and non-covalently with zinc (Zn) ions. [GOC:ai];Catalysis of the transfer of ubiquitin from one protein to another via the reaction X-Ub + Y --> Y-Ub + X, where both X-Ub and Y-Ub are covalent linkages. [GOC:BioGRID, GOC:jh2, PMID:9635407];The process in which one or more ubiquitin groups are added to…	IEA	molecular_function;biological_process;cellular_component	ENSRNOG00000017564	245.763	0.357552	0.0878269	4.0711	4.67924e-05	0.00350518	322.239	261.205	217.788	217.884	245.217	278.329	244.651	196.864	277.819	298.756	201.245	213.34	232.317	277.883	221.909	200.563	297.789	240.068	214.653	250.105	236.528	272.337	268.513	190.044	266.027
ENSRNOG00000015088	Prune2	protein_coding	1	q51	236680098	236729412	-1	prune homolog 2 [Source:RGD Symbol;Acc:1311350]		GO:0005737;GO:0006915	cytoplasm;apoptotic process	All of the contents of a cell excluding the plasma membrane and nucleus, but including other subcellular structures. [ISBN:0198547684];A programmed cell death process which begins when a cell receives an internal (e.g. DNA damage) or external signal (e.g. an extracellular death ligand), and proceeds through a series of biochemical events (signaling pathway phase) which trigger an execution phase.…	IEA	cellular_component;biological_process	ENSRNOG00000015088	256.016	-0.373664	0.0919552	-4.06354	4.83337e-05	0.00359882	238.869	238.758	318.737	257.407	233.931	231.782	370.6	320.231	250.903	210.016	206.744	246.48	214.924	197.207	304.134	329.028	298.919	269.026	276.355	168.232	259.386	197.362	183.172	301.72	276.482
ENSRNOG00000016366	Colec12	protein_coding	18	p13	867048	1052606	1	collectin sub-family member 12 [Source:RGD Symbol;Acc:735039]	361289	GO:0016020;GO:0016021;GO:0046872;GO:0030246;GO:0005581;GO:0030169;GO:0008329;GO:0006910;GO:0006955;GO:0034138;GO:0060355;GO:0071360	membrane;integral component of membrane;metal ion binding;carbohydrate binding;collagen trimer;low-density lipoprotein particle binding;signaling pattern recognition receptor activity;phagocytosis, recognition;immune response;toll-like receptor 3 signaling pathway;positive regulation of cell adhesion molecule production;cellular response to exogenous dsRNA	A lipid bilayer along with all the proteins and protein complexes embedded in it an attached to it. [GOC:dos, GOC:mah, ISBN:0815316194];The component of a membrane consisting of the gene products and protein complexes having at least some part of their peptide sequence embedded in the hydrophobic region of the membrane. [GOC:dos, GOC:go_curators];Interacting selectively and non-covalently with an…	IEA;ISS	cellular_component;molecular_function;biological_process	ENSRNOG00000016366	76.2531	-0.86028	0.212076	-4.05647	4.98204e-05	0.0036054	59.9515	46.9354	91.602	91.2072	57.4566	56.0457	86.0807	110.244	41.3365	20.7058	142.961	47.6391	62.1169	58.2658	63.4025	95.6934	116.968	106.489	133.832	52.7127	90.4373	73.8728	60.3634	84.2465	55.7611
ENSRNOG00000003178	Mageh1	protein_coding	X	q12	19243759	19245007	1	MAGE family member H1 [Source:RGD Symbol;Acc:1359316]	367767	GO:0005737;GO:0048011	cytoplasm;neurotrophin TRK receptor signaling pathway	All of the contents of a cell excluding the plasma membrane and nucleus, but including other subcellular structures. [ISBN:0198547684];A series of molecular signals initiated by the binding of a neurotrophin to a receptor on the surface of the target cell where the receptor possesses tyrosine kinase activity, and ending with regulation of a downstream cellular process, e.g. transcription. [GOC:bf…	IDA;NAS	cellular_component;biological_process	ENSRNOG00000003178	43.0095	-0.764596	0.188374	-4.05893	4.92971e-05	0.0036054	37.4697	37.7524	57.0175	37.4963	25.6503	29.4477	54.3668	50.7471	27.8781	30.5658	40.689	43.4966	22.3621	36.9764	84.2065	55.0565	38.4244	52.3105	32.1545	37.0111	66.5857	43.0006	38.5077	51.9193	44.1442
ENSRNOG00000017912	Atp2a3	protein_coding	10	q24	59529785	59560433	1	ATPase sarcoplasmic/endoplasmic reticulum Ca2+ transporting 3 [Source:RGD Symbol;Acc:2175]	25391	GO:0016020;GO:0016021;GO:0016787;GO:0000166;GO:0005524;GO:0006811;GO:0005783;GO:0006816;GO:0070588;GO:0099132;GO:0005388;GO:0033017;GO:0016529	membrane;integral component of membrane;hydrolase activity;nucleotide binding;ATP binding;ion transport;endoplasmic reticulum;calcium ion transport;calcium ion transmembrane transport;ATP hydrolysis coupled cation transmembrane transport;calcium-transporting ATPase activity;sarcoplasmic reticulum membrane;sarcoplasmic reticulum	A lipid bilayer along with all the proteins and protein complexes embedded in it an attached to it. [GOC:dos, GOC:mah, ISBN:0815316194];The component of a membrane consisting of the gene products and protein complexes having at least some part of their peptide sequence embedded in the hydrophobic region of the membrane. [GOC:dos, GOC:go_curators];Catalysis of the hydrolysis of various bonds, e.g.…	IEA	cellular_component;molecular_function;biological_process	ENSRNOG00000017912	418.025	-0.695505	0.171338	-4.05926	4.92295e-05	0.0036054	391.558	392.829	447.728	328.346	266.763	280.229	417.718	397.227	388.37	297.77	1095.3	618.272	320.523	304.775	522.08	495.508	453.182	335.348	369.343	357.774	393.551	506.084	273.717	370.293	426.34
ENSRNOG00000018012	Tulp4	protein_coding	1	q11	47032113	47127035	1	tubby like protein 4 [Source:RGD Symbol;Acc:1564487]	499016	GO:0016567;GO:0035091;GO:0061512;GO:0005929;GO:0005737	protein ubiquitination;phosphatidylinositol binding;protein localization to cilium;cilium;cytoplasm	The process in which one or more ubiquitin groups are added to a protein. [GOC:ai];Interacting selectively and non-covalently with any inositol-containing glycerophospholipid, i.e. phosphatidylinositol (PtdIns) and its phosphorylated derivatives. [GOC:bf, ISBN:0198506732, PMID:11395417];A process in which a protein is transported to, or maintained in, a location within a cilium. [GOC:dph];A speci…	IEA;IBA	biological_process;molecular_function;cellular_component	ENSRNOG00000018012	793.009	0.2772	0.0683103	4.05795	4.95052e-05	0.0036054	828.08	913.199	694.492	744.858	811.575	831.186	760.229	742.832	875.756	878.519	483.869	711.479	898.21	871.746	775.69	789.143	691.64	806.142	806.471	976.868	787.103	837.96	838.844	738.626	730.703
ENSRNOG00000015153	Ints3	protein_coding	2	q34	189766735	189818224	-1	integrator complex subunit 3 [Source:RGD Symbol;Acc:1304593]	361988	GO:0006281;GO:0006974;GO:0007093;GO:0010212;GO:0016180;GO:0005634;GO:0005730;GO:0005737;GO:0032039;GO:0070876	DNA repair;cellular response to DNA damage stimulus;mitotic cell cycle checkpoint;response to ionizing radiation;snRNA processing;nucleus;nucleolus;cytoplasm;integrator complex;SOSS complex	The process of restoring DNA after damage. Genomes are subject to damage by chemical and physical agents in the environment (e.g. UV and ionizing radiations, chemical mutagens, fungal and bacterial toxins, etc.) and by free radicals or alkylating agents endogenously generated in metabolism. DNA is also damaged because of errors during its replication. A variety of different DNA repair pathways ha…	IEA	biological_process;cellular_component	ENSRNOG00000015153	595.41	0.364455	0.0898517	4.05619	4.98805e-05	0.0036054	582.654	667.298	529.048	546.229	664.855	744.743	590.786	531.094	719.062	737.522	589.44	498.139	785.158	546.802	467.594	477.156	640.219	536.183	554.449	772.746	526.723	681.394	599.471	414.375	482.101
ENSRNOG00000002488	Galnt10	protein_coding	10	q22	43067299	43210427	1	polypeptide N-acetylgalactosaminyltransferase 10 [Source:RGD Symbol;Acc:69409]	170501	GO:0016020;GO:0016021;GO:0016740;GO:0046872;GO:0016757;GO:0005794;GO:0000139;GO:0006486;GO:0030246;GO:0004653;GO:0006493;GO:0016266	membrane;integral component of membrane;transferase activity;metal ion binding;transferase activity, transferring glycosyl groups;Golgi apparatus;Golgi membrane;protein glycosylation;carbohydrate binding;polypeptide N-acetylgalactosaminyltransferase activity;protein O-linked glycosylation;O-glycan processing	A lipid bilayer along with all the proteins and protein complexes embedded in it an attached to it. [GOC:dos, GOC:mah, ISBN:0815316194];The component of a membrane consisting of the gene products and protein complexes having at least some part of their peptide sequence embedded in the hydrophobic region of the membrane. [GOC:dos, GOC:go_curators];Catalysis of the transfer of a group, e.g. a methy…	IEA	cellular_component;molecular_function;biological_process	ENSRNOG00000002488	381.338	0.26791	0.0661294	4.05129	5.09352e-05	0.00366023	367.203	402.012	325.28	329.359	393.988	381.871	374.225	350.855	426.823	435.809	340.908	347.972	455.938	424.668	359.611	292.324	388.2	401.67	368.474	475.536	371.687	403.544	374.67	333.067	407.753
ENSRNOG00000053574	Tarbp1	protein_coding	19	q12	59333184	59384297	-1	TAR RNA binding protein 1 [Source:MGI Symbol;Acc:MGI:4936930]		GO:0003723;GO:0006396;GO:0008173;GO:0016423;GO:0070039;GO:0000453;GO:0030488	RNA binding;RNA processing;RNA methyltransferase activity;tRNA (guanine) methyltransferase activity;rRNA (guanosine-2'-O-)-methyltransferase activity;enzyme-directed rRNA 2'-O-methylation;tRNA methylation	Interacting selectively and non-covalently with an RNA molecule or a portion thereof. [GOC:jl, GOC:mah];Any process involved in the conversion of one or more primary RNA transcripts into one or more mature RNA molecules. [GOC:mah];Catalysis of the transfer of a methyl group from a donor to a nucleoside residue in an RNA molecule. [GOC:mah];Catalysis of the reaction: S-adenosyl-L-methionine + tRNA…	IEA;IBA	molecular_function;biological_process	ENSRNOG00000053574	134.584	0.398866	0.0985148	4.04879	5.14825e-05	0.00367817	166.74	138.765	123.382	137.824	176.474	175.737	152.227	129.493	158.617	167.619	129.765	91.1356	146.596	152.388	106.001	102.248	134.485	125.172	132.963	104.304	116.277	147.746	118.645	112.655	117.331
ENSRNOG00000017503	Ppargc1b	protein_coding	18	q12.1	56626712	56728968	-1	PPARG coactivator 1 beta [Source:RGD Symbol;Acc:727948]	291567	GO:0005634;GO:0006351;GO:0006355;GO:0003674;GO:0005575;GO:0003676;GO:0051384;GO:0045944;GO:0003723;GO:0051591;GO:0005739;GO:0003712;GO:0008134;GO:0051091;GO:0030520;GO:0030374;GO:0050682;GO:0030331;GO:0001503;GO:0006390;GO:0007015;GO:0010694;GO:0034614;GO:0042327;GO:0045672;GO:0045780;GO:0045892;GO:0045893;GO:0060346;GO:0016592	nucleus;transcription, DNA-templated;regulation of transcription, DNA-templated;molecular_function;cellular_component;nucleic acid binding;response to glucocorticoid;positive regulation of transcription by RNA polymerase II;RNA binding;response to cAMP;mitochondrion;transcription cofactor activity;transcription factor binding;positive regulation of DNA binding transcription factor activity;intrac…	A membrane-bounded organelle of eukaryotic cells in which chromosomes are housed and replicated. In most cells, the nucleus contains all of the cell's chromosomes except the organellar chromosomes, and is the site of RNA synthesis and processing. In some species, or in specialized cell types, RNA metabolism or DNA replication may be absent. [GOC:go_curators];The cellular synthesis of RNA on a tem…	IEA;ISS;ND;IBA;IEP	cellular_component;biological_process;molecular_function	ENSRNOG00000017503	102.839	0.497519	0.123186	4.03876	5.37346e-05	0.00381701	136.764	127.542	114.97	80.0596	129.277	89.2932	78.8318	79.6204	151.887	133.109	94.5743	89.0644	134.172	112.05	87.1785	94.3826	90.9755	103.687	93.8565	118.884	61.6166	100.335	83.2599	107.757	77.8332
ENSRNOG00000001767	RGD1562339	protein_coding	11	q23	83048636	83094372	1	RGD1562339 [Source:RGD Symbol;Acc:1562339]	498107						ENSRNOG00000001767	462.83	0.408288	0.101188	4.03494	5.46163e-05	0.00385747	448.7	570.367	472.965	443.875	607.399	568.056	455.775	376.228	547.948	563.002	254.031	380.077	532.963	460.524	443.818	410.302	543.028	435.298	452.771	453.105	407.465	370.467	428.789	453.559	490.233
ENSRNOG00000012718	Zfp451	protein_coding	9	q21	38396449	38451656	1	zinc finger protein 451 [Source:RGD Symbol;Acc:1305865]	316312	GO:0003676;GO:0003714;GO:0061665;GO:0016925;GO:0030512;GO:0060633;GO:2000616;GO:0005634	nucleic acid binding;transcription corepressor activity;SUMO ligase activity;protein sumoylation;negative regulation of transforming growth factor beta receptor signaling pathway;negative regulation of transcription initiation from RNA polymerase II promoter;negative regulation of histone H3-K9 acetylation;nucleus	Interacting selectively and non-covalently with any nucleic acid. [GOC:jl];Interacting selectively and non-covalently with a repressing transcription factor and also with the basal transcription machinery in order to stop, prevent, or reduce the frequency, rate or extent of transcription. Cofactors generally do not bind the template nucleic acid, but rather mediate protein-protein interactions be…	IEA	molecular_function;biological_process;cellular_component	ENSRNOG00000012718	422.712	0.333027	0.0826532	4.0292	5.5966e-05	0.00393034	422.471	497.923	431.838	413.472	517.11	519.61	448.526	388.478	446.049	531.45	314.515	324.153	455.938	434.753	331.873	377.53	325.477	403.538	407.58	480.022	412.434	481.827	411.096	361.476	428.664
ENSRNOG00000007604	Igsf8	protein_coding	13	q24	90692666	90700789	1	immunoglobulin superfamily, member 8 [Source:RGD Symbol;Acc:1311500]	304979	GO:0016020;GO:0016021	membrane;integral component of membrane	A lipid bilayer along with all the proteins and protein complexes embedded in it an attached to it. [GOC:dos, GOC:mah, ISBN:0815316194];The component of a membrane consisting of the gene products and protein complexes having at least some part of their peptide sequence embedded in the hydrophobic region of the membrane. [GOC:dos, GOC:go_curators]	IEA	cellular_component	ENSRNOG00000007604	425.104	0.299534	0.0746736	4.01125	6.03993e-05	0.00421771	405.609	441.805	341.171	410.432	427.847	464.514	387.816	344.73	505.651	525.534	357.403	387.326	521.782	447.078	402.21	408.991	478.045	457.717	389.331	456.47	354.792	476.314	422.544	384.987	427.502
ENSRNOG00000019651	Slc12a4	protein_coding	19	q12	37917014	37938857	-1	solute carrier family 12 member 4 [Source:RGD Symbol;Acc:3687]	29501	GO:0016020;GO:0016021;GO:0006811;GO:0005215;GO:0055085;GO:0071805;GO:0006813;GO:1902476;GO:0015293;GO:0015379;GO:0015377;GO:0007268;GO:0019901	membrane;integral component of membrane;ion transport;transporter activity;transmembrane transport;potassium ion transmembrane transport;potassium ion transport;chloride transmembrane transport;symporter activity;potassium:chloride symporter activity;cation:chloride symporter activity;chemical synaptic transmission;protein kinase binding	A lipid bilayer along with all the proteins and protein complexes embedded in it an attached to it. [GOC:dos, GOC:mah, ISBN:0815316194];The component of a membrane consisting of the gene products and protein complexes having at least some part of their peptide sequence embedded in the hydrophobic region of the membrane. [GOC:dos, GOC:go_curators];The directed movement of charged atoms or small ch…	IEA;IBA	cellular_component;biological_process;molecular_function	ENSRNOG00000019651	299.712	0.266729	0.0665635	4.00714	6.14579e-05	0.00426753	304.441	296.917	242.091	262.474	336.532	322.975	279.083	277.359	336.46	347.069	219.94	283.763	335.431	289.088	284.321	287.08	291.009	283.971	320.676	325.249	324.978	331.876	326.795	268.413	314.818
ENSRNOG00000000826	Flot1	protein_coding	20	p12	3427880	3438396	-1	flotillin 1 [Source:RGD Symbol;Acc:70991]	64665	GO:0016020;GO:0005886;GO:0005515;GO:0005901;GO:0045121;GO:0005768;GO:0035255;GO:0042470;GO:0002020;GO:0016600;GO:0046982;GO:0001765;GO:0001819;GO:0001934;GO:0002090;GO:0007409;GO:0022617;GO:0032092;GO:0032226;GO:0032728;GO:0033227;GO:0034116;GO:0034141;GO:0034976;GO:0035023;GO:0044854;GO:0045807;GO:0048643;GO:0050821;GO:0051260;GO:0060355;GO:0070528;GO:0071360;GO:0072659;GO:1901741;GO:1901890;GO:…	membrane;plasma membrane;protein binding;caveola;membrane raft;endosome;ionotropic glutamate receptor binding;melanosome;protease binding;flotillin complex;protein heterodimerization activity;membrane raft assembly;positive regulation of cytokine production;positive regulation of protein phosphorylation;regulation of receptor internalization;axonogenesis;extracellular matrix disassembly;positive …	A lipid bilayer along with all the proteins and protein complexes embedded in it an attached to it. [GOC:dos, GOC:mah, ISBN:0815316194];The membrane surrounding a cell that separates the cell from its external environment. It consists of a phospholipid bilayer and associated proteins. [ISBN:0716731363];Interacting selectively and non-covalently with any protein or protein complex (a complex of tw…	IEA;IPI;ISS;IDA	cellular_component;molecular_function;biological_process	ENSRNOG00000000826	1107.25	-0.310273	0.0777284	-3.99176	6.55837e-05	0.00452857	973.275	1051.96	1159.98	1154.28	924.436	1038.27	1278.53	1202.18	1048.79	921.903	1798.01	1116.41	1011.26	1053.27	1119.45	1145.7	1048.76	1081.71	1022.86	966.774	1132.95	1127.94	1020.97	1193.17	1088.5
ENSRNOG00000007241	Fnbp4	protein_coding	3	q24	79570625	79610454	1	formin binding protein 4 [Source:RGD Symbol;Acc:1309238]	311183	GO:0016607	nuclear speck	A discrete extra-nucleolar subnuclear domain, 20-50 in number, in which splicing factors are seen to be localized by immunofluorescence microscopy. [http://www.cellnucleus.com/]	IEA	cellular_component	ENSRNOG00000007241	3193.53	0.196379	0.0492299	3.98902	6.63468e-05	0.00455581	3307.64	3437.51	2787.32	2997.67	3404.31	3100.56	2738.27	2632.72	3313.65	3545.63	2832.83	3045.79	3431.34	3241.6	3260.28	3087.1	2802.16	3098.46	3174.61	3539.6	3470.41	3295.61	3701.94	3300.31	3291.07
ENSRNOG00000016108	Phlpp2	protein_coding	19	q12	41731646	41798383	-1	PH domain and leucine rich repeat protein phosphatase 2 [Source:RGD Symbol;Acc:1562857]	498949	GO:0003824;GO:0005737;GO:0007165;GO:0042622;GO:0021766;GO:0001917;GO:0004722;GO:0006470	catalytic activity;cytoplasm;signal transduction;photoreceptor outer segment membrane;hippocampus development;photoreceptor inner segment;protein serine/threonine phosphatase activity;protein dephosphorylation	Catalysis of a biochemical reaction at physiological temperatures. In biologically catalyzed reactions, the reactants are known as substrates, and the catalysts are naturally occurring macromolecular substances known as enzymes. Enzymes possess specific binding sites for substrates, and are usually composed wholly or largely of protein, but RNA that has catalytic activity (ribozyme) is often also…	IEA;IDA;IBA;IEP	molecular_function;cellular_component;biological_process	ENSRNOG00000016108	204.714	0.316512	0.0794686	3.98286	6.80922e-05	0.00464983	192.969	234.677	168.248	191.535	247.269	203.284	195.72	174.99	230.715	255.372	153.958	178.129	207.47	238.666	215.965	171.724	177.43	185.889	208.57	229.917	210.689	223.824	236.25	187.106	197.487
ENSRNOG00000060689	Parp11	protein_coding	4	q42	160020472	160058729	1	poly (ADP-ribose) polymerase family, member 11 [Source:RGD Symbol;Acc:1561791]	500323	GO:0016740;GO:0003674;GO:0008150;GO:0005575;GO:0003950;GO:0016757;GO:0006998;GO:0005635	transferase activity;molecular_function;biological_process;cellular_component;NAD+ ADP-ribosyltransferase activity;transferase activity, transferring glycosyl groups;nuclear envelope organization;nuclear envelope	Catalysis of the transfer of a group, e.g. a methyl group, glycosyl group, acyl group, phosphorus-containing, or other groups, from one compound (generally regarded as the donor) to another compound (generally regarded as the acceptor). Transferase is the systematic name for any enzyme of EC class 2. [ISBN:0198506732];A molecular process that can be carried out by the action of a single macromole…	IEA;ND	molecular_function;biological_process;cellular_component	ENSRNOG00000060689	69.0895	-0.56195	0.141317	-3.97651	6.99344e-05	0.00474939	58.078	54.0777	87.8631	90.1937	58.4827	69.3447	88.7991	81.3703	42.2978	51.2716	58.2842	81.8149	64.6016	70.5913	109.964	90.4499	44.0751	72.8611	61.7019	54.9558	67.5795	69.4625	66.6079	55.8378	76.6715
ENSRNOG00000018243	Ubfd1	protein_coding	1	q36	192025357	192037025	1	ubiquitin family domain containing 1 [Source:RGD Symbol;Acc:1306614]	293454						ENSRNOG00000018243	287.873	0.289465	0.0730008	3.96523	7.33253e-05	0.00495246	362.519	342.832	278.545	278.689	288.309	324.875	260.961	246.736	320.117	366.789	274.925	278.585	315.554	273.401	250.638	255.619	232.807	290.51	273.748	339.829	279.262	274.542	249.78	259.597	277.644
ENSRNOG00000019859	Pla2g15	protein_coding	19	q12	38129584	38146956	1	phospholipase A2, group XV [Source:RGD Symbol;Acc:1302982]	361401	GO:0016020;GO:0016787;GO:0016740;GO:0005576;GO:0006629;GO:0016746;GO:0006631;GO:0005615;GO:0005764;GO:0008374;GO:0006650;GO:0047499;GO:0006672;GO:0034638;GO:0046338;GO:0046470;GO:0005654;GO:0043231	membrane;hydrolase activity;transferase activity;extracellular region;lipid metabolic process;transferase activity, transferring acyl groups;fatty acid metabolic process;extracellular space;lysosome;O-acyltransferase activity;glycerophospholipid metabolic process;calcium-independent phospholipase A2 activity;ceramide metabolic process;phosphatidylcholine catabolic process;phosphatidylethanolamine…	A lipid bilayer along with all the proteins and protein complexes embedded in it an attached to it. [GOC:dos, GOC:mah, ISBN:0815316194];Catalysis of the hydrolysis of various bonds, e.g. C-O, C-N, C-C, phosphoric anhydride bonds, etc. Hydrolase is the systematic name for any enzyme of EC class 3. [ISBN:0198506732];Catalysis of the transfer of a group, e.g. a methyl group, glycosyl group, acyl gro…	IEA;ISS;TAS;IDA;IMP	cellular_component;molecular_function;biological_process	ENSRNOG00000019859	590.293	0.303646	0.0766843	3.95969	7.50475e-05	0.00504124	557.362	683.624	501.941	519.881	648.439	674.448	632.467	551.218	685.416	708.928	447.579	493.997	691.982	583.779	569.632	517.793	681.468	558.602	631.793	668.442	586.352	534.751	548.475	520.173	558.773
ENSRNOG00000012163	Plekhm2	protein_coding	5	q36	160182251	160219812	-1	pleckstrin homology and RUN domain containing M2 [Source:RGD Symbol;Acc:1307005]	313667	GO:0019894;GO:0007030;GO:0032418;GO:0032880;GO:1903527;GO:0010008	kinesin binding;Golgi organization;lysosome localization;regulation of protein localization;positive regulation of membrane tubulation;endosome membrane	Interacting selectively and non-covalently and stoichiometrically with kinesin, a member of a superfamily of microtubule-based motor proteins that perform force-generating tasks such as organelle transport and chromosome segregation. [GOC:curators, PMID:8606779];A process that is carried out at the cellular level which results in the assembly, arrangement of constituent parts, or disassembly of t…	IEA	molecular_function;biological_process;cellular_component	ENSRNOG00000012163	611.621	0.259481	0.0658674	3.93944	8.16719e-05	0.00545657	572.35	599.956	453.336	539.136	612.529	650.7	550.011	521.47	656.577	632.021	429.983	547.849	662.166	658.852	604.305	568.917	705.201	642.672	690.888	739.1	613.185	585.47	634.857	690.625	728.38
ENSRNOG00000027017	Rnasel	protein_coding	13	q21	71192142	71202625	1	ribonuclease L [Source:RGD Symbol;Acc:727933]	359726	GO:0004672;GO:0005524;GO:0006468;GO:0006397;GO:0090501;GO:0004540;GO:0016363;GO:0003723;GO:0019843;GO:0006364;GO:0045071;GO:0045944;GO:0051607	protein kinase activity;ATP binding;protein phosphorylation;mRNA processing;RNA phosphodiester bond hydrolysis;ribonuclease activity;nuclear matrix;RNA binding;rRNA binding;rRNA processing;negative regulation of viral genome replication;positive regulation of transcription by RNA polymerase II;defense response to virus	Catalysis of the phosphorylation of an amino acid residue in a protein, usually according to the reaction: a protein + ATP = a phosphoprotein + ADP. [MetaCyc:PROTEIN-KINASE-RXN];Interacting selectively and non-covalently with ATP, adenosine 5'-triphosphate, a universally important coenzyme and enzyme regulator. [ISBN:0198506732];The process of introducing a phosphate group on to a protein. [GOC:h…	IEA;IDA	molecular_function;biological_process;cellular_component	ENSRNOG00000027017	390.976	-0.47627	0.121032	-3.93506	8.31757e-05	0.0054976	298.821	277.531	388.841	404.352	312.934	353.373	462.118	391.102	361.454	350.027	751.096	431.859	336.674	339.51	415.088	433.898	289.878	379.251	390.2	336.464	380.632	475.212	337.203	476.09	400.783
ENSRNOG00000005987	Suox	protein_coding	7	q11	3098245	3102142	-1	sulfite oxidase [Source:RGD Symbol;Acc:619994]	81805	GO:0046872;GO:0016491;GO:0055114;GO:0020037;GO:0030151;GO:0043546;GO:0042128	metal ion binding;oxidoreductase activity;oxidation-reduction process;heme binding;molybdenum ion binding;molybdopterin cofactor binding;nitrate assimilation	Interacting selectively and non-covalently with any metal ion. [GOC:ai];Catalysis of an oxidation-reduction (redox) reaction, a reversible chemical reaction in which the oxidation state of an atom or atoms within a molecule is altered. One substrate acts as a hydrogen or electron donor and becomes oxidized, while the other acts as hydrogen or electron acceptor and becomes reduced. [GOC:go_curator…	IEA	molecular_function;biological_process	ENSRNOG00000005987	29.0015	0.772841	0.196395	3.93514	8.31467e-05	0.0054976	46.8371	24.488	23.3678	15.2012	44.1185	30.3977	26.2773	27.9984	27.8781	48.3136	23.0937	23.8195	45.9665	32.4944	14.86	19.663	32.2087	28.9576	26.0712	19.0663	27.8269	37.4877	32.2632	25.4699	20.9104
ENSRNOG00000008637	Strada	protein_coding	10	q32.1	94355384	94384339	-1	STE20-related kinase adaptor alpha [Source:RGD Symbol;Acc:727905]	303605	GO:0004672;GO:0005524;GO:0016301;GO:0006468;GO:0016310;GO:0071902;GO:0019900;GO:0030295;GO:0043539;GO:0006611;GO:0032147;GO:0005634;GO:0005654;GO:0005737;GO:0005829	protein kinase activity;ATP binding;kinase activity;protein phosphorylation;phosphorylation;positive regulation of protein serine/threonine kinase activity;kinase binding;protein kinase activator activity;protein serine/threonine kinase activator activity;protein export from nucleus;activation of protein kinase activity;nucleus;nucleoplasm;cytoplasm;cytosol	Catalysis of the phosphorylation of an amino acid residue in a protein, usually according to the reaction: a protein + ATP = a phosphoprotein + ADP. [MetaCyc:PROTEIN-KINASE-RXN];Interacting selectively and non-covalently with ATP, adenosine 5'-triphosphate, a universally important coenzyme and enzyme regulator. [ISBN:0198506732];Catalysis of the transfer of a phosphate group, usually from ATP, to…	IEA	molecular_function;biological_process;cellular_component	ENSRNOG00000008637	179.659	-0.390105	0.0992697	-3.92975	8.50348e-05	0.005561	156.436	153.05	198.159	159.106	130.303	150.088	222.904	230.112	173.998	165.647	180.351	206.091	132.93	159.11	206.058	199.252	219.245	187.757	162.511	117.762	198.763	152.156	183.172	216.494	230.015
ENSRNOG00000007496	Mtmr4	protein_coding	10	q26	74886985	74909533	1	myotubularin related protein 4 [Source:RGD Symbol;Acc:1310306]	287607	GO:0046872;GO:0004725;GO:0016791;GO:0006470;GO:0016311;GO:0035335;GO:0004722;GO:0007179;GO:0014894;GO:0019903;GO:0060304;GO:0005768	metal ion binding;protein tyrosine phosphatase activity;phosphatase activity;protein dephosphorylation;dephosphorylation;peptidyl-tyrosine dephosphorylation;protein serine/threonine phosphatase activity;transforming growth factor beta receptor signaling pathway;response to denervation involved in regulation of muscle adaptation;protein phosphatase binding;regulation of phosphatidylinositol dephos…	Interacting selectively and non-covalently with any metal ion. [GOC:ai];Catalysis of the reaction: protein tyrosine phosphate + H2O = protein tyrosine + phosphate. [EC:3.1.3.48];Catalysis of the hydrolysis of phosphoric monoesters, releasing inorganic phosphate. [EC:3.1.3, EC:3.1.3.41, GOC:curators, GOC:pg];The process of removing one or more phosphoric residues from a protein. [GOC:hb];The proce…	IEA;IEP	molecular_function;biological_process;cellular_component	ENSRNOG00000007496	1282.21	0.420063	0.106863	3.93086	8.46428e-05	0.005561	1261.79	1556.01	1185.22	1377.23	1740.12	1556.93	1197.88	1108.56	1573.67	1369.54	858.867	1131.95	1498.26	1222.46	1059.02	891.391	1538.67	1397.44	1281.84	1612.79	1082.27	1086.04	1266.59	985.488	1215.13
ENSRNOG00000009642	Cct4	protein_coding	14	q22	107767392	107780270	1	chaperonin containing TCP1 subunit 4 [Source:RGD Symbol;Acc:727937]	29374	GO:0005737;GO:0000166;GO:0005524;GO:0005856;GO:0042995;GO:0051082;GO:0006457;GO:0005815;GO:0005929;GO:0044183;GO:0005832;GO:0042470;GO:0007339;GO:0032212;GO:0050821;GO:0051973;GO:0090666;GO:1901998;GO:1904851;GO:1904874;GO:0002199;GO:0005654;GO:0005813;GO:0005829;GO:0005874;GO:0044297	cytoplasm;nucleotide binding;ATP binding;cytoskeleton;cell projection;unfolded protein binding;protein folding;microtubule organizing center;cilium;protein binding involved in protein folding;chaperonin-containing T-complex;melanosome;binding of sperm to zona pellucida;positive regulation of telomere maintenance via telomerase;protein stabilization;positive regulation of telomerase activity;scaRN…	All of the contents of a cell excluding the plasma membrane and nucleus, but including other subcellular structures. [ISBN:0198547684];Interacting selectively and non-covalently with a nucleotide, any compound consisting of a nucleoside that is esterified with (ortho)phosphate or an oligophosphate at any hydroxyl group on the ribose or deoxyribose. [GOC:mah, ISBN:0198547684];Interacting selective…	IEA;IBA;ISS	cellular_component;molecular_function;biological_process	ENSRNOG00000009642	801.135	0.257207	0.065647	3.91803	8.92761e-05	0.00580765	912.387	908.097	737.489	666.826	816.705	879.633	709.487	671.086	905.557	966.272	757.694	867.86	836.093	767.54	767.765	676.408	893.368	808.945	766.495	803.028	837.787	825.832	845.088	700.421	700.499
ENSRNOG00000009000	Foxj2	protein_coding	4	q42	155653718	155679793	1	forkhead box J2 [Source:RGD Symbol;Acc:1565101]	502886	GO:0005634;GO:0003677;GO:0006351;GO:0006355;GO:0043565;GO:0003700;GO:0006366;GO:0000981;GO:0030154;GO:0000978;GO:0001077;GO:0042802;GO:0009653;GO:0016525;GO:0045944;GO:0110059;GO:1904707;GO:0001650	nucleus;DNA binding;transcription, DNA-templated;regulation of transcription, DNA-templated;sequence-specific DNA binding;DNA binding transcription factor activity;transcription by RNA polymerase II;RNA polymerase II transcription factor activity, sequence-specific DNA binding;cell differentiation;RNA polymerase II proximal promoter sequence-specific DNA binding;transcriptional activator activity…	A membrane-bounded organelle of eukaryotic cells in which chromosomes are housed and replicated. In most cells, the nucleus contains all of the cell's chromosomes except the organellar chromosomes, and is the site of RNA synthesis and processing. In some species, or in specialized cell types, RNA metabolism or DNA replication may be absent. [GOC:go_curators];Any molecular function by which a gene…	IEA;IBA	cellular_component;molecular_function;biological_process	ENSRNOG00000009000	925.749	0.272012	0.0695277	3.91228	9.14286e-05	0.00591653	873.044	990.744	818.809	804.65	1080.39	972.725	1031.16	848.701	1064.17	1004.73	803.882	735.299	1021.2	992.76	817.298	761.615	1104.7	949.996	914.232	1040.8	838.781	938.295	938.756	825.811	971.173
ENSRNOG00000016200	Lzic	protein_coding	5	q36	166430400	166442284	1	leucine zipper and CTNNBIP1 domain containing [Source:RGD Symbol;Acc:1309253]	366507	GO:0003674;GO:0005575;GO:0008013;GO:0010212	molecular_function;cellular_component;beta-catenin binding;response to ionizing radiation	A molecular process that can be carried out by the action of a single macromolecular machine, usually via direct physical interactions with other molecular entities. Function in this sense denotes an action, or activity, that a gene product (or a complex) performs. These actions are described from two distinct but related perspectives: (1) biochemical activity, and (2) role as a component in a la…	ND;IEA;IEP	molecular_function;cellular_component;biological_process	ENSRNOG00000016200	166.834	-0.348766	0.0893206	-3.90465	9.43623e-05	0.00605511	158.309	138.765	186.943	203.696	145.694	153.888	163.1	191.614	149.965	132.123	172.653	202.984	145.354	160.231	211.012	175.656	137.876	159.734	155.558	161.503	160.998	136.72	173.805	199.84	192.841
ENSRNOG00000011245	Arhgap18	protein_coding	1	p12	19227121	19376301	-1	Rho GTPase activating protein 18 [Source:RGD Symbol;Acc:1305053]	293947	GO:0003674;GO:0008150;GO:0005575;GO:0007165;GO:0043547;GO:0005096;GO:0007264;GO:0008360;GO:0030833;GO:0032956;GO:0051056;GO:2000145;GO:0005737;GO:0005829;GO:0005886;GO:0016607	molecular_function;biological_process;cellular_component;signal transduction;positive regulation of GTPase activity;GTPase activator activity;small GTPase mediated signal transduction;regulation of cell shape;regulation of actin filament polymerization;regulation of actin cytoskeleton organization;regulation of small GTPase mediated signal transduction;regulation of cell motility;cytoplasm;cytoso…	A molecular process that can be carried out by the action of a single macromolecular machine, usually via direct physical interactions with other molecular entities. Function in this sense denotes an action, or activity, that a gene product (or a complex) performs. These actions are described from two distinct but related perspectives: (1) biochemical activity, and (2) role as a component in a la…	ND;IEA	molecular_function;biological_process;cellular_component	ENSRNOG00000011245	240.462	-0.340118	0.0871168	-3.90417	9.45499e-05	0.00605511	206.083	211.209	236.483	266.528	201.098	205.184	228.341	278.234	169.191	193.254	244.134	276.514	208.713	192.725	222.9	258.241	191.557	271.828	312.855	270.293	295.164	296.594	244.576	274.291	255.572
ENSRNOG00000018293	Strip1	protein_coding	2	q34	210393689	210413985	-1	striatin interacting protein 1 [Source:RGD Symbol;Acc:1564249]	362012	GO:0003674;GO:0008150;GO:0005575;GO:0017048;GO:0019901;GO:0022604;GO:0030866;GO:0005634;GO:0005829	molecular_function;biological_process;cellular_component;Rho GTPase binding;protein kinase binding;regulation of cell morphogenesis;cortical actin cytoskeleton organization;nucleus;cytosol	A molecular process that can be carried out by the action of a single macromolecular machine, usually via direct physical interactions with other molecular entities. Function in this sense denotes an action, or activity, that a gene product (or a complex) performs. These actions are described from two distinct but related perspectives: (1) biochemical activity, and (2) role as a component in a la…	ND;IEA	molecular_function;biological_process;cellular_component	ENSRNOG00000018293	365.477	-0.414524	0.10629	-3.89992	9.62232e-05	0.00613051	319.429	293.856	366.408	341.52	260.607	285.928	328.919	345.605	304.736	297.77	616.933	415.289	309.342	354.077	384.378	441.763	348.645	345.623	391.069	358.895	409.452	392.518	373.629	442.784	407.753
ENSRNOG00000021150	Plcb3	protein_coding	1	q43	222209575	222224910	-1	phospholipase C beta 3 [Source:RGD Symbol;Acc:61993]	29322	GO:0016787;GO:0007165;GO:0035556;GO:0005509;GO:0004435;GO:0008081;GO:0006629;GO:0016042;GO:0005516;GO:0003073;GO:0005654;GO:0032991	hydrolase activity;signal transduction;intracellular signal transduction;calcium ion binding;phosphatidylinositol phospholipase C activity;phosphoric diester hydrolase activity;lipid metabolic process;lipid catabolic process;calmodulin binding;regulation of systemic arterial blood pressure;nucleoplasm;protein-containing complex	Catalysis of the hydrolysis of various bonds, e.g. C-O, C-N, C-C, phosphoric anhydride bonds, etc. Hydrolase is the systematic name for any enzyme of EC class 3. [ISBN:0198506732];The cellular process in which a signal is conveyed to trigger a change in the activity or state of a cell. Signal transduction begins with reception of a signal (e.g. a ligand binding to a receptor or receptor activatio…	IEA	molecular_function;biological_process;cellular_component	ENSRNOG00000021150	521.222	0.286332	0.073456	3.898	9.69891e-05	0.00614761	521.765	588.733	541.199	481.371	628.945	541.458	481.146	460.223	598.898	550.184	422.285	459.821	580.172	584.899	477.5	439.141	602.924	534.315	499.699	635.917	465.106	506.084	513.089	417.314	498.365
ENSRNOG00000018425	Dym	protein_coding	18	q12.2	70996044	71313084	1	dymeclin [Source:RGD Symbol;Acc:1309111]	291433	GO:0019899;GO:0007030;GO:0060348;GO:0005737;GO:0005794	enzyme binding;Golgi organization;bone development;cytoplasm;Golgi apparatus	Interacting selectively and non-covalently with any enzyme. [GOC:jl];A process that is carried out at the cellular level which results in the assembly, arrangement of constituent parts, or disassembly of the Golgi apparatus. [GOC:dph, GOC:jl, GOC:mah];The process whose specific outcome is the progression of bone over time, from its formation to the mature structure. Bone is the hard skeletal conn…	IEA	molecular_function;biological_process;cellular_component	ENSRNOG00000018425	391.442	0.324025	0.0832114	3.894	9.86059e-05	0.00621821	426.218	435.683	327.15	405.365	472.991	453.115	350.666	396.352	442.204	458.486	337.608	364.543	457.18	412.343	351.686	305.432	480.87	398.868	372.819	391.42	325.972	369.364	414.218	299.761	335.728
ENSRNOG00000062170	AABR07058158.1	lincRNA	7	q33	102648881	102870006	1								ENSRNOG00000062170	144.371	-0.421692	0.108328	-3.89275	9.9115e-05	0.00621859	125.523	155.091	166.379	188.495	103.627	122.541	168.537	194.239	95.17	134.095	140.762	164.666	142.869	155.749	210.021	142.885	135.616	143.854	116.452	113.276	151.06	125.694	122.808	134.207	155.666
ENSRNOG00000002304	Tnfrsf13b	protein_coding	10	q22	47412582	47420951	1	TNF receptor superfamily member 13B [Source:RGD Symbol;Acc:1595998]	103693341	GO:0016020;GO:0016021;GO:0005886;GO:0005887;GO:0007166;GO:0002244;GO:0001782;GO:0030889;GO:0009897	membrane;integral component of membrane;plasma membrane;integral component of plasma membrane;cell surface receptor signaling pathway;hematopoietic progenitor cell differentiation;B cell homeostasis;negative regulation of B cell proliferation;external side of plasma membrane	A lipid bilayer along with all the proteins and protein complexes embedded in it an attached to it. [GOC:dos, GOC:mah, ISBN:0815316194];The component of a membrane consisting of the gene products and protein complexes having at least some part of their peptide sequence embedded in the hydrophobic region of the membrane. [GOC:dos, GOC:go_curators];The membrane surrounding a cell that separates the…	IEA;IBA	cellular_component;biological_process	ENSRNOG00000002304	16.2945	-1.08712	0.280199	-3.87983	0.000104531	0.0064925	8.43068	18.366	16.8248	17.228	6.15607	8.54934	22.6528	20.1238	10.5744	4.92996	19.7946	20.7126	11.181	7.84348	16.8413	27.5282	18.0821	15.88	18.2499	5.60774	18.8825	24.2567	15.6112	33.3067	19.7487
ENSRNOG00000019737	Sema4a	protein_coding	2	q34	187799568	187822997	-1	semaphorin 4A [Source:RGD Symbol;Acc:1304636]	310630	GO:0016020;GO:0016021;GO:0005615;GO:0050919;GO:0002292;GO:0007409;GO:0008360;GO:0010594;GO:0016525;GO:0045063;GO:0071526;GO:0005634;GO:0005829;GO:0043231	membrane;integral component of membrane;extracellular space;negative chemotaxis;T cell differentiation involved in immune response;axonogenesis;regulation of cell shape;regulation of endothelial cell migration;negative regulation of angiogenesis;T-helper 1 cell differentiation;semaphorin-plexin signaling pathway;nucleus;cytosol;intracellular membrane-bounded organelle	A lipid bilayer along with all the proteins and protein complexes embedded in it an attached to it. [GOC:dos, GOC:mah, ISBN:0815316194];The component of a membrane consisting of the gene products and protein complexes having at least some part of their peptide sequence embedded in the hydrophobic region of the membrane. [GOC:dos, GOC:go_curators];That part of a multicellular organism outside the …	IEA;IBA	cellular_component;biological_process	ENSRNOG00000019737	1367.41	-0.228256	0.0588293	-3.87997	0.000104469	0.0064925	1288.96	1189.71	1374.03	1402.56	1234.29	1240.6	1482.4	1464.67	1334.3	1290.66	1646.25	1430.21	1299.49	1211.26	1497.88	1524.54	1707.06	1455.35	1319.21	1253.89	1499.67	1357.28	1220.8	1207.86	1252.3
ENSRNOG00000022943	Dgka	protein_coding	7	q11	3143827	3170146	-1	diacylglycerol kinase, alpha [Source:RGD Symbol;Acc:70904]	140866	GO:0000166;GO:0005524;GO:0016301;GO:0016740;GO:0016310;GO:0046872;GO:0007165;GO:0035556;GO:0008152;GO:0005509;GO:0003951;GO:0004143;GO:0007205;GO:0005543;GO:0006654;GO:0046339;GO:0046486;GO:0046834;GO:0005829;GO:0005886	nucleotide binding;ATP binding;kinase activity;transferase activity;phosphorylation;metal ion binding;signal transduction;intracellular signal transduction;metabolic process;calcium ion binding;NAD+ kinase activity;diacylglycerol kinase activity;protein kinase C-activating G-protein coupled receptor signaling pathway;phospholipid binding;phosphatidic acid biosynthetic process;diacylglycerol metab…	Interacting selectively and non-covalently with a nucleotide, any compound consisting of a nucleoside that is esterified with (ortho)phosphate or an oligophosphate at any hydroxyl group on the ribose or deoxyribose. [GOC:mah, ISBN:0198547684];Interacting selectively and non-covalently with ATP, adenosine 5'-triphosphate, a universally important coenzyme and enzyme regulator. [ISBN:0198506732];Cat…	IEA	molecular_function;biological_process;cellular_component	ENSRNOG00000022943	768.269	0.29563	0.0763557	3.87175	0.000108057	0.00667793	912.387	883.609	709.448	719.523	871.084	787.49	825.469	649.212	711.372	934.721	572.945	643.128	870.879	774.263	664.736	707.869	682.034	879.938	690.888	870.321	840.769	820.319	779.521	685.727	719.086
ENSRNOG00000003897	Col1a1	protein_coding	10	q26	82745801	82762789	1	collagen type I alpha 1 chain [Source:RGD Symbol;Acc:61817]	29393	GO:0005576;GO:0046872;GO:0005515;GO:0007584;GO:0005615;GO:0005201;GO:0031667;GO:0042493;GO:0071300;GO:0071560;GO:0009612;GO:0032355;GO:0042060;GO:0044344;GO:0071356;GO:0042542;GO:0005581;GO:0048545;GO:0005794;GO:0031960;GO:0051591;GO:0071260;GO:0043434;GO:0005783;GO:0071364;GO:0001503;GO:1902617;GO:0030141;GO:0055093;GO:0044691;GO:0071306;GO:0002020;GO:0042802;GO:0048407;GO:0001501;GO:0001568;GO:…	extracellular region;metal ion binding;protein binding;response to nutrient;extracellular space;extracellular matrix structural constituent;response to nutrient levels;response to drug;cellular response to retinoic acid;cellular response to transforming growth factor beta stimulus;response to mechanical stimulus;response to estradiol;wound healing;cellular response to fibroblast growth factor sti…	The space external to the outermost structure of a cell. For cells without external protective or external encapsulating structures this refers to space outside of the plasma membrane. This term covers the host cell environment outside an intracellular parasite. [GOC:go_curators];Interacting selectively and non-covalently with any metal ion. [GOC:ai];Interacting selectively and non-covalently wit…	IEA;IPI;IEP;IDA;IMP;TAS	cellular_component;molecular_function;biological_process	ENSRNOG00000003897	123.732	-1.85707	0.480423	-3.86549	0.000110864	0.00678348	60.8883	44.8947	47.6704	117.556	65.6647	55.0958	62.5218	75.2456	40.3751	40.4257	864.365	247.516	67.0862	67.2298	221.909	64.2326	128.27	63.5199	106.023	25.7956	306.095	37.4877	32.2632	186.126	65.0546
ENSRNOG00000012972	Alox5	protein_coding	4	q42	148398892	148446303	-1	arachidonate 5-lipoxygenase [Source:RGD Symbol;Acc:2096]	25290	GO:0046872;GO:0016491;GO:0055114;GO:0005506;GO:0051213;GO:0016702;GO:0004051;GO:0002540;GO:0006691;GO:0006954;GO:0019370;GO:0005634;GO:0005635;GO:0005641;GO:0005654;GO:0005737;GO:0005829;GO:0016363;GO:0031965	metal ion binding;oxidoreductase activity;oxidation-reduction process;iron ion binding;dioxygenase activity;oxidoreductase activity, acting on single donors with incorporation of molecular oxygen, incorporation of two atoms of oxygen;arachidonate 5-lipoxygenase activity;leukotriene production involved in inflammatory response;leukotriene metabolic process;inflammatory response;leukotriene biosynt…	Interacting selectively and non-covalently with any metal ion. [GOC:ai];Catalysis of an oxidation-reduction (redox) reaction, a reversible chemical reaction in which the oxidation state of an atom or atoms within a molecule is altered. One substrate acts as a hydrogen or electron donor and becomes oxidized, while the other acts as hydrogen or electron acceptor and becomes reduced. [GOC:go_curator…	IEA	molecular_function;biological_process;cellular_component	ENSRNOG00000012972	530.277	-0.579704	0.149984	-3.8651	0.000111042	0.00678348	533.006	497.923	603.825	603.994	488.381	504.411	621.594	560.843	474.889	358.901	1171.18	647.27	393.821	279.004	451.743	623.974	644.174	439.969	566.615	425.066	533.679	543.572	331.999	513.316	443.766
ENSRNOG00000003554	Piga	protein_coding	X	q14	31786194	31799560	-1	phosphatidylinositol glycan anchor biosynthesis, class A [Source:RGD Symbol;Acc:1589723]	363464	GO:0016020;GO:0016021;GO:0003674;GO:0008150;GO:0005575;GO:0006506;GO:0017176;GO:0000506;GO:1990830;GO:0005789	membrane;integral component of membrane;molecular_function;biological_process;cellular_component;GPI anchor biosynthetic process;phosphatidylinositol N-acetylglucosaminyltransferase activity;glycosylphosphatidylinositol-N-acetylglucosaminyltransferase (GPI-GnT) complex;cellular response to leukemia inhibitory factor;endoplasmic reticulum membrane	A lipid bilayer along with all the proteins and protein complexes embedded in it an attached to it. [GOC:dos, GOC:mah, ISBN:0815316194];The component of a membrane consisting of the gene products and protein complexes having at least some part of their peptide sequence embedded in the hydrophobic region of the membrane. [GOC:dos, GOC:go_curators];A molecular process that can be carried out by the…	IEA;ND;IBA	cellular_component;molecular_function;biological_process	ENSRNOG00000003554	151.762	0.356971	0.0923768	3.86429	0.000111412	0.00678348	146.132	205.087	145.815	163.159	198.02	173.837	134.105	151.366	169.191	192.268	107.771	150.167	198.774	155.749	131.758	136.33	145.787	125.172	130.356	133.464	142.116	149.951	147.786	120.492	139.403
ENSRNOG00000013594	Acp2	protein_coding	3	q24	80021440	80030363	1	acid phosphatase 2, lysosomal [Source:RGD Symbol;Acc:2021]	24162	GO:0016020;GO:0016021;GO:0016311;GO:0003993;GO:0001501;GO:0007040;GO:0005764	membrane;integral component of membrane;dephosphorylation;acid phosphatase activity;skeletal system development;lysosome organization;lysosome	A lipid bilayer along with all the proteins and protein complexes embedded in it an attached to it. [GOC:dos, GOC:mah, ISBN:0815316194];The component of a membrane consisting of the gene products and protein complexes having at least some part of their peptide sequence embedded in the hydrophobic region of the membrane. [GOC:dos, GOC:go_curators];The process of removing one or more phosphoric (es…	IEA	cellular_component;biological_process;molecular_function	ENSRNOG00000013594	230.46	-0.322893	0.0837919	-3.85351	0.000116435	0.00705457	187.348	212.229	260.785	251.326	202.124	202.334	268.209	296.608	203.798	197.198	237.536	256.837	187.593	208.412	220.918	204.496	287.618	244.738	231.165	167.111	252.429	220.516	249.78	247.841	262.542
ENSRNOG00000016214	Agl	protein_coding	2	q41	219788234	219842986	-1	amylo-alpha-1, 6-glucosidase, 4-alpha-glucanotransferase [Source:RGD Symbol;Acc:1306376]	362029	GO:0016740;GO:0007584;GO:0003824;GO:0005978;GO:0051384;GO:0030246;GO:0009725;GO:0016529;GO:0004133;GO:0004134;GO:0004135;GO:0030247;GO:0031593;GO:0005977;GO:0005980;GO:0005634;GO:0005737;GO:0016234	transferase activity;response to nutrient;catalytic activity;glycogen biosynthetic process;response to glucocorticoid;carbohydrate binding;response to hormone;sarcoplasmic reticulum;glycogen debranching enzyme activity;4-alpha-glucanotransferase activity;amylo-alpha-1,6-glucosidase activity;polysaccharide binding;polyubiquitin modification-dependent protein binding;glycogen metabolic process;glyc…	Catalysis of the transfer of a group, e.g. a methyl group, glycosyl group, acyl group, phosphorus-containing, or other groups, from one compound (generally regarded as the donor) to another compound (generally regarded as the acceptor). Transferase is the systematic name for any enzyme of EC class 2. [ISBN:0198506732];Any process that results in a change in state or activity of a cell or an organ…	IEA;IDA;IMP	molecular_function;biological_process;cellular_component	ENSRNOG00000016214	1001.12	0.222684	0.0578251	3.85098	0.000117645	0.00709313	1162.5	1150.94	1048.75	1020.51	1341	1196.91	993.1	938.821	1107.43	1015.57	874.263	899.964	1055.99	1118.26	982.739	1086.71	910.32	869.662	845.577	1020.61	829.837	1005.55	968.937	765.075	818.992
ENSRNOG00000004846	Atp6v1c1	protein_coding	7	q22	77678968	77716408	1	ATPase H+ transporting V1 subunit C1 [Source:RGD Symbol;Acc:1311082]	299971	GO:0006811;GO:0005886;GO:0003674;GO:0008150;GO:0005737;GO:0015078;GO:0015991;GO:0046961;GO:0045177;GO:0033180;GO:0005765;GO:0000221;GO:0031410;GO:0008553	ion transport;plasma membrane;molecular_function;biological_process;cytoplasm;proton transmembrane transporter activity;ATP hydrolysis coupled proton transport;proton-transporting ATPase activity, rotational mechanism;apical part of cell;proton-transporting V-type ATPase, V1 domain;lysosomal membrane;vacuolar proton-transporting V-type ATPase, V1 domain;cytoplasmic vesicle;proton-exporting ATPase…	The directed movement of charged atoms or small charged molecules into, out of or within a cell, or between cells, by means of some agent such as a transporter or pore. [GOC:ai];The membrane surrounding a cell that separates the cell from its external environment. It consists of a phospholipid bilayer and associated proteins. [ISBN:0716731363];A molecular process that can be carried out by the ac…	IEA;ISS;ND;IDA;IBA	biological_process;cellular_component;molecular_function	ENSRNOG00000004846	1063.48	0.255931	0.0665204	3.84741	0.000119373	0.00716235	1180.3	1166.24	1099.22	1115.77	1332.79	1233.96	1012.13	973.819	1239.13	1146.71	824.776	979.708	1218.73	1052.15	959.954	1052.63	819.344	1040.61	1059.36	1085.66	950.089	1030.91	1163.56	987.447	861.974
ENSRNOG00000002585	Cul4b	protein_coding	X	q35	124832628	124870329	-1	cullin 4B [Source:RGD Symbol;Acc:1564494]	302502	GO:0005515;GO:0005634;GO:0006511;GO:0005829;GO:0031625;GO:0031461;GO:0061630;GO:0031175;GO:0006974;GO:0003684;GO:0010498;GO:0016567;GO:0035518;GO:0045732;GO:0070914;GO:1900087;GO:0005654;GO:0031465;GO:0080008	protein binding;nucleus;ubiquitin-dependent protein catabolic process;cytosol;ubiquitin protein ligase binding;cullin-RING ubiquitin ligase complex;ubiquitin protein ligase activity;neuron projection development;cellular response to DNA damage stimulus;damaged DNA binding;proteasomal protein catabolic process;protein ubiquitination;histone H2A monoubiquitination;positive regulation of protein cat…	Interacting selectively and non-covalently with any protein or protein complex (a complex of two or more proteins that may include other nonprotein molecules). [GOC:go_curators];A membrane-bounded organelle of eukaryotic cells in which chromosomes are housed and replicated. In most cells, the nucleus contains all of the cell's chromosomes except the organellar chromosomes, and is the site of RNA …	IPI;IDA;IEA;IBA	molecular_function;cellular_component;biological_process	ENSRNOG00000002585	749.56	0.19253	0.0503134	3.82662	0.000129914	0.00775717	797.168	811.166	724.403	746.885	884.422	768.491	680.491	661.462	812.309	811.472	645.525	688.695	833.609	786.589	792.532	755.06	626.657	724.874	704.793	862.47	697.659	754.164	782.643	702.38	683.074
ENSRNOG00000001620	Prdm15	protein_coding	11	q12	38293875	38351184	-1	PR/SET domain 15 [Source:RGD Symbol;Acc:1310055]	304054	GO:0003676;GO:0000978;GO:1990841;GO:0043409;GO:0045944;GO:0090263;GO:2000035;GO:0005634;GO:0005654;GO:0016604	nucleic acid binding;RNA polymerase II proximal promoter sequence-specific DNA binding;promoter-specific chromatin binding;negative regulation of MAPK cascade;positive regulation of transcription by RNA polymerase II;positive regulation of canonical Wnt signaling pathway;regulation of stem cell division;nucleus;nucleoplasm;nuclear body	Interacting selectively and non-covalently with any nucleic acid. [GOC:jl];Interacting selectively and non-covalently with a specific upstream regulatory DNA sequence (transcription factor recognition sequence or binding site) located in the proximal promoter of a gene transcribed by RNA polymerase II. The proximal promoter is in cis with and relatively close to the core promoter. [GOC:pg, GOC:tx…	IEA	molecular_function;biological_process;cellular_component	ENSRNOG00000001620	304.244	0.357457	0.0934951	3.82327	0.000131695	0.00782572	326.923	345.893	266.393	277.675	349.87	332.475	259.148	309.732	346.073	333.265	307.916	289.977	365.247	348.474	216.956	213.672	326.043	281.169	305.903	420.58	270.318	348.415	322.632	206.698	234.661
ENSRNOG00000000855	Lst1	protein_coding	20	p12	5176016	5179263	-1	leukocyte specific transcript 1 [Source:RGD Symbol;Acc:620077]	64569	GO:0016020;GO:0016021;GO:0006955;GO:0003674;GO:0008150;GO:0005575;GO:0000902;GO:0016358;GO:0050670	membrane;integral component of membrane;immune response;molecular_function;biological_process;cellular_component;cell morphogenesis;dendrite development;regulation of lymphocyte proliferation	A lipid bilayer along with all the proteins and protein complexes embedded in it an attached to it. [GOC:dos, GOC:mah, ISBN:0815316194];The component of a membrane consisting of the gene products and protein complexes having at least some part of their peptide sequence embedded in the hydrophobic region of the membrane. [GOC:dos, GOC:go_curators];Any immune system process that functions in the ca…	IEA;ND;IBA	cellular_component;biological_process;molecular_function	ENSRNOG00000000855	27.3598	-1.37264	0.359384	-3.81944	0.000133755	0.00783984	34.6595	14.2847	22.4331	35.4694	17.4422	9.49927	21.7467	32.3731	9.61313	19.7198	142.961	36.2471	18.6351	8.96397	32.6919	24.9065	30.5135	31.76	15.6427	8.97238	33.7898	29.7696	12.489	25.4699	13.9403
ENSRNOG00000016936	Nadk	protein_coding	5	q36	172986291	173015494	1	NAD kinase [Source:RGD Symbol;Acc:1642420]	100125370	GO:0008152;GO:0016310;GO:0003951;GO:0006741;GO:0019674	metabolic process;phosphorylation;NAD+ kinase activity;NADP biosynthetic process;NAD metabolic process	The chemical reactions and pathways, including anabolism and catabolism, by which living organisms transform chemical substances. Metabolic processes typically transform small molecules, but also include macromolecular processes such as DNA repair and replication, and protein synthesis and degradation. [GOC:go_curators, ISBN:0198547684];The process of introducing a phosphate group into a molecule…	IEA	biological_process;molecular_function	ENSRNOG00000016936	1060.73	-0.461109	0.120768	-3.81813	0.00013447	0.00783984	966.718	830.552	1072.12	948.554	871.084	849.235	1064.68	1064.81	953.622	894.295	2348.96	1268.65	921.815	884.072	1162.05	1019.86	1108.09	1035	1000.27	964.531	938.163	1290.02	995.997	1108.92	956.071
ENSRNOG00000008659	Arhgap21	protein_coding	17	q12.3	87725867	87826421	-1	Rho GTPase activating protein 21 [Source:RGD Symbol;Acc:1311028]	307178	GO:0007165;GO:0005096;GO:0043547;GO:0007030;GO:0051645;GO:0051683;GO:0051684;GO:0072384;GO:0005794;GO:0005886;GO:0015629;GO:0030054	signal transduction;GTPase activator activity;positive regulation of GTPase activity;Golgi organization;Golgi localization;establishment of Golgi localization;maintenance of Golgi location;organelle transport along microtubule;Golgi apparatus;plasma membrane;actin cytoskeleton;cell junction	The cellular process in which a signal is conveyed to trigger a change in the activity or state of a cell. Signal transduction begins with reception of a signal (e.g. a ligand binding to a receptor or receptor activation by a stimulus such as light), or for signal transduction in the absence of ligand, signal-withdrawal or the activity of a constitutively active receptor. Signal transduction ends…	IEA;IBA	biological_process;molecular_function;cellular_component	ENSRNOG00000008659	1354.75	0.220367	0.0576922	3.81971	0.000133608	0.00783984	1262.73	1418.26	1278.69	1349.87	1567.75	1555.98	1275.81	1314.17	1507.34	1452.37	968.837	1297.65	1405.08	1461.13	1231.4	1271.54	1197.94	1268.53	1440	1480.44	1447	1378.22	1508.05	1201	1328.97
ENSRNOG00000020385	Fads3	protein_coding	1	q43	226091774	226108332	1	fatty acid desaturase 3 [Source:RGD Symbol;Acc:628876]	286922	GO:0016020;GO:0016021;GO:0006629;GO:0016491;GO:0055114;GO:0006631;GO:0006633;GO:0005783;GO:0005789	membrane;integral component of membrane;lipid metabolic process;oxidoreductase activity;oxidation-reduction process;fatty acid metabolic process;fatty acid biosynthetic process;endoplasmic reticulum;endoplasmic reticulum membrane	A lipid bilayer along with all the proteins and protein complexes embedded in it an attached to it. [GOC:dos, GOC:mah, ISBN:0815316194];The component of a membrane consisting of the gene products and protein complexes having at least some part of their peptide sequence embedded in the hydrophobic region of the membrane. [GOC:dos, GOC:go_curators];The chemical reactions and pathways involving lipi…	IEA	cellular_component;biological_process;molecular_function	ENSRNOG00000020385	259.22	0.479015	0.125438	3.81873	0.000134139	0.00783984	280.086	276.511	175.726	217.884	223.671	299.227	251.899	174.99	351.841	362.845	196.847	259.944	359.036	277.883	268.47	197.941	281.967	215.781	250.284	211.972	326.966	246.978	276.839	199.84	295.069
ENSRNOG00000018413	Per3	protein_coding	5	q36	168086998	168123395	-1	period circadian regulator 3 [Source:RGD Symbol;Acc:621581]	78962	GO:0032922;GO:0019900;GO:0031625;GO:0000122;GO:0007623;GO:0045187;GO:0050821;GO:0005634;GO:0005737	circadian regulation of gene expression;kinase binding;ubiquitin protein ligase binding;negative regulation of transcription by RNA polymerase II;circadian rhythm;regulation of circadian sleep/wake cycle, sleep;protein stabilization;nucleus;cytoplasm	Any process that modulates the frequency, rate or extent of gene expression such that an expression pattern recurs with a regularity of approximately 24 hours. [GOC:mah];Interacting selectively and non-covalently with a kinase, any enzyme that catalyzes the transfer of a phosphate group. [GOC:jl];Interacting selectively and non-covalently with a ubiquitin protein ligase enzyme, any of the E3 prot…	IEA	biological_process;molecular_function;cellular_component	ENSRNOG00000018413	438.193	0.697231	0.182694	3.81638	0.000135424	0.0078584	563.919	533.635	214.049	208.763	361.156	445.516	239.214	307.107	611.395	445.668	279.324	308.618	437.303	589.381	458.678	447.006	281.402	345.623	424.961	482.265	390.57	725.497	699.383	432.988	721.41
ENSRNOG00000029178	Abcc5	protein_coding	11	q23	84396033	84490211	1	ATP binding cassette subfamily C member 5 [Source:RGD Symbol;Acc:70913]	116721	GO:0016020;GO:0016021;GO:0000166;GO:0005524;GO:0016887;GO:0055085;GO:0042626;GO:0008514;GO:0015711	membrane;integral component of membrane;nucleotide binding;ATP binding;ATPase activity;transmembrane transport;ATPase activity, coupled to transmembrane movement of substances;organic anion transmembrane transporter activity;organic anion transport	A lipid bilayer along with all the proteins and protein complexes embedded in it an attached to it. [GOC:dos, GOC:mah, ISBN:0815316194];The component of a membrane consisting of the gene products and protein complexes having at least some part of their peptide sequence embedded in the hydrophobic region of the membrane. [GOC:dos, GOC:go_curators];Interacting selectively and non-covalently with a …	IEA	cellular_component;molecular_function;biological_process	ENSRNOG00000029178	2223.74	-0.19486	0.0511791	-3.80742	0.000140425	0.00811055	1968.1	2132.5	2560.18	2199.11	1904.28	1870.41	2168.33	2215.37	2186.99	1960.15	2256.59	2391.27	2128.12	2207.38	2445.95	2485.41	2352.37	2428.7	2551.51	1918.97	2364.29	1817.05	2230.33	2430.41	2419.8
ENSRNOG00000015445	Mal	protein_coding	3	q36	120209647	120233655	-1	mal, T-cell differentiation protein [Source:RGD Symbol;Acc:3037]	25263	GO:0016020;GO:0016021;GO:0005622;GO:0045121;GO:0042552;GO:0001766;GO:0006886;GO:0019911;GO:0019898;GO:0002175;GO:0098737;GO:1902043;GO:0016324;GO:0044853;GO:0120003	membrane;integral component of membrane;intracellular;membrane raft;myelination;membrane raft polarization;intracellular protein transport;structural constituent of myelin sheath;extrinsic component of membrane;protein localization to paranode region of axon;protein insertion into plasma membrane;positive regulation of extrinsic apoptotic signaling pathway via death domain receptors;apical plasma…	A lipid bilayer along with all the proteins and protein complexes embedded in it an attached to it. [GOC:dos, GOC:mah, ISBN:0815316194];The component of a membrane consisting of the gene products and protein complexes having at least some part of their peptide sequence embedded in the hydrophobic region of the membrane. [GOC:dos, GOC:go_curators];The living contents of a cell; the matter containe…	IEA;IBA;IDA;TAS	cellular_component;biological_process;molecular_function	ENSRNOG00000015445	57.604	-1.46491	0.385583	-3.7992	0.000145166	0.00834539	46.8371	23.4677	58.887	39.5231	48.2225	29.4477	28.0895	45.4974	23.0715	37.4677	404.69	96.3138	24.8468	26.8919	53.4959	43.2587	43.51	24.287	52.1425	43.7404	41.7403	78.2831	42.6707	55.8378	27.8806
ENSRNOG00000052637	Samd1	protein_coding	19	q11	25120128	25122233	1	sterile alpha motif domain containing 1 [Source:RGD Symbol;Acc:7529921]	102550189						ENSRNOG00000052637	460.609	0.390491	0.102822	3.79776	0.000146011	0.00835509	411.23	475.476	398.188	416.513	389.884	543.358	470.273	419.976	591.207	625.119	413.488	417.36	627.381	588.261	359.611	339.515	484.826	490.411	485.794	513.669	367.712	454.263	461.052	384.987	385.681
ENSRNOG00000017621	Spns1	protein_coding	1	q36	197771108	197778490	-1	sphingolipid transporter 1 [Source:RGD Symbol;Acc:1305613]	361648	GO:0016020;GO:0016021;GO:0055085;GO:0005739;GO:0006869;GO:0005743;GO:0031982;GO:0005765;GO:0046624;GO:0003376;GO:0040011	membrane;integral component of membrane;transmembrane transport;mitochondrion;lipid transport;mitochondrial inner membrane;vesicle;lysosomal membrane;sphingolipid transporter activity;sphingosine-1-phosphate signaling pathway;locomotion	A lipid bilayer along with all the proteins and protein complexes embedded in it an attached to it. [GOC:dos, GOC:mah, ISBN:0815316194];The component of a membrane consisting of the gene products and protein complexes having at least some part of their peptide sequence embedded in the hydrophobic region of the membrane. [GOC:dos, GOC:go_curators];The process in which a solute is transported acros…	IEA;IBA	cellular_component;biological_process;molecular_function	ENSRNOG00000017621	221.381	0.323687	0.0854348	3.7887	0.00015144	0.00862577	249.173	297.938	182.269	191.535	225.723	213.734	199.345	187.239	227.831	249.456	218.841	211.269	278.284	242.027	182.282	213.672	252.584	199.901	205.963	246.74	173.918	216.106	232.087	213.555	223.045
ENSRNOG00000042230	RGD1307182	protein_coding	9	q12	14646151	14654305	-1	similar to RIKEN cDNA B430306N03 gene [Source:RGD Symbol;Acc:1307182]	316207	GO:0016020;GO:0016021	membrane;integral component of membrane	A lipid bilayer along with all the proteins and protein complexes embedded in it an attached to it. [GOC:dos, GOC:mah, ISBN:0815316194];The component of a membrane consisting of the gene products and protein complexes having at least some part of their peptide sequence embedded in the hydrophobic region of the membrane. [GOC:dos, GOC:go_curators]	IEA	cellular_component	ENSRNOG00000042230	42.5735	-1.32293	0.349644	-3.78366	0.000154536	0.00866136	34.6595	25.5083	23.3678	23.3085	29.7543	20.8984	38.0568	46.3723	29.8007	19.7198	224.339	67.3161	18.6351	23.5304	47.5519	48.5021	22.0375	29.8917	36.4997	37.0111	55.6537	55.129	33.304	42.1232	31.3656
ENSRNOG00000008015	Fos	protein_coding	6	q31	109300433	109303299	1	Fos proto-oncogene, AP-1 transcription factor subunit [Source:RGD Symbol;Acc:2626]	314322	GO:0005634;GO:0005737;GO:0003677;GO:0006355;GO:0008134;GO:0003700;GO:0007568;GO:0007565;GO:0042493;GO:0043565;GO:0005515;GO:0006357;GO:0032496;GO:0009612;GO:0005667;GO:0005783;GO:0014070;GO:0005829;GO:0009636;GO:0003690;GO:0051591;GO:0046982;GO:0034097;GO:0043005;GO:0016020;GO:0006366;GO:0032570;GO:0032870;GO:0035902;GO:0051412;GO:1901216;GO:0009416;GO:0009629;GO:0030431;GO:0009409;GO:0000978;GO:…	nucleus;cytoplasm;DNA binding;regulation of transcription, DNA-templated;transcription factor binding;DNA binding transcription factor activity;aging;female pregnancy;response to drug;sequence-specific DNA binding;protein binding;regulation of transcription by RNA polymerase II;response to lipopolysaccharide;response to mechanical stimulus;transcription factor complex;endoplasmic reticulum;respon…	A membrane-bounded organelle of eukaryotic cells in which chromosomes are housed and replicated. In most cells, the nucleus contains all of the cell's chromosomes except the organellar chromosomes, and is the site of RNA synthesis and processing. In some species, or in specialized cell types, RNA metabolism or DNA replication may be absent. [GOC:go_curators];All of the contents of a cell excludin…	IEA;IPI;IDA;TAS;IEP;IMP;IGI	cellular_component;molecular_function;biological_process	ENSRNOG00000008015	28590.4	0.177399	0.0468893	3.78336	0.000154724	0.00866136	27408.1	28667.3	26719.7	28893.4	33494.1	29989.2	26977.7	24962.3	29870.9	30693.9	22714.3	26799.1	29021	29703.2	27748.5	26436.3	30464.4	32228.9	28468.9	29293.7	30254.8	25804.8	27808.8	29957.5	30379.4
ENSRNOG00000058646	Zfp36l1	protein_coding	6	q24	103308045	103313074	-1	zinc finger protein 36, C3H type-like 1 [Source:RGD Symbol;Acc:62009]	29344	GO:0005634;GO:0005737;GO:0003677;GO:0046872;GO:0007275;GO:0000165;GO:0071560;GO:0003723;GO:0006397;GO:0005515;GO:0000932;GO:0005829;GO:0035925;GO:0045600;GO:0061158;GO:0071356;GO:0051028;GO:1990904;GO:0032869;GO:0071456;GO:0045647;GO:0071364;GO:0044344;GO:0071889;GO:0043491;GO:0070371;GO:0010837;GO:0014065;GO:0045616;GO:0003729;GO:0017091;GO:0000288;GO:0001570;GO:0003342;GO:0006402;GO:0006417;GO:…	nucleus;cytoplasm;DNA binding;metal ion binding;multicellular organism development;MAPK cascade;cellular response to transforming growth factor beta stimulus;RNA binding;mRNA processing;protein binding;P-body;cytosol;mRNA 3'-UTR AU-rich region binding;positive regulation of fat cell differentiation;3'-UTR-mediated mRNA destabilization;cellular response to tumor necrosis factor;mRNA transport;ribo…	A membrane-bounded organelle of eukaryotic cells in which chromosomes are housed and replicated. In most cells, the nucleus contains all of the cell's chromosomes except the organellar chromosomes, and is the site of RNA synthesis and processing. In some species, or in specialized cell types, RNA metabolism or DNA replication may be absent. [GOC:go_curators];All of the contents of a cell excludin…	IEA;ISS;IPI;IDA;IBA;IMP	cellular_component;molecular_function;biological_process	ENSRNOG00000058646	7386.48	0.291372	0.0769536	3.78633	0.000152886	0.00866136	7927.65	7573.94	6321.47	6782.77	8615.42	7230.85	7415.63	6213.89	7532.85	9217.06	4740.81	7035.05	7682.62	7752.72	6853.42	6576.63	8504.79	8320.17	7118.32	8283.75	8092.65	7043.28	7706.75	6353.75	7765.9
ENSRNOG00000009590	Stox2	protein_coding	16	q11	48120864	48228891	1	storkhead box 2 [Source:RGD Symbol;Acc:708477]	306459	GO:0003674;GO:0005575;GO:0001893;GO:0009617;GO:0009792	molecular_function;cellular_component;maternal placenta development;response to bacterium;embryo development ending in birth or egg hatching	A molecular process that can be carried out by the action of a single macromolecular machine, usually via direct physical interactions with other molecular entities. Function in this sense denotes an action, or activity, that a gene product (or a complex) performs. These actions are described from two distinct but related perspectives: (1) biochemical activity, and (2) role as a component in a la…	ND;ISS;IEA	molecular_function;cellular_component;biological_process	ENSRNOG00000009590	520.846	0.303257	0.0801604	3.78313	0.000154867	0.00866136	494.6	516.289	532.787	462.116	559.176	647.85	481.146	458.473	577.749	558.072	336.509	446.357	659.681	577.056	484.435	515.171	481.435	468.926	493.616	654.984	567.469	556.802	564.086	453.559	472.808
ENSRNOG00000025278	Scai	protein_coding	3	q12	23362707	23474170	-1	suppressor of cancer cell invasion [Source:RGD Symbol;Acc:1594720]	690538	GO:0005634;GO:0005737;GO:0006351;GO:0006355;GO:0003714;GO:0009968;GO:0030336;GO:0035024;GO:1903507;GO:0031965	nucleus;cytoplasm;transcription, DNA-templated;regulation of transcription, DNA-templated;transcription corepressor activity;negative regulation of signal transduction;negative regulation of cell migration;negative regulation of Rho protein signal transduction;negative regulation of nucleic acid-templated transcription;nuclear membrane	A membrane-bounded organelle of eukaryotic cells in which chromosomes are housed and replicated. In most cells, the nucleus contains all of the cell's chromosomes except the organellar chromosomes, and is the site of RNA synthesis and processing. In some species, or in specialized cell types, RNA metabolism or DNA replication may be absent. [GOC:go_curators];All of the contents of a cell excludin…	IEA;IBA	cellular_component;biological_process;molecular_function	ENSRNOG00000025278	265.96	0.436429	0.115497	3.77871	0.000157644	0.00877694	369.076	398.951	273.871	298.957	468.887	324.875	294.487	220.487	255.709	287.91	204.545	243.374	275.799	301.414	205.068	241.2	226.026	206.44	206.832	244.497	195.782	238.157	223.761	204.738	238.146
ENSRNOG00000051889	Usp34	protein_coding	14	q22	108143869	108264706	1	ubiquitin specific peptidase 34 [Source:RGD Symbol;Acc:1565181]	360990	GO:0006511;GO:0036459;GO:0016579;GO:0004197;GO:0004843;GO:0071108;GO:0090263	ubiquitin-dependent protein catabolic process;thiol-dependent ubiquitinyl hydrolase activity;protein deubiquitination;cysteine-type endopeptidase activity;thiol-dependent ubiquitin-specific protease activity;protein K48-linked deubiquitination;positive regulation of canonical Wnt signaling pathway	The chemical reactions and pathways resulting in the breakdown of a protein or peptide by hydrolysis of its peptide bonds, initiated by the covalent attachment of a ubiquitin group, or multiple ubiquitin groups, to the protein. [GOC:go_curators];Catalysis of the thiol-dependent hydrolysis of an ester, thioester, amide, peptide or isopeptide bond formed by the C-terminal glycine of ubiquitin. [EC:…	IEA	biological_process;molecular_function	ENSRNOG00000051889	1849.25	0.208933	0.055323	3.7766	0.000158985	0.00881188	1835.08	2066.18	1761.94	1881.91	2318.79	2043.29	1988.92	1690.4	1996.65	2013.4	1618.76	1710.86	1996.44	2030.34	1695.03	1750.01	1561.27	1814.05	1786.75	1907.75	1842.54	1987.95	1850.45	1490.97	1591.52
ENSRNOG00000006228	Pdia4	protein_coding	4	q24	77470636	77489535	-1	protein disulfide isomerase family A, member 4 [Source:RGD Symbol;Acc:619835]	116598	GO:0055114;GO:0016853;GO:0005783;GO:0045454;GO:0003756;GO:0015037;GO:0005615;GO:0005788;GO:0009986	oxidation-reduction process;isomerase activity;endoplasmic reticulum;cell redox homeostasis;protein disulfide isomerase activity;peptide disulfide oxidoreductase activity;extracellular space;endoplasmic reticulum lumen;cell surface	A metabolic process that results in the removal or addition of one or more electrons to or from a substance, with or without the concomitant removal or addition of a proton or protons. [GOC:dhl, GOC:ecd, GOC:jh2, GOC:jid, GOC:mlg, GOC:rph];Catalysis of the geometric or structural changes within one molecule. Isomerase is the systematic name for any enzyme of EC class 5. [ISBN:0198506732];The irre…	IEA	biological_process;molecular_function;cellular_component	ENSRNOG00000006228	2653.84	0.418702	0.110959	3.77347	0.000160993	0.00888334	1960.6	2696.74	2548.96	2617.65	2779.47	3748.41	2478.22	2419.24	3128.11	3583.1	1945.37	2562.15	3735.71	3313.31	2217.11	1833.91	1890.14	2392.27	2444.61	3306.32	2192.36	3559.13	3398.05	1870.08	1725.11
ENSRNOG00000049511	AABR07066522.1	protein_coding	9	q12	10471742	10490416	1			GO:0006355;GO:0003676;GO:0005634;GO:0003723;GO:0006357;GO:0003690;GO:0043565;GO:0050684;GO:0060765;GO:0042802;GO:0005654;GO:0016604;GO:0043231	regulation of transcription, DNA-templated;nucleic acid binding;nucleus;RNA binding;regulation of transcription by RNA polymerase II;double-stranded DNA binding;sequence-specific DNA binding;regulation of mRNA processing;regulation of androgen receptor signaling pathway;identical protein binding;nucleoplasm;nuclear body;intracellular membrane-bounded organelle	Any process that modulates the frequency, rate or extent of cellular DNA-templated transcription. [GOC:go_curators, GOC:txnOH];Interacting selectively and non-covalently with any nucleic acid. [GOC:jl];A membrane-bounded organelle of eukaryotic cells in which chromosomes are housed and replicated. In most cells, the nucleus contains all of the cell's chromosomes except the organellar chromosomes,…	IEA;IBA	biological_process;molecular_function;cellular_component	ENSRNOG00000049511	2147.36	0.284953	0.0756016	3.76914	0.000163811	0.00899868	2133.9	2425.33	2033.94	2127.15	2771.26	2483.11	2252.6	2006.26	2278.31	2319.05	1774.92	1735.72	2544.31	2141.27	1828.77	1912.56	1511.55	2024.23	1987.5	2475.26	2126.77	2102.62	2365.62	2047.38	2274.59
ENSRNOG00000050573	Tgfbr3l	protein_coding	12	p12	2542612	2545740	-1	transforming growth factor beta receptor 3 like [Source:NCBI gene;Acc:688681]	688681	GO:0016020;GO:0016021	membrane;integral component of membrane	A lipid bilayer along with all the proteins and protein complexes embedded in it an attached to it. [GOC:dos, GOC:mah, ISBN:0815316194];The component of a membrane consisting of the gene products and protein complexes having at least some part of their peptide sequence embedded in the hydrophobic region of the membrane. [GOC:dos, GOC:go_curators]	IEA	cellular_component	ENSRNOG00000050573	9.87508	1.31499	0.349062	3.7672	0.000165087	0.00902865	11.2409	10.2033	2.80414	8.1073	10.2601	18.0486	3.62445	4.37475	18.2649	8.87393	4.39881	8.28506	14.9081	13.446	4.95332	6.55434	15.2568	11.2094	5.21425	11.2155	8.94435	6.61548	9.36674	9.7961	20.9104
ENSRNOG00000037957	Aifm3	protein_coding	11	q23	87366621	87380704	1	apoptosis inducing factor, mitochondria associated 3 [Source:RGD Symbol;Acc:1306028]	303786	GO:0050660;GO:0055114;GO:0016491;GO:0051537;GO:0097194;GO:0005739;GO:0005743;GO:0005783;GO:0005829	flavin adenine dinucleotide binding;oxidation-reduction process;oxidoreductase activity;2 iron, 2 sulfur cluster binding;execution phase of apoptosis;mitochondrion;mitochondrial inner membrane;endoplasmic reticulum;cytosol	Interacting selectively and non-covalently with FAD, flavin-adenine dinucleotide, the coenzyme or the prosthetic group of various flavoprotein oxidoreductase enzymes, in either the oxidized form, FAD, or the reduced form, FADH2. [CHEBI:24040, GOC:ai, GOC:imk, ISBN:0198506732];A metabolic process that results in the removal or addition of one or more electrons to or from a substance, with or witho…	IEA	molecular_function;biological_process;cellular_component	ENSRNOG00000037957	46.749	0.585798	0.155618	3.76433	0.000166999	0.00909298	45.9004	68.3624	41.1274	49.6572	65.6647	59.8454	37.1506	28.8733	30.762	63.1035	31.8913	40.3897	59.6322	51.5428	30.7106	35.3935	41.8148	44.8376	42.583	56.0774	43.7279	56.2315	53.0782	45.0621	45.3059
ENSRNOG00000018553	Pitpnm1	protein_coding	1	q43	219348721	219362094	1	phosphatidylinositol transfer protein, membrane-associated 1 [Source:RGD Symbol;Acc:1306710]	361694	GO:0016020;GO:0005737;GO:0046872;GO:0015031;GO:0005622;GO:0005794;GO:0032580;GO:0005783;GO:0005789;GO:0005548;GO:0015914;GO:0030496;GO:0005811;GO:0044297;GO:0032154;GO:0005509;GO:0008526;GO:0030971;GO:0031210;GO:0035091;GO:0070300;GO:0005815;GO:0005829;GO:0036464	membrane;cytoplasm;metal ion binding;protein transport;intracellular;Golgi apparatus;Golgi cisterna membrane;endoplasmic reticulum;endoplasmic reticulum membrane;phospholipid transporter activity;phospholipid transport;midbody;lipid droplet;cell body;cleavage furrow;calcium ion binding;phosphatidylinositol transporter activity;receptor tyrosine kinase binding;phosphatidylcholine binding;phosphati…	A lipid bilayer along with all the proteins and protein complexes embedded in it an attached to it. [GOC:dos, GOC:mah, ISBN:0815316194];All of the contents of a cell excluding the plasma membrane and nucleus, but including other subcellular structures. [ISBN:0198547684];Interacting selectively and non-covalently with any metal ion. [GOC:ai];The directed movement of proteins into, out of or within…	IEA;IDA	cellular_component;molecular_function;biological_process	ENSRNOG00000018553	2535.8	0.239664	0.0636967	3.76258	0.000168171	0.00911662	2633.18	2714.09	2183.49	2272.07	2623.51	2578.1	2457.38	2246	2797.42	2942.2	2014.65	2322.92	2715.75	2526.72	2291.41	2450.01	3229.91	2579.1	2276.02	2763.49	2379.2	2392.6	2648.71	2497.03	2860.08
ENSRNOG00000011338	Hdhd5	protein_coding	4	q42	153047236	153078604	-1	haloacid dehalogenase like hydrolase domain containing 5 [Source:RGD Symbol;Acc:1306557]	312680	GO:0005739;GO:0046474	mitochondrion;glycerophospholipid biosynthetic process	A semiautonomous, self replicating organelle that occurs in varying numbers, shapes, and sizes in the cytoplasm of virtually all eukaryotic cells. It is notably the site of tissue respiration. [GOC:giardia, ISBN:0198506732];The chemical reactions and pathways resulting in the formation of glycerophospholipids, any derivative of glycerophosphate that contains at least one O-acyl, O-alkyl, or O-alk…	IBA	cellular_component;biological_process	ENSRNOG00000011338	85.7413	0.49622	0.132143	3.75518	0.000173216	0.0093491	106.789	97.9521	75.7118	57.7645	97.4711	108.292	89.7052	87.4949	85.5568	117.333	54.9851	84.9218	113.053	108.688	73.3092	64.2326	94.3659	94.3457	59.0948	100.939	77.5177	82.6934	88.4637	57.797	65.0546
ENSRNOG00000019282	Ubqln1	protein_coding	17	p14	6840463	6878844	1	ubiquilin 1 [Source:RGD Symbol;Acc:620745]	114590	GO:0019900;GO:0031593;GO:0042802;GO:0000045;GO:0016236;GO:0030433;GO:0031396;GO:0031398;GO:0034140;GO:0034976;GO:0035973;GO:0071456;GO:0097352;GO:1901340;GO:1902175;GO:1903071;GO:0005654;GO:0005737;GO:0005776;GO:0005783;GO:0005829;GO:0005886;GO:0016235;GO:0032991;GO:0048471	kinase binding;polyubiquitin modification-dependent protein binding;identical protein binding;autophagosome assembly;macroautophagy;ubiquitin-dependent ERAD pathway;regulation of protein ubiquitination;positive regulation of protein ubiquitination;negative regulation of toll-like receptor 3 signaling pathway;response to endoplasmic reticulum stress;aggrephagy;cellular response to hypoxia;autophag…	Interacting selectively and non-covalently with a kinase, any enzyme that catalyzes the transfer of a phosphate group. [GOC:jl];Interacting selectively and non-covalently with a protein upon poly-ubiquitination of the target protein. [GOC:pg];Interacting selectively and non-covalently with an identical protein or proteins. [GOC:jl];The formation of a double membrane-bounded structure, the autopha…	IEA	molecular_function;biological_process;cellular_component	ENSRNOG00000019282	2173.63	0.290379	0.0775073	3.74646	0.000179344	0.0096378	2236	2393.7	2040.48	2031.89	2133.08	2237.08	1811.32	1683.4	2716.67	2713.45	1912.38	2027.77	2302.05	2495.35	2307.26	1898.14	2599.86	2059.73	2076.14	2385.53	2398.08	1872.18	2053.4	1823.05	2132.86
ENSRNOG00000027456	Cdc42bpg	protein_coding	1	q43	221673590	221693518	1	CDC42 binding protein kinase gamma [Source:RGD Symbol;Acc:1307260]	293693	GO:0000166;GO:0004672;GO:0004674;GO:0005524;GO:0016301;GO:0016740;GO:0006468;GO:0016310;GO:0046872;GO:0035556;GO:0031532;GO:0000287;GO:0005815;GO:0005829;GO:0031252	nucleotide binding;protein kinase activity;protein serine/threonine kinase activity;ATP binding;kinase activity;transferase activity;protein phosphorylation;phosphorylation;metal ion binding;intracellular signal transduction;actin cytoskeleton reorganization;magnesium ion binding;microtubule organizing center;cytosol;cell leading edge	Interacting selectively and non-covalently with a nucleotide, any compound consisting of a nucleoside that is esterified with (ortho)phosphate or an oligophosphate at any hydroxyl group on the ribose or deoxyribose. [GOC:mah, ISBN:0198547684];Catalysis of the phosphorylation of an amino acid residue in a protein, usually according to the reaction: a protein + ATP = a phosphoprotein + ADP. [MetaCy…	IEA	molecular_function;biological_process;cellular_component	ENSRNOG00000027456	37.2915	-0.844424	0.225588	-3.74322	0.000181678	0.00972095	47.7739	10.2033	54.2134	56.7511	20.5202	31.3476	31.714	43.7475	31.7233	23.6638	85.7767	46.6035	24.8468	32.4944	43.5892	38.0152	45.7703	42.0352	29.5474	30.2818	33.7898	39.6929	29.141	32.3271	26.7189
ENSRNOG00000000264	Def8	protein_coding	19	q12	56243408	56259196	1	differentially expressed in FDCP 8 homolog [Source:RGD Symbol;Acc:1309008]	307973	GO:0046872;GO:0035556;GO:0005622;GO:0032418;GO:0045780;GO:1900029	metal ion binding;intracellular signal transduction;intracellular;lysosome localization;positive regulation of bone resorption;positive regulation of ruffle assembly	Interacting selectively and non-covalently with any metal ion. [GOC:ai];The process in which a signal is passed on to downstream components within the cell, which become activated themselves to further propagate the signal and finally trigger a change in the function or state of the cell. [GOC:bf, GOC:jl, GOC:signaling, ISBN:3527303782];The living contents of a cell; the matter contained within (…	IEA;ISS	molecular_function;biological_process;cellular_component	ENSRNOG00000000264	95.6518	-0.608098	0.162546	-3.74109	0.000183227	0.00976159	74.0026	85.7081	100.014	107.422	57.4566	55.0958	76.1135	114.618	79.789	86.7673	188.049	109.777	93.1753	71.7118	136.712	89.1391	133.92	98.0822	89.5113	86.3592	83.4806	91.5141	77.0154	86.2057	119.654
ENSRNOG00000020430	Wdr11	protein_coding	1	q41	202770775	202816334	1	WD repeat domain 11 [Source:RGD Symbol;Acc:1587347]	309016	GO:0003674;GO:0008150;GO:0005575;GO:0005737;GO:0005829;GO:0015630	molecular_function;biological_process;cellular_component;cytoplasm;cytosol;microtubule cytoskeleton	A molecular process that can be carried out by the action of a single macromolecular machine, usually via direct physical interactions with other molecular entities. Function in this sense denotes an action, or activity, that a gene product (or a complex) performs. These actions are described from two distinct but related perspectives: (1) biochemical activity, and (2) role as a component in a la…	ND;IEA	molecular_function;biological_process;cellular_component	ENSRNOG00000020430	309.827	-0.24	0.0642265	-3.73677	0.000186399	0.00988796	290.39	278.551	370.147	323.279	298.569	260.28	335.262	353.48	278.781	288.896	326.611	367.649	311.827	299.173	314.041	326.406	317.567	345.623	339.795	231.039	336.904	280.055	286.206	283.107	302.039
ENSRNOG00000003031	Atp2b4	protein_coding	13	q13	50091430	50153823	1	ATPase plasma membrane Ca2+ transporting 4 [Source:RGD Symbol;Acc:621305]	29600	GO:0016020;GO:0016021;GO:0016787;GO:0000166;GO:0005524;GO:0006811;GO:0005886;GO:0046872;GO:0005516;GO:0007283;GO:0042995;GO:0070588;GO:0005887;GO:0006816;GO:0021766;GO:0043005;GO:0099132;GO:0005388;GO:0043231;GO:0019901;GO:0030165;GO:0005929;GO:0031514;GO:0030317;GO:0006874;GO:0016323;GO:0003407;GO:1901660;GO:0070885;GO:0097228;GO:0030346;GO:0036487;GO:0050998;GO:0006357;GO:0010751;GO:0033138;GO:…	membrane;integral component of membrane;hydrolase activity;nucleotide binding;ATP binding;ion transport;plasma membrane;metal ion binding;calmodulin binding;spermatogenesis;cell projection;calcium ion transmembrane transport;integral component of plasma membrane;calcium ion transport;hippocampus development;neuron projection;ATP hydrolysis coupled cation transmembrane transport;calcium-transporti…	A lipid bilayer along with all the proteins and protein complexes embedded in it an attached to it. [GOC:dos, GOC:mah, ISBN:0815316194];The component of a membrane consisting of the gene products and protein complexes having at least some part of their peptide sequence embedded in the hydrophobic region of the membrane. [GOC:dos, GOC:go_curators];Catalysis of the hydrolysis of various bonds, e.g.…	IEA;IEP;IBA;IDA;IMP;IPI;ISS;IC	cellular_component;molecular_function;biological_process	ENSRNOG00000003031	336.843	-0.543164	0.145444	-3.73453	0.000188062	0.00993356	218.261	272.429	310.325	331.386	310.881	285.928	343.417	387.603	198.03	272.134	711.507	410.11	346.612	331.667	366.546	398.504	302.875	314.797	370.212	337.586	347.836	367.159	264.35	328.169	292.746
ENSRNOG00000018951	Col4a5	protein_coding	X	q33	112769645	112983685	1	collagen type IV alpha 5 chain [Source:RGD Symbol;Acc:1565499]	363457	GO:0003674;GO:0008150;GO:0005575;GO:0005201;GO:0005581;GO:0007528;GO:0038063;GO:0005587;GO:0005604;GO:0005605;GO:0031594	molecular_function;biological_process;cellular_component;extracellular matrix structural constituent;collagen trimer;neuromuscular junction development;collagen-activated tyrosine kinase receptor signaling pathway;collagen type IV trimer;basement membrane;basal lamina;neuromuscular junction	A molecular process that can be carried out by the action of a single macromolecular machine, usually via direct physical interactions with other molecular entities. Function in this sense denotes an action, or activity, that a gene product (or a complex) performs. These actions are described from two distinct but related perspectives: (1) biochemical activity, and (2) role as a component in a la…	ND;IEA	molecular_function;biological_process;cellular_component	ENSRNOG00000018951	104.844	-0.480196	0.128796	-3.72833	0.000192754	0.010138	91.8007	76.525	131.795	165.186	108.757	73.1444	121.419	146.991	90.3634	90.7113	96.7737	103.563	85.7213	129.978	126.805	150.75	89.8453	132.645	112.106	65.0498	112.301	51.8212	68.6894	107.757	90.6118
ENSRNOG00000056907	Nipbl	protein_coding	2	q16	57509428	57600820	-1	NIPBL, cohesin loading factor [Source:RGD Symbol;Acc:1306393]	294787	GO:0005634;GO:0003674;GO:0008150;GO:0005575;GO:0003682;GO:0010468;GO:0007049;GO:0008022;GO:0036033;GO:0042826;GO:0047485;GO:0070087;GO:0000122;GO:0003007;GO:0003151;GO:0006357;GO:0006974;GO:0007064;GO:0007420;GO:0007507;GO:0007605;GO:0019827;GO:0031065;GO:0034088;GO:0034613;GO:0035115;GO:0035136;GO:0035261;GO:0040018;GO:0042471;GO:0042634;GO:0045444;GO:0045778;GO:0045892;GO:0045944;GO:0045995;GO:…	nucleus;molecular_function;biological_process;cellular_component;chromatin binding;regulation of gene expression;cell cycle;protein C-terminus binding;mediator complex binding;histone deacetylase binding;protein N-terminus binding;chromo shadow domain binding;negative regulation of transcription by RNA polymerase II;heart morphogenesis;outflow tract morphogenesis;regulation of transcription by RN…	A membrane-bounded organelle of eukaryotic cells in which chromosomes are housed and replicated. In most cells, the nucleus contains all of the cell's chromosomes except the organellar chromosomes, and is the site of RNA synthesis and processing. In some species, or in specialized cell types, RNA metabolism or DNA replication may be absent. [GOC:go_curators];A molecular process that can be carrie…	IEA;ND	cellular_component;molecular_function;biological_process	ENSRNOG00000056907	4266.13	0.151911	0.0407754	3.72554	0.000194898	0.0101441	4575.05	4754.76	4201.54	4400.24	4963.84	4560.6	4246.95	3976.64	4458.57	4481.33	3936.93	4096.96	4481.11	4294.86	3879.44	4184.29	3454.81	4073.68	4172.27	4414.41	4177.01	4481.98	4551.2	3904.73	3930
ENSRNOG00000020401	Adcy4	protein_coding	15	p13	34453915	34469746	-1	adenylate cyclase 4 [Source:RGD Symbol;Acc:2034]	54223	GO:0016020;GO:0016021;GO:0000166;GO:0005524;GO:0046872;GO:0035556;GO:0005886;GO:0016829;GO:0004016;GO:0016849;GO:0006171;GO:0009190;GO:0005080;GO:0007188;GO:0005622;GO:0005737;GO:0030425	membrane;integral component of membrane;nucleotide binding;ATP binding;metal ion binding;intracellular signal transduction;plasma membrane;lyase activity;adenylate cyclase activity;phosphorus-oxygen lyase activity;cAMP biosynthetic process;cyclic nucleotide biosynthetic process;protein kinase C binding;adenylate cyclase-modulating G-protein coupled receptor signaling pathway;intracellular;cytopla…	A lipid bilayer along with all the proteins and protein complexes embedded in it an attached to it. [GOC:dos, GOC:mah, ISBN:0815316194];The component of a membrane consisting of the gene products and protein complexes having at least some part of their peptide sequence embedded in the hydrophobic region of the membrane. [GOC:dos, GOC:go_curators];Interacting selectively and non-covalently with a …	IEA	cellular_component;molecular_function;biological_process	ENSRNOG00000020401	735.606	0.250434	0.067231	3.72498	0.000195331	0.0101441	756.888	784.637	722.534	747.899	797.211	738.093	684.115	692.085	721.946	844.009	505.863	614.13	833.609	854.939	657.801	692.139	843.642	751.03	730.864	745.829	707.597	678.086	778.48	774.872	731.865
ENSRNOG00000050600	Zfp872	protein_coding	8	q13	23193181	23197319	1	zinc finger protein 872 [Source:MGI Symbol;Acc:MGI:3588272]		GO:0046872;GO:0006355;GO:0003676;GO:0005622	metal ion binding;regulation of transcription, DNA-templated;nucleic acid binding;intracellular	Interacting selectively and non-covalently with any metal ion. [GOC:ai];Any process that modulates the frequency, rate or extent of cellular DNA-templated transcription. [GOC:go_curators, GOC:txnOH];Interacting selectively and non-covalently with any nucleic acid. [GOC:jl];The living contents of a cell; the matter contained within (but not including) the plasma membrane, usually taken to exclude …	IEA	molecular_function;biological_process;cellular_component	ENSRNOG00000050600	101.345	0.45938	0.123255	3.72707	0.00019372	0.0101441	105.852	149.989	100.014	95.2608	126.199	120.641	92.4235	90.1198	136.506	131.137	62.683	93.2069	105.599	86.2782	86.1878	78.6521	77.979	114.896	96.4636	112.155	89.4435	76.078	121.768	78.3688	105.714
ENSRNOG00000037331	Cd33	protein_coding	1	q22	98398660	98402968	1	CD33 molecule [Source:RGD Symbol;Acc:1596020]		GO:0016020;GO:0016021	membrane;integral component of membrane	A lipid bilayer along with all the proteins and protein complexes embedded in it an attached to it. [GOC:dos, GOC:mah, ISBN:0815316194];The component of a membrane consisting of the gene products and protein complexes having at least some part of their peptide sequence embedded in the hydrophobic region of the membrane. [GOC:dos, GOC:go_curators]	IEA	cellular_component	ENSRNOG00000037331	1238.48	-0.38881	0.104443	-3.72269	0.000197111	0.0101937	983.579	1092.78	1492.74	1261.7	1007.54	1045.87	1344.67	1490.91	1092.05	962.328	837.973	1183.73	1083.32	1045.42	1600.91	1660.87	1632.47	1243.31	1154.09	1029.58	1273.08	1255.84	1245.78	1655.54	1285.99
ENSRNOG00000034272	Pias1	protein_coding	8	q24	67771720	67869019	-1	protein inhibitor of activated STAT, 1 [Source:RGD Symbol;Acc:1307843]	300772	GO:0005515;GO:0008270;GO:0019904;GO:0005634;GO:0007283;GO:0008542;GO:0045893;GO:0043066;GO:0008022;GO:0033235;GO:0008134;GO:0019899;GO:0031625;GO:0061665;GO:0000082;GO:0000122;GO:0016925;GO:0032436;GO:0042127;GO:0045444;GO:0051152;GO:0065004;GO:0016605	protein binding;zinc ion binding;protein domain specific binding;nucleus;spermatogenesis;visual learning;positive regulation of transcription, DNA-templated;negative regulation of apoptotic process;protein C-terminus binding;positive regulation of protein sumoylation;transcription factor binding;enzyme binding;ubiquitin protein ligase binding;SUMO ligase activity;G1/S transition of mitotic cell c…	Interacting selectively and non-covalently with any protein or protein complex (a complex of two or more proteins that may include other nonprotein molecules). [GOC:go_curators];Interacting selectively and non-covalently with zinc (Zn) ions. [GOC:ai];Interacting selectively and non-covalently with a specific domain of a protein. [GOC:go_curators];A membrane-bounded organelle of eukaryotic cells i…	IPI;IEA;IDA;IEP;IMP	molecular_function;cellular_component;biological_process	ENSRNOG00000034272	723.576	0.207808	0.0558693	3.71953	0.000199593	0.0102791	904.893	825.45	732.816	773.234	873.136	751.392	677.773	642.213	722.907	791.752	689.513	660.733	747.887	727.202	622.137	700.004	675.253	693.114	674.376	706.575	678.777	744.241	695.22	663.196	715.601
ENSRNOG00000038166	Ptgr2	protein_coding	6	q31	107999846	108031643	1	prostaglandin reductase 2 [Source:RGD Symbol;Acc:1310518]	299194	GO:0005737;GO:0016491;GO:0055114;GO:0006693;GO:0036132;GO:0047522	cytoplasm;oxidoreductase activity;oxidation-reduction process;prostaglandin metabolic process;13-prostaglandin reductase activity;15-oxoprostaglandin 13-oxidase activity	All of the contents of a cell excluding the plasma membrane and nucleus, but including other subcellular structures. [ISBN:0198547684];Catalysis of an oxidation-reduction (redox) reaction, a reversible chemical reaction in which the oxidation state of an atom or atoms within a molecule is altered. One substrate acts as a hydrogen or electron donor and becomes oxidized, while the other acts as hyd…	IEA;ISS	cellular_component;molecular_function;biological_process	ENSRNOG00000038166	140.629	-0.418058	0.112708	-3.70921	0.000207907	0.0106628	118.03	118.359	161.705	168.227	133.381	125.39	149.509	161.866	126.893	113.389	128.665	186.414	125.476	98.6037	135.721	192.698	124.314	172.812	140.785	105.425	143.11	180.823	138.42	120.492	145.211
ENSRNOG00000029370	Abhd3	protein_coding	18	p13	1892413	1946840	-1	abhydrolase domain containing 3 [Source:RGD Symbol;Acc:1310655]	291793	GO:0016020;GO:0016021;GO:0016787;GO:0003674;GO:0008150;GO:0005575;GO:0046470;GO:0004623;GO:0008970	membrane;integral component of membrane;hydrolase activity;molecular_function;biological_process;cellular_component;phosphatidylcholine metabolic process;phospholipase A2 activity;phosphatidylcholine 1-acylhydrolase activity	A lipid bilayer along with all the proteins and protein complexes embedded in it an attached to it. [GOC:dos, GOC:mah, ISBN:0815316194];The component of a membrane consisting of the gene products and protein complexes having at least some part of their peptide sequence embedded in the hydrophobic region of the membrane. [GOC:dos, GOC:go_curators];Catalysis of the hydrolysis of various bonds, e.g.…	IEA;ND;IBA	cellular_component;molecular_function;biological_process	ENSRNOG00000029370	53.5311	0.853933	0.230509	3.70455	0.000211766	0.0108158	50.5841	46.9354	50.4745	32.4292	63.6127	71.2445	60.7096	37.6228	72.0985	83.8093	24.1934	37.2828	90.6907	86.2782	39.6266	31.4609	76.2838	56.9811	46.9282	41.4973	45.7156	79.3857	67.6487	21.5514	23.2338
ENSRNOG00000053550	Itga1	protein_coding	2	q14	47127219	47281421	-1	integrin subunit alpha 1 [Source:RGD Symbol;Acc:2923]	25118	GO:0016020;GO:0016021;GO:0046872;GO:0007155;GO:0045121;GO:0007229;GO:0008305;GO:0001669;GO:0009897;GO:0043525;GO:0043204;GO:0005102;GO:0043005;GO:0048812;GO:0005518;GO:0008285;GO:0000187;GO:0042311;GO:0019903;GO:0098639;GO:0007160;GO:0030593;GO:0032516;GO:0042059;GO:0045123;GO:0060326;GO:0005925;GO:0009986;GO:0034665;GO:0045178	membrane;integral component of membrane;metal ion binding;cell adhesion;membrane raft;integrin-mediated signaling pathway;integrin complex;acrosomal vesicle;external side of plasma membrane;positive regulation of neuron apoptotic process;perikaryon;signaling receptor binding;neuron projection;neuron projection morphogenesis;collagen binding;negative regulation of cell proliferation;activation of …	A lipid bilayer along with all the proteins and protein complexes embedded in it an attached to it. [GOC:dos, GOC:mah, ISBN:0815316194];The component of a membrane consisting of the gene products and protein complexes having at least some part of their peptide sequence embedded in the hydrophobic region of the membrane. [GOC:dos, GOC:go_curators];Interacting selectively and non-covalently with an…	IEA;IDA;IMP;IPI;ISS	cellular_component;molecular_function;biological_process	ENSRNOG00000053550	87.4851	-0.623719	0.168426	-3.70322	0.000212881	0.010828	114.283	65.3014	104.688	109.449	87.211	48.4463	103.297	110.244	58.6401	52.2576	167.155	108.741	73.2979	104.206	86.1878	138.952	74.5886	80.334	72.1304	54.9558	81.493	70.5651	47.8745	76.4096	96.4203
ENSRNOG00000010971	Snx18	protein_coding	2	q14	45454782	45480798	-1	sorting nexin 18 [Source:RGD Symbol;Acc:1310367]	310097	GO:0016020;GO:0035091;GO:0000278;GO:0015031;GO:0030659;GO:0031410;GO:0005546;GO:0000281;GO:0006897;GO:0016197;GO:0036089;GO:0043547;GO:0030136;GO:0031234;GO:0070062	membrane;phosphatidylinositol binding;mitotic cell cycle;protein transport;cytoplasmic vesicle membrane;cytoplasmic vesicle;phosphatidylinositol-4,5-bisphosphate binding;mitotic cytokinesis;endocytosis;endosomal transport;cleavage furrow formation;positive regulation of GTPase activity;clathrin-coated vesicle;extrinsic component of cytoplasmic side of plasma membrane;extracellular exosome	A lipid bilayer along with all the proteins and protein complexes embedded in it an attached to it. [GOC:dos, GOC:mah, ISBN:0815316194];Interacting selectively and non-covalently with any inositol-containing glycerophospholipid, i.e. phosphatidylinositol (PtdIns) and its phosphorylated derivatives. [GOC:bf, ISBN:0198506732, PMID:11395417];Progression through the phases of the mitotic cell cycle, …	IEA;IBA	cellular_component;molecular_function;biological_process	ENSRNOG00000010971	8981.4	0.236456	0.0639149	3.69954	0.000215989	0.0109411	9018.02	9067.71	7411.35	8061.7	8568.22	8763.08	8361.61	7248.96	10169.7	10194.2	7024.89	8592.64	10749.9	9925.36	9506.42	8693.68	9593.11	8692.89	8598.3	10692.8	8949.32	8960.66	9791.37	9095.68	8803.29
ENSRNOG00000060687	Slc24a3	protein_coding	3	q41	139695028	139833967	1	solute carrier family 24 member 3 [Source:RGD Symbol;Acc:69256]	85267	GO:0016020;GO:0016021;GO:0006811;GO:0055085;GO:0005886;GO:0035725;GO:0008273	membrane;integral component of membrane;ion transport;transmembrane transport;plasma membrane;sodium ion transmembrane transport;calcium, potassium:sodium antiporter activity	A lipid bilayer along with all the proteins and protein complexes embedded in it an attached to it. [GOC:dos, GOC:mah, ISBN:0815316194];The component of a membrane consisting of the gene products and protein complexes having at least some part of their peptide sequence embedded in the hydrophobic region of the membrane. [GOC:dos, GOC:go_curators];The directed movement of charged atoms or small ch…	IEA	cellular_component;biological_process;molecular_function	ENSRNOG00000060687	22.4921	-0.937369	0.253468	-3.69818	0.000217152	0.0109551	10.3042	15.305	15.8901	29.389	19.4942	14.2489	19.9345	23.6236	10.5744	11.8319	53.8854	35.2115	23.6044	21.2894	29.7199	34.0826	20.9074	19.6164	14.7737	17.9448	22.8578	28.6671	21.8557	20.5718	26.7189
ENSRNOG00000018655	Adsl	protein_coding	7	q34	122157201	122192328	1	adenylosuccinate lyase [Source:RGD Symbol;Acc:1307617]	315150	GO:0004018;GO:0007584;GO:0003824;GO:0006164;GO:0005829;GO:0001666;GO:0014850;GO:0009156;GO:0016829;GO:0042594;GO:0070626;GO:0006163;GO:0006167;GO:0006189;GO:0009060;GO:0009152;GO:0044208;GO:0051262	N6-(1,2-dicarboxyethyl)AMP AMP-lyase (fumarate-forming) activity;response to nutrient;catalytic activity;purine nucleotide biosynthetic process;cytosol;response to hypoxia;response to muscle activity;ribonucleoside monophosphate biosynthetic process;lyase activity;response to starvation;(S)-2-(5-amino-1-(5-phospho-D-ribosyl)imidazole-4-carboxamido)succinate AMP-lyase (fumarate-forming) activity;p…	Catalysis of the reaction: N6-(1,2-dicarboxyethyl)AMP = fumarate + AMP. [EC:4.3.2.2];Any process that results in a change in state or activity of a cell or an organism (in terms of movement, secretion, enzyme production, gene expression, etc.) as a result of a nutrient stimulus. [GOC:go_curators];Catalysis of a biochemical reaction at physiological temperatures. In biologically catalyzed reaction…	IEA;IDA;IEP;IMP;IBA	molecular_function;biological_process;cellular_component	ENSRNOG00000018655	381.82	0.310898	0.0842635	3.68959	0.000224616	0.0112856	450.573	473.435	385.102	378.003	427.847	458.815	394.159	350.855	390.293	457.5	304.617	295.155	402.517	414.584	336.826	353.935	424.929	348.425	342.402	421.702	389.576	329.671	416.3	312.496	285.776
ENSRNOG00000020901	S1pr5	protein_coding	8	q13	22268657	22270647	-1	sphingosine-1-phosphate receptor 5 [Source:RGD Symbol;Acc:620566]	60399	GO:0016020;GO:0016021;GO:0005886;GO:0007186;GO:0004930;GO:0007165;GO:0045664;GO:0003376;GO:0038036	membrane;integral component of membrane;plasma membrane;G-protein coupled receptor signaling pathway;G-protein coupled receptor activity;signal transduction;regulation of neuron differentiation;sphingosine-1-phosphate signaling pathway;sphingosine-1-phosphate receptor activity	A lipid bilayer along with all the proteins and protein complexes embedded in it an attached to it. [GOC:dos, GOC:mah, ISBN:0815316194];The component of a membrane consisting of the gene products and protein complexes having at least some part of their peptide sequence embedded in the hydrophobic region of the membrane. [GOC:dos, GOC:go_curators];The membrane surrounding a cell that separates the…	IEA;IDA;IEP	cellular_component;biological_process;molecular_function	ENSRNOG00000020901	15.3225	-1.82761	0.495774	-3.68638	0.000227464	0.0113365	8.43068	4.08134	14.9554	7.09389	4.10405	9.49927	8.15502	15.7491	7.6905	11.8319	112.17	26.9264	11.181	1.1205	22.7853	15.7304	9.60611	4.67058	5.21425	7.85083	17.8887	25.3593	5.20375	17.633	8.13183
ENSRNOG00000018681	Nes	protein_coding	2	q34	187344056	187352969	1	nestin [Source:RGD Symbol;Acc:3162]	100910255;25491	GO:0005198;GO:0005882;GO:0019215	structural molecule activity;intermediate filament;intermediate filament binding	The action of a molecule that contributes to the structural integrity of a complex or its assembly within or outside a cell. [GOC:mah, GOC:vw];A cytoskeletal structure that forms a distinct elongated structure, characteristically 10 nm in diameter, that occurs in the cytoplasm of eukaryotic cells. Intermediate filaments form a fibrous system, composed of chemically heterogeneous subunits and invo…	IEA	molecular_function;cellular_component	ENSRNOG00000018681	116.083	-0.629237	0.170674	-3.68677	0.000227116	0.0113365	75.8761	73.464	115.905	133.77	90.289	124.44	91.5174	112.868	78.8277	95.6412	136.363	152.238	55.9052	104.206	177.329	155.993	73.4585	119.567	147.737	113.276	117.27	131.207	130.094	95.0222	199.811
ENSRNOG00000018412	Sfi1	protein_coding	14	q21	83347552	83412375	-1	SFI1 centrin binding protein [Source:RGD Symbol;Acc:1560636]	305467	GO:0005813;GO:0019902;GO:0010923	centrosome;phosphatase binding;negative regulation of phosphatase activity	A structure comprised of a core structure (in most organisms, a pair of centrioles) and peripheral material from which a microtubule-based structure, such as a spindle apparatus, is organized. Centrosomes occur close to the nucleus during interphase in many eukaryotic cells, though in animal cells it changes continually during the cell-division cycle. [GOC:mah, ISBN:0198547684];Interacting select…	IEA	cellular_component;molecular_function;biological_process	ENSRNOG00000018412	226.934	-0.359218	0.0977587	-3.67454	0.000238283	0.0118195	204.21	155.091	248.634	231.058	220.592	218.483	268.209	259.86	182.649	199.17	261.729	212.305	176.412	217.376	241.722	298.878	203.988	218.583	204.225	211.972	231.559	198.464	238.332	265.474	304.363
ENSRNOG00000018859	Pik3ip1	protein_coding	14	q21	83560541	83572473	1	phosphoinositide-3-kinase interacting protein 1 [Source:RGD Symbol;Acc:1311203]	305472	GO:0016020;GO:0016021;GO:0036313;GO:0014067;GO:0043553	membrane;integral component of membrane;phosphatidylinositol 3-kinase catalytic subunit binding;negative regulation of phosphatidylinositol 3-kinase signaling;negative regulation of phosphatidylinositol 3-kinase activity	A lipid bilayer along with all the proteins and protein complexes embedded in it an attached to it. [GOC:dos, GOC:mah, ISBN:0815316194];The component of a membrane consisting of the gene products and protein complexes having at least some part of their peptide sequence embedded in the hydrophobic region of the membrane. [GOC:dos, GOC:go_curators];Interacting selectively and non-covalently with th…	IEA	cellular_component;molecular_function;biological_process	ENSRNOG00000018859	185.31	0.397077	0.108086	3.6737	0.000239067	0.0118195	281.023	214.27	231.809	181.401	229.827	226.083	180.317	178.49	187.456	293.826	149.559	148.095	247.225	200.569	170.394	186.143	135.051	147.59	156.427	197.392	136.153	133.412	159.235	133.227	127.786
ENSRNOG00000013463	Kcnj8	protein_coding	4	q44	176782498	176789304	-1	potassium voltage-gated channel subfamily J member 8 [Source:RGD Symbol;Acc:2960]	25472	GO:0016020;GO:0016021;GO:0006811;GO:0005515;GO:0006813;GO:0005739;GO:0005244;GO:0034765;GO:0043231;GO:0005242;GO:0005524;GO:0042383;GO:0001822;GO:0010107;GO:0017098;GO:0015272;GO:0008282;GO:1902282;GO:0007507;GO:0032496;GO:0043330;GO:0051607;GO:0098915;GO:1990573;GO:0030016	membrane;integral component of membrane;ion transport;protein binding;potassium ion transport;mitochondrion;voltage-gated ion channel activity;regulation of ion transmembrane transport;intracellular membrane-bounded organelle;inward rectifier potassium channel activity;ATP binding;sarcolemma;kidney development;potassium ion import;sulfonylurea receptor binding;ATP-activated inward rectifier potas…	A lipid bilayer along with all the proteins and protein complexes embedded in it an attached to it. [GOC:dos, GOC:mah, ISBN:0815316194];The component of a membrane consisting of the gene products and protein complexes having at least some part of their peptide sequence embedded in the hydrophobic region of the membrane. [GOC:dos, GOC:go_curators];The directed movement of charged atoms or small ch…	IEA;IPI;IDA;IEP;IMP	cellular_component;biological_process;molecular_function	ENSRNOG00000013463	29.8502	-0.764419	0.208187	-3.67178	0.000240864	0.0118609	28.1023	28.5694	24.3026	46.617	17.4422	16.1488	28.9956	48.1222	16.3423	17.7479	23.0937	45.5678	16.1504	32.4944	25.7573	58.9891	32.2087	33.6282	33.8926	14.5801	52.6723	13.231	22.8965	30.3679	38.3358
ENSRNOG00000059622	Pigb	protein_coding	8	q24	79691407	79715284	-1	phosphatidylinositol glycan anchor biosynthesis, class B [Source:RGD Symbol;Acc:1307251]	315807	GO:0016020;GO:0016021;GO:0016757;GO:0005783;GO:0005789;GO:0000030;GO:0006506;GO:0097502	membrane;integral component of membrane;transferase activity, transferring glycosyl groups;endoplasmic reticulum;endoplasmic reticulum membrane;mannosyltransferase activity;GPI anchor biosynthetic process;mannosylation	A lipid bilayer along with all the proteins and protein complexes embedded in it an attached to it. [GOC:dos, GOC:mah, ISBN:0815316194];The component of a membrane consisting of the gene products and protein complexes having at least some part of their peptide sequence embedded in the hydrophobic region of the membrane. [GOC:dos, GOC:go_curators];Catalysis of the transfer of a glycosyl group from…	IEA;IBA	cellular_component;molecular_function;biological_process	ENSRNOG00000059622	30.064	-0.668108	0.182118	-3.66855	0.00024393	0.0119391	31.8492	19.3863	27.1067	36.4829	19.4942	18.9985	41.6812	34.123	26.9168	15.7759	38.4896	44.5322	29.8161	21.2894	33.6826	34.0826	32.7738	33.6282	25.2022	26.9171	27.8269	27.5645	41.63	33.3067	29.0423
ENSRNOG00000000477	Daxx	protein_coding	20	p12	5480103	5485926	-1	death-domain associated protein [Source:RGD Symbol;Acc:621227]	140926	GO:1903508;GO:0032147;GO:0002039;GO:0003713;GO:0003714;GO:0019899;GO:0019901;GO:0030295;GO:0031625;GO:0032183;GO:0042393;GO:0046982;GO:0047485;GO:0050681;GO:0001934;GO:0006334;GO:0006338;GO:0006355;GO:0030521;GO:0031396;GO:0034605;GO:0034620;GO:0045860;GO:0045892;GO:0071276;GO:0071280;GO:0072738;GO:1901216;GO:1903936;GO:0000775;GO:0005634;GO:0016604;GO:0016605	positive regulation of nucleic acid-templated transcription;activation of protein kinase activity;p53 binding;transcription coactivator activity;transcription corepressor activity;enzyme binding;protein kinase binding;protein kinase activator activity;ubiquitin protein ligase binding;SUMO binding;histone binding;protein heterodimerization activity;protein N-terminus binding;androgen receptor bind…	Any process that activates or increases the frequency, rate or extent of nucleic acid-templated transcription. [GO_REF:0000058, GOC:pr, GOC:TermGenie, GOC:txnOH, GOC:vw];Any process that initiates the activity of an inactive protein kinase. [GOC:mah];Interacting selectively and non-covalently with one of the p53 family of proteins. [GOC:hjd];Interacting selectively and non-covalently with an acti…	IEA	biological_process;molecular_function;cellular_component	ENSRNOG00000000477	408.759	0.246265	0.0671373	3.66807	0.000244384	0.0119391	419.661	533.635	361.734	422.593	423.743	441.716	407.751	410.351	422.978	434.823	377.198	314.832	441.03	467.247	370.509	347.38	364.467	367.108	404.104	445.254	411.44	381.492	388.199	418.293	441.442
ENSRNOG00000032948	Tyk2	protein_coding	8	q13	22124560	22150005	-1	tyrosine kinase 2 [Source:RGD Symbol;Acc:2320469]	100361294	GO:0016020;GO:0000166;GO:0004672;GO:0005524;GO:0016301;GO:0016740;GO:0006468;GO:0016310;GO:0035556;GO:0005856;GO:0004713;GO:0004715;GO:0007169;GO:0045087;GO:0030154;GO:0042127;GO:0016477;GO:0038083;GO:0031234;GO:0005131;GO:0031702;GO:0005634;GO:0005737	membrane;nucleotide binding;protein kinase activity;ATP binding;kinase activity;transferase activity;protein phosphorylation;phosphorylation;intracellular signal transduction;cytoskeleton;protein tyrosine kinase activity;non-membrane spanning protein tyrosine kinase activity;transmembrane receptor protein tyrosine kinase signaling pathway;innate immune response;cell differentiation;regulation of …	A lipid bilayer along with all the proteins and protein complexes embedded in it an attached to it. [GOC:dos, GOC:mah, ISBN:0815316194];Interacting selectively and non-covalently with a nucleotide, any compound consisting of a nucleoside that is esterified with (ortho)phosphate or an oligophosphate at any hydroxyl group on the ribose or deoxyribose. [GOC:mah, ISBN:0198547684];Catalysis of the pho…	IEA;IBA;IPI	cellular_component;molecular_function;biological_process	ENSRNOG00000032948	728.126	0.240929	0.0658291	3.65992	0.00025229	0.0122768	750.331	766.271	612.238	667.839	786.951	778.94	723.078	660.587	761.36	878.519	757.694	616.201	811.247	748.492	634.025	642.326	847.598	738.886	710.007	808.636	657.907	607.521	757.665	706.299	772.524
ENSRNOG00000008652	Phip	protein_coding	8	q31	90392143	90483077	-1	pleckstrin homology domain interacting protein [Source:RGD Symbol;Acc:1564964]	315843	GO:0005634;GO:0006357;GO:0008360;GO:0007010;GO:0005158;GO:0008286;GO:0070577;GO:0022604;GO:0045944;GO:2001237	nucleus;regulation of transcription by RNA polymerase II;regulation of cell shape;cytoskeleton organization;insulin receptor binding;insulin receptor signaling pathway;lysine-acetylated histone binding;regulation of cell morphogenesis;positive regulation of transcription by RNA polymerase II;negative regulation of extrinsic apoptotic signaling pathway	A membrane-bounded organelle of eukaryotic cells in which chromosomes are housed and replicated. In most cells, the nucleus contains all of the cell's chromosomes except the organellar chromosomes, and is the site of RNA synthesis and processing. In some species, or in specialized cell types, RNA metabolism or DNA replication may be absent. [GOC:go_curators];Any process that modulates the frequen…	IBA;IEA	cellular_component;biological_process;molecular_function	ENSRNOG00000008652	2051.67	0.18374	0.0502756	3.65465	0.000257531	0.0124827	2329.68	2280.45	2027.39	2145.39	2470.64	2253.23	2083.15	1880.27	2338.87	2235.24	1888.19	1933.53	2111.97	2113.26	1988.26	2025.29	1555.62	1907.47	2017.91	2035.61	1997.57	2043.08	1982.63	1760.36	1886.58
ENSRNOG00000015560	Emsy	protein_coding	1	q32	163545326	163611299	-1	EMSY BRCA2-interacting transcriptional repressor [Source:RGD Symbol;Acc:1310712]	361607	GO:0006355;GO:0042803;GO:0005654	regulation of transcription, DNA-templated;protein homodimerization activity;nucleoplasm	Any process that modulates the frequency, rate or extent of cellular DNA-templated transcription. [GOC:go_curators, GOC:txnOH];Interacting selectively and non-covalently with an identical protein to form a homodimer. [GOC:jl];That part of the nuclear content other than the chromosomes or the nucleolus. [GOC:ma, ISBN:0124325653]	IEA	biological_process;molecular_function;cellular_component	ENSRNOG00000015560	469.739	0.283896	0.0777852	3.64975	0.000262499	0.0126738	532.07	568.326	508.484	516.841	585.853	482.563	492.926	379.728	517.186	529.478	360.702	390.433	531.721	509.826	391.312	454.871	423.234	434.364	386.723	520.398	445.23	438.827	503.723	387.926	450.736
ENSRNOG00000008314	Orc3	protein_coding	5	q21	50020815	50075454	-1	origin recognition complex, subunit 3 [Source:RGD Symbol;Acc:1308457]	313138	GO:0003677;GO:0006260;GO:0005664;GO:0061351;GO:0000808;GO:0005654;GO:0016604	DNA binding;DNA replication;nuclear origin of replication recognition complex;neural precursor cell proliferation;origin recognition complex;nucleoplasm;nuclear body	Any molecular function by which a gene product interacts selectively and non-covalently with DNA (deoxyribonucleic acid). [GOC:dph, GOC:jl, GOC:tb, GOC:vw];The cellular metabolic process in which a cell duplicates one or more molecules of DNA. DNA replication begins when specific sequences, known as origins of replication, are recognized and bound by initiation proteins, and ends when the origina…	IEA	molecular_function;biological_process;cellular_component	ENSRNOG00000008314	150.366	-0.372337	0.102146	-3.64513	0.000267258	0.0128534	145.195	135.704	183.204	168.227	137.486	131.09	164.006	181.115	183.611	114.375	205.644	163.63	122.991	132.219	149.59	216.293	122.619	128.908	130.356	108.79	155.035	162.079	139.46	138.125	139.403
ENSRNOG00000028904	Vps9d1	protein_coding	19	q12	56040529	56054142	-1	VPS9 domain containing 1 [Source:RGD Symbol;Acc:1565149]	307923						ENSRNOG00000028904	480.377	0.354928	0.0975039	3.64014	0.000272491	0.0130542	511.461	611.18	399.123	455.022	550.968	588.955	521.015	476.847	508.535	619.203	359.602	402.861	591.353	472.85	419.051	447.006	584.277	465.19	367.605	459.834	429.329	455.365	449.604	349.721	513.467
ENSRNOG00000005616	Ncoa3	protein_coding	3	q42	162692185	162787548	1	nuclear receptor coactivator 3 [Source:RGD Symbol;Acc:620109]	84584	GO:0005634;GO:0006351;GO:0006355;GO:0046983;GO:0003713;GO:0030374;GO:0035257;GO:0016573;GO:0004402;GO:0016922;GO:0046982;GO:0047485;GO:0097718;GO:0010628;GO:0045618;GO:0045944;GO:0071392;GO:2001141;GO:0000790;GO:0005654;GO:0005737;GO:0005829;GO:0032991	nucleus;transcription, DNA-templated;regulation of transcription, DNA-templated;protein dimerization activity;transcription coactivator activity;ligand-dependent nuclear receptor transcription coactivator activity;nuclear hormone receptor binding;histone acetylation;histone acetyltransferase activity;ligand-dependent nuclear receptor binding;protein heterodimerization activity;protein N-terminus …	A membrane-bounded organelle of eukaryotic cells in which chromosomes are housed and replicated. In most cells, the nucleus contains all of the cell's chromosomes except the organellar chromosomes, and is the site of RNA synthesis and processing. In some species, or in specialized cell types, RNA metabolism or DNA replication may be absent. [GOC:go_curators];The cellular synthesis of RNA on a tem…	IEA	cellular_component;biological_process;molecular_function	ENSRNOG00000005616	4143.58	0.374285	0.102937	3.63607	0.000276826	0.0132107	5501.49	5272.07	4901.64	4399.22	6619.83	5049.81	4158.15	3743.91	4860.4	4630.22	2905.41	3270.53	3984.18	3833.22	3578.28	3697.96	3936.24	3589.81	3822.91	3851.39	3699.98	3533.77	3787.29	3231.73	3730.19
ENSRNOG00000015911	Lrp5	protein_coding	1	q43	218816841	218920094	-1	LDL receptor related protein 5 [Source:RGD Symbol;Acc:1309329]	293649	GO:0016020;GO:0016021;GO:0005886;GO:0007275;GO:0003674;GO:0005575;GO:0009314;GO:0016055;GO:0043434;GO:0017147;GO:0042813;GO:0071936;GO:0044332;GO:0060070;GO:0043235;GO:0042632;GO:0001702;GO:0001944;GO:0002053;GO:0002076;GO:0006007;GO:0008203;GO:0008217;GO:0008284;GO:0009952;GO:0033690;GO:0035019;GO:0035108;GO:0035426;GO:0042074;GO:0042733;GO:0042981;GO:0045600;GO:0045668;GO:0045669;GO:0045840;GO:…	membrane;integral component of membrane;plasma membrane;multicellular organism development;molecular_function;cellular_component;response to radiation;Wnt signaling pathway;response to peptide hormone;Wnt-protein binding;Wnt-activated receptor activity;coreceptor activity involved in Wnt signaling pathway;Wnt signaling pathway involved in dorsal/ventral axis specification;canonical Wnt signaling …	A lipid bilayer along with all the proteins and protein complexes embedded in it an attached to it. [GOC:dos, GOC:mah, ISBN:0815316194];The component of a membrane consisting of the gene products and protein complexes having at least some part of their peptide sequence embedded in the hydrophobic region of the membrane. [GOC:dos, GOC:go_curators];The membrane surrounding a cell that separates the…	IEA;ND;IBA;IEP	cellular_component;biological_process;molecular_function	ENSRNOG00000015911	603.871	0.349311	0.0961705	3.63221	0.000281009	0.0133587	577.033	686.685	547.742	632.37	673.064	678.248	566.321	521.47	705.604	708.928	358.503	463.963	715.587	686.864	586.473	585.958	752.667	549.26	579.651	703.21	532.686	606.419	581.779	514.295	582.007
ENSRNOG00000014783	Pgghg	protein_coding	1	q41	213737788	213742637	1	protein-glucosylgalactosylhydroxylysine glucosidase [Source:RGD Symbol;Acc:1306015]	309103	GO:0003824;GO:0005975;GO:0016787;GO:0047402;GO:0005618;GO:0005829	catalytic activity;carbohydrate metabolic process;hydrolase activity;protein-glucosylgalactosylhydroxylysine glucosidase activity;cell wall;cytosol	Catalysis of a biochemical reaction at physiological temperatures. In biologically catalyzed reactions, the reactants are known as substrates, and the catalysts are naturally occurring macromolecular substances known as enzymes. Enzymes possess specific binding sites for substrates, and are usually composed wholly or largely of protein, but RNA that has catalytic activity (ribozyme) is often also…	IEA;IBA	molecular_function;biological_process;cellular_component	ENSRNOG00000014783	490.279	-0.270293	0.074491	-3.62854	0.000285033	0.0134981	499.284	462.211	552.416	478.331	490.434	435.067	511.048	594.091	522.954	377.635	553.15	512.638	417.426	431.391	573.595	612.176	564.5	475.465	454.509	419.459	438.273	388.108	393.403	516.254	583.168
ENSRNOG00000017093	Pxdc1	protein_coding	17	p12	30965942	30994410	1	PX domain containing 1 [Source:RGD Symbol;Acc:1311307]	361238	GO:0035091	phosphatidylinositol binding	Interacting selectively and non-covalently with any inositol-containing glycerophospholipid, i.e. phosphatidylinositol (PtdIns) and its phosphorylated derivatives. [GOC:bf, ISBN:0198506732, PMID:11395417]	IEA	molecular_function	ENSRNOG00000017093	86.4548	0.505527	0.13938	3.62696	0.000286775	0.0135288	82.4333	87.7487	47.6704	65.8718	91.315	83.5936	49.8362	58.6216	96.1313	100.571	76.9791	77.6724	93.1753	101.965	77.2718	66.8543	114.143	104.621	101.678	123.37	64.5981	81.5909	116.564	114.614	82.48
ENSRNOG00000012269	Lpcat3	protein_coding	4	q42	157181795	157222996	1	lysophosphatidylcholine acyltransferase 3 [Source:RGD Symbol;Acc:1310223]	362434	GO:0016020;GO:0016021;GO:0016740;GO:0003674;GO:0008150;GO:0005575;GO:0006629;GO:0016746;GO:0005783;GO:0005789;GO:0008654;GO:0047184;GO:0006644;GO:0097006	membrane;integral component of membrane;transferase activity;molecular_function;biological_process;cellular_component;lipid metabolic process;transferase activity, transferring acyl groups;endoplasmic reticulum;endoplasmic reticulum membrane;phospholipid biosynthetic process;1-acylglycerophosphocholine O-acyltransferase activity;phospholipid metabolic process;regulation of plasma lipoprotein part…	A lipid bilayer along with all the proteins and protein complexes embedded in it an attached to it. [GOC:dos, GOC:mah, ISBN:0815316194];The component of a membrane consisting of the gene products and protein complexes having at least some part of their peptide sequence embedded in the hydrophobic region of the membrane. [GOC:dos, GOC:go_curators];Catalysis of the transfer of a group, e.g. a methy…	IEA;ND	cellular_component;molecular_function;biological_process	ENSRNOG00000012269	329.314	-0.259723	0.0716987	-3.62242	0.000291854	0.0136841	281.959	318.344	308.456	340.507	270.867	313.476	335.262	328.106	264.361	306.644	416.787	363.507	318.038	277.883	348.714	378.841	392.72	360.569	323.283	298.332	321.997	295.491	343.447	360.496	364.771
ENSRNOG00000050210	RT1-CE10	protein_coding	20	p12	154074	157861	-1	RT1 class I, locus CE10 [Source:RGD Symbol;Acc:1359292]	414792	GO:0016020;GO:0016021;GO:0002376;GO:0006955;GO:0019882;GO:0005886;GO:0005102;GO:0002474;GO:0042612;GO:0042605	membrane;integral component of membrane;immune system process;immune response;antigen processing and presentation;plasma membrane;signaling receptor binding;antigen processing and presentation of peptide antigen via MHC class I;MHC class I protein complex;peptide antigen binding	A lipid bilayer along with all the proteins and protein complexes embedded in it an attached to it. [GOC:dos, GOC:mah, ISBN:0815316194];The component of a membrane consisting of the gene products and protein complexes having at least some part of their peptide sequence embedded in the hydrophobic region of the membrane. [GOC:dos, GOC:go_curators];Any process involved in the development or functio…	IEA;IBA	cellular_component;biological_process;molecular_function	ENSRNOG00000050210	1992.61	0.432247	0.119338	3.62205	0.000292281	0.0136841	2557.31	1702.94	1100.16	1352.91	1881.71	1423.94	1389.98	1330.8	1500.61	2322.01	1642.95	1780.25	2371.62	2398.98	1782.21	1607.13	2195.84	2224.13	2386.39	2964.25	2226.15	2252.57	2941.16	2088.53	2390.76
ENSRNOG00000008124	Ints8	protein_coding	5	q13	24445886	24493670	-1	integrator complex subunit 8 [Source:RGD Symbol;Acc:1310592]		GO:0034472;GO:0016180;GO:0032039	snRNA 3'-end processing;snRNA processing;integrator complex	Any process involved in forming the mature 3' end of an snRNA molecule. [GOC:mah];Any process involved in the conversion of a primary small nuclear RNA (snRNA) transcript into a mature snRNA molecule. [GOC:jl];A protein complex that stably associates with the C-terminus of RNA polymerase II and mediates 3'-end processing of small nuclear RNAs generated by RNA polymerase II. [PMID:16239144]	IEA	biological_process;cellular_component	ENSRNOG00000008124	520.049	0.211095	0.058316	3.61984	0.000294783	0.0137491	539.564	606.078	527.179	525.961	628.945	566.157	502.893	505.721	587.362	614.273	424.485	495.032	562.779	498.621	493.351	502.063	460.528	496.016	497.961	570.868	501.877	513.802	537.027	416.334	426.34
ENSRNOG00000016326	Cx3cl1	protein_coding	19	p13	10644244	10653800	-1	C-X3-C motif chemokine ligand 1 [Source:RGD Symbol;Acc:620458]	89808	GO:0016020;GO:0016021;GO:0006955;GO:0005576;GO:0008009;GO:0019221;GO:0060326;GO:0005178;GO:0031737;GO:0042056;GO:0045237;GO:0002523;GO:0006935;GO:0007155;GO:0030336;GO:0030593;GO:0031664;GO:0032233;GO:0032914;GO:0033622;GO:0042060;GO:0043410;GO:0045766;GO:0048246;GO:0048247;GO:0050729;GO:0050902;GO:0051041;GO:0051092;GO:0051281;GO:0051897;GO:0060055;GO:0061518;GO:0110091;GO:1903721;GO:1904468;GO:…	membrane;integral component of membrane;immune response;extracellular region;chemokine activity;cytokine-mediated signaling pathway;cell chemotaxis;integrin binding;CX3C chemokine receptor binding;chemoattractant activity;CXCR1 chemokine receptor binding;leukocyte migration involved in inflammatory response;chemotaxis;cell adhesion;negative regulation of cell migration;neutrophil chemotaxis;regul…	A lipid bilayer along with all the proteins and protein complexes embedded in it an attached to it. [GOC:dos, GOC:mah, ISBN:0815316194];The component of a membrane consisting of the gene products and protein complexes having at least some part of their peptide sequence embedded in the hydrophobic region of the membrane. [GOC:dos, GOC:go_curators];Any immune system process that functions in the ca…	IEA	cellular_component;biological_process;molecular_function	ENSRNOG00000016326	26.5489	-0.978111	0.270361	-3.61779	0.00029713	0.0138065	27.1655	6.122	35.5191	27.3621	16.4162	16.1488	43.4934	39.3727	11.5358	9.85992	17.5952	22.7839	21.1197	25.7714	27.7386	49.813	46.9004	47.6399	43.4521	15.7017	35.7774	8.82063	6.24449	32.3271	29.0423
ENSRNOG00000010417	Nol4l	protein_coding	3	q41	148909826	148932878	-1	nucleolar protein 4-like [Source:RGD Symbol;Acc:1563510]	362240	GO:0005654;GO:0005829	nucleoplasm;cytosol	That part of the nuclear content other than the chromosomes or the nucleolus. [GOC:ma, ISBN:0124325653];The part of the cytoplasm that does not contain organelles but which does contain other particulate matter, such as protein complexes. [GOC:hjd, GOC:jl]	IEA	cellular_component	ENSRNOG00000010417	237.854	0.401876	0.111119	3.61663	0.000298467	0.0138167	199.526	254.063	165.444	246.259	247.269	237.482	243.744	208.238	277.819	281.008	136.363	200.913	283.253	270.04	185.254	161.237	280.837	244.738	248.546	291.602	238.516	272.337	251.861	208.657	311.333
ENSRNOG00000043094	Oxct1	protein_coding	2	q16	53859737	54007756	1	3-oxoacid CoA transferase 1 [Source:RGD Symbol;Acc:1584008]	690163	GO:0016740;GO:0007584;GO:0008152;GO:0007420;GO:0042493;GO:0005739;GO:0045471;GO:0005759;GO:0014823;GO:0007507;GO:0009725;GO:0042803;GO:0008260;GO:0008410;GO:0035774;GO:0042182;GO:0042594;GO:0046950;GO:0046952;GO:0060612;GO:0005654	transferase activity;response to nutrient;metabolic process;brain development;response to drug;mitochondrion;response to ethanol;mitochondrial matrix;response to activity;heart development;response to hormone;protein homodimerization activity;3-oxoacid CoA-transferase activity;CoA-transferase activity;positive regulation of insulin secretion involved in cellular response to glucose stimulus;keton…	Catalysis of the transfer of a group, e.g. a methyl group, glycosyl group, acyl group, phosphorus-containing, or other groups, from one compound (generally regarded as the donor) to another compound (generally regarded as the acceptor). Transferase is the systematic name for any enzyme of EC class 2. [ISBN:0198506732];Any process that results in a change in state or activity of a cell or an organ…	IEA;IEP;IDA;IMP	molecular_function;biological_process;cellular_component	ENSRNOG00000043094	817.785	0.246438	0.0682013	3.61339	0.00030222	0.0139382	751.267	952.992	789.833	733.711	970.607	1040.17	695.895	671.961	916.131	797.668	717.005	847.147	817.458	863.903	750.924	791.765	731.759	738.886	816.03	795.177	771.202	891.987	956.448	805.239	829.447
ENSRNOG00000018342	Ctif	protein_coding	18	q12.2	71463486	71829881	-1	cap binding complex dependent translation initiation factor [Source:RGD Symbol;Acc:1311887]	364900	GO:0003723;GO:0000184;GO:0006446;GO:0005829;GO:0048471	RNA binding;nuclear-transcribed mRNA catabolic process, nonsense-mediated decay;regulation of translational initiation;cytosol;perinuclear region of cytoplasm	Interacting selectively and non-covalently with an RNA molecule or a portion thereof. [GOC:jl, GOC:mah];The nonsense-mediated decay pathway for nuclear-transcribed mRNAs degrades mRNAs in which an amino-acid codon has changed to a nonsense codon; this prevents the translation of such mRNAs into truncated, and potentially harmful, proteins. [GOC:krc, GOC:ma, PMID:10025395];Any process that modulat…	IEA	molecular_function;biological_process;cellular_component	ENSRNOG00000018342	311.113	0.300101	0.0831277	3.61012	0.000306051	0.0140624	281.023	300.999	250.503	293.89	339.61	353.373	314.421	319.357	359.531	360.873	219.94	303.44	400.033	396.656	282.339	279.215	295.529	326.007	296.343	365.624	284.232	302.107	304.939	240.004	307.848
ENSRNOG00000019834	Hsp90ab1	protein_coding	9	q12	17817721	17823243	1	heat shock protein 90 alpha family class B member 1 [Source:RGD Symbol;Acc:1303075]	301252	GO:0005524;GO:0051082;GO:0006457;GO:0006950;GO:0016020;GO:0005634;GO:0005737;GO:0000166;GO:0005576;GO:0005886;GO:0005515;GO:0005829;GO:0042493;GO:0071407;GO:0009986;GO:0035690;GO:0042220;GO:0009651;GO:0016324;GO:0008144;GO:0019901;GO:0045793;GO:0031526;GO:0043524;GO:0005525;GO:0016323;GO:0046983;GO:0016234;GO:0044325;GO:0042470;GO:0006986;GO:0061684;GO:0005765;GO:0033160;GO:0002134;GO:0002135;GO:…	ATP binding;unfolded protein binding;protein folding;response to stress;membrane;nucleus;cytoplasm;nucleotide binding;extracellular region;plasma membrane;protein binding;cytosol;response to drug;cellular response to organic cyclic compound;cell surface;cellular response to drug;response to cocaine;response to salt stress;apical plasma membrane;drug binding;protein kinase binding;positive regulat…	Interacting selectively and non-covalently with ATP, adenosine 5'-triphosphate, a universally important coenzyme and enzyme regulator. [ISBN:0198506732];Interacting selectively and non-covalently with an unfolded protein. [GOC:ai];The process of assisting in the covalent and noncovalent assembly of single chain polypeptides or multisubunit complexes into the correct tertiary structure. [GOC:go_cu…	IEA;ISS;IPI;IDA;TAS;IEP;IMP;NAS	molecular_function;biological_process;cellular_component	ENSRNOG00000019834	30007.4	0.303824	0.0843252	3.603	0.000314565	0.0144001	29228.2	34577.1	29553.8	29620	29443.5	31500.5	26140.5	24042.7	37919.9	40415.8	26015.6	29280.4	35364.4	33640.7	30711.6	24660.1	26141.6	29614.3	27725.9	35308.6	35633.3	27568.9	28494.7	23385.3	24198
ENSRNOG00000053635	Zkscan8	protein_coding	17	p11	45078556	45097013	1	zinc finger with KRAB and SCAN domains 8 [Source:RGD Symbol;Acc:1308983]	306974	GO:0005634;GO:0046872;GO:0006351;GO:0006355;GO:0003676;GO:0005622;GO:0003700	nucleus;metal ion binding;transcription, DNA-templated;regulation of transcription, DNA-templated;nucleic acid binding;intracellular;DNA binding transcription factor activity	A membrane-bounded organelle of eukaryotic cells in which chromosomes are housed and replicated. In most cells, the nucleus contains all of the cell's chromosomes except the organellar chromosomes, and is the site of RNA synthesis and processing. In some species, or in specialized cell types, RNA metabolism or DNA replication may be absent. [GOC:go_curators];Interacting selectively and non-covale…	IEA	cellular_component;molecular_function;biological_process	ENSRNOG00000053635	136.18	-0.426361	0.118367	-3.60202	0.000315756	0.0144013	119.903	136.725	181.334	160.119	105.679	118.741	194.814	181.115	101.899	112.403	97.8734	194.699	137.9	157.99	152.562	162.548	114.143	142.92	112.975	111.033	133.171	111.36	115.523	133.227	113.846
ENSRNOG00000000236	Zfp207	protein_coding	10	q26	67762995	67774787	1	zinc finger protein 207 [Source:RGD Symbol;Acc:1308121]	303763	GO:0003676;GO:0005634;GO:0090307;GO:0008017;GO:0007094;GO:0000776;GO:0008201;GO:0000070;GO:0008608;GO:0050821;GO:0051983;GO:0005654;GO:0005730;GO:1990047	nucleic acid binding;nucleus;mitotic spindle assembly;microtubule binding;mitotic spindle assembly checkpoint;kinetochore;heparin binding;mitotic sister chromatid segregation;attachment of spindle microtubules to kinetochore;protein stabilization;regulation of chromosome segregation;nucleoplasm;nucleolus;spindle matrix	Interacting selectively and non-covalently with any nucleic acid. [GOC:jl];A membrane-bounded organelle of eukaryotic cells in which chromosomes are housed and replicated. In most cells, the nucleus contains all of the cell's chromosomes except the organellar chromosomes, and is the site of RNA synthesis and processing. In some species, or in specialized cell types, RNA metabolism or DNA replicat…	IEA;IBA	molecular_function;cellular_component;biological_process	ENSRNOG00000000236	691.355	0.196002	0.0544655	3.59865	0.000319868	0.0145352	799.041	751.986	587	678.987	723.338	773.241	683.209	635.213	680.61	723.718	620.232	679.375	751.614	717.118	642.941	642.326	539.637	724.874	665.686	744.708	698.653	722.189	728.524	674.951	694.691
ENSRNOG00000010750	Twistnb	protein_coding	6	q16	52751106	52768574	1	TWIST neighbor [Source:RGD Symbol;Acc:1307824]	362728	GO:0003674;GO:0008150;GO:0005575;GO:0006351;GO:0001054;GO:0003899;GO:0006360;GO:0005736;GO:1990830	molecular_function;biological_process;cellular_component;transcription, DNA-templated;RNA polymerase I activity;DNA-directed 5'-3' RNA polymerase activity;transcription by RNA polymerase I;DNA-directed RNA polymerase I complex;cellular response to leukemia inhibitory factor	A molecular process that can be carried out by the action of a single macromolecular machine, usually via direct physical interactions with other molecular entities. Function in this sense denotes an action, or activity, that a gene product (or a complex) performs. These actions are described from two distinct but related perspectives: (1) biochemical activity, and (2) role as a component in a la…	ND;IEA;IBA	molecular_function;biological_process;cellular_component	ENSRNOG00000010750	111.639	-0.4187	0.116734	-3.5868	0.000334766	0.0151564	78.6864	86.7284	111.231	145.931	109.783	101.642	98.7663	150.491	79.789	108.459	130.864	102.528	88.206	99.7242	113.926	155.993	93.8008	117.699	117.321	97.5746	114.289	125.694	108.238	129.309	124.301
ENSRNOG00000019528	Plekhg6	protein_coding	4	q42	157878182	157894448	-1	pleckstrin homology and RhoGEF domain containing G6 [Source:RGD Symbol;Acc:2318544]	100362241	GO:0005089;GO:0035023;GO:0005813;GO:0030054	Rho guanyl-nucleotide exchange factor activity;regulation of Rho protein signal transduction;centrosome;cell junction	Stimulates the exchange of guanyl nucleotides associated with a GTPase of the Rho family. Under normal cellular physiological conditions, the concentration of GTP is higher than that of GDP, favoring the replacement of GDP by GTP in association with the GTPase. [GOC:mah];Any process that modulates the frequency, rate or extent of Rho protein signal transduction. [GOC:bf];A structure comprised of …	IEA	molecular_function;biological_process;cellular_component	ENSRNOG00000019528	126.523	-0.416001	0.116082	-3.58369	0.000338778	0.0152821	92.7375	90.8097	129.925	131.744	92.341	92.1429	156.758	174.99	123.048	108.459	105.571	135.668	122.991	131.098	148.6	150.75	139.006	107.423	136.44	104.304	139.134	115.771	126.971	139.105	167.283
ENSRNOG00000021199	Fcgr1a	protein_coding	2	q34	198430530	198458041	-1	Fc fragment of IgG receptor Ia [Source:RGD Symbol;Acc:1309912]	295279	GO:0016020;GO:0016021;GO:0005515;GO:0032355;GO:0031774;GO:0060100;GO:0071871;GO:0045121	membrane;integral component of membrane;protein binding;response to estradiol;leukotriene receptor binding;positive regulation of phagocytosis, engulfment;response to epinephrine;membrane raft	A lipid bilayer along with all the proteins and protein complexes embedded in it an attached to it. [GOC:dos, GOC:mah, ISBN:0815316194];The component of a membrane consisting of the gene products and protein complexes having at least some part of their peptide sequence embedded in the hydrophobic region of the membrane. [GOC:dos, GOC:go_curators];Interacting selectively and non-covalently with an…	IEA;IPI;IEP;IMP;IDA	cellular_component;molecular_function;biological_process	ENSRNOG00000021199	476.628	-0.409275	0.114271	-3.58161	0.000341481	0.0153141	481.486	427.52	459.879	437.794	414.509	444.566	483.864	484.722	411.442	389.467	850.069	577.883	342.885	308.137	472.547	524.348	489.911	496.95	485.794	342.072	499.89	506.084	445.441	606.379	532.054
ENSRNOG00000021144	Cebpg	protein_coding	1	q21	91287917	91296656	-1	CCAAT/enhancer binding protein gamma [Source:RGD Symbol;Acc:2330]	25301	GO:0005634;GO:0003677;GO:0006351;GO:0006355;GO:0003700;GO:0005515;GO:0003690;GO:0046982;GO:0006357;GO:0045739;GO:0008134;GO:0000978;GO:0042803;GO:0006955;GO:0016071;GO:0030183;GO:0042267;GO:0043353;GO:0043433;GO:0045078;GO:0043565;GO:0044377;GO:0001889	nucleus;DNA binding;transcription, DNA-templated;regulation of transcription, DNA-templated;DNA binding transcription factor activity;protein binding;double-stranded DNA binding;protein heterodimerization activity;regulation of transcription by RNA polymerase II;positive regulation of DNA repair;transcription factor binding;RNA polymerase II proximal promoter sequence-specific DNA binding;protein…	A membrane-bounded organelle of eukaryotic cells in which chromosomes are housed and replicated. In most cells, the nucleus contains all of the cell's chromosomes except the organellar chromosomes, and is the site of RNA synthesis and processing. In some species, or in specialized cell types, RNA metabolism or DNA replication may be absent. [GOC:go_curators];Any molecular function by which a gene…	IEA;ISS;IDA;IPI;IEP	cellular_component;molecular_function;biological_process	ENSRNOG00000021144	2020.82	0.223119	0.062302	3.58124	0.000341964	0.0153141	2161.06	2152.9	2036.74	1969.06	2510.65	2290.27	2116.68	2033.38	2006.26	2306.24	1459.3	1783.36	2205.15	2132.3	1821.83	1999.07	1717.8	1992.47	1971.86	2116.36	1960.8	1990.16	2057.56	1899.46	1829.66
ENSRNOG00000019598	Vegfa	protein_coding	9	q12	17340341	17355681	1	vascular endothelial growth factor A [Source:RGD Symbol;Acc:619991]	83785	GO:0016020;GO:0010469;GO:0008201;GO:0008083	membrane;regulation of signaling receptor activity;heparin binding;growth factor activity	A lipid bilayer along with all the proteins and protein complexes embedded in it an attached to it. [GOC:dos, GOC:mah, ISBN:0815316194];Any process that modulates the frequency, rate or extent of a signaling receptor activity. Receptor activity is when a molecule combines with an extracellular or intracellular messenger to initiate a change in cell activity. [GOC:dph, GOC:tb];Interacting selectiv…	IEA	cellular_component;biological_process;molecular_function	ENSRNOG00000019598	69.2017	-1.31638	0.368	-3.57711	0.000347417	0.0153843	58.078	35.7117	53.2787	37.4963	26.6763	48.4463	44.3995	48.1222	29.8007	46.3416	411.288	125.311	40.9972	43.6994	85.1972	52.4348	46.9004	37.3647	57.3567	79.6299	63.6043	95.9244	57.2412	48.9805	55.7611
ENSRNOG00000042501	Tmem250	protein_coding	3	p13	3590783	3594475	-1	transmembrane protein 250 [Source:RGD Symbol;Acc:1564379]	499758	GO:0016020;GO:0016021;GO:0008284;GO:0048524;GO:0005634;GO:0005654;GO:0005737	membrane;integral component of membrane;positive regulation of cell proliferation;positive regulation of viral process;nucleus;nucleoplasm;cytoplasm	A lipid bilayer along with all the proteins and protein complexes embedded in it an attached to it. [GOC:dos, GOC:mah, ISBN:0815316194];The component of a membrane consisting of the gene products and protein complexes having at least some part of their peptide sequence embedded in the hydrophobic region of the membrane. [GOC:dos, GOC:go_curators];Any process that activates or increases the rate o…	IEA	cellular_component;biological_process	ENSRNOG00000042501	34.9742	-0.635167	0.177605	-3.57628	0.000348512	0.0153843	23.4186	26.5287	47.6704	39.5231	26.6763	35.1473	48.9301	51.622	39.4138	16.7619	35.1905	35.2115	23.6044	24.6509	36.6546	40.6369	38.4244	28.0235	34.7617	30.2818	29.8145	35.2825	34.3447	49.9601	41.8208
ENSRNOG00000030126	Clk3	protein_coding	8	q24	62528225	62542622	-1	CDC-like kinase 3 [Source:RGD Symbol;Acc:621259]	171305	GO:0005634;GO:0005737;GO:0000166;GO:0004672;GO:0004674;GO:0005524;GO:0016301;GO:0016740;GO:0006468;GO:0016310;GO:0004713;GO:0018108;GO:0043484;GO:0031410;GO:0001669;GO:0004712;GO:0042802;GO:0005654;GO:0045111	nucleus;cytoplasm;nucleotide binding;protein kinase activity;protein serine/threonine kinase activity;ATP binding;kinase activity;transferase activity;protein phosphorylation;phosphorylation;protein tyrosine kinase activity;peptidyl-tyrosine phosphorylation;regulation of RNA splicing;cytoplasmic vesicle;acrosomal vesicle;protein serine/threonine/tyrosine kinase activity;identical protein binding;…	A membrane-bounded organelle of eukaryotic cells in which chromosomes are housed and replicated. In most cells, the nucleus contains all of the cell's chromosomes except the organellar chromosomes, and is the site of RNA synthesis and processing. In some species, or in specialized cell types, RNA metabolism or DNA replication may be absent. [GOC:go_curators];All of the contents of a cell excludin…	IEA;ISS;IDA	cellular_component;molecular_function;biological_process	ENSRNOG00000030126	709.797	0.197111	0.0551105	3.57666	0.000348014	0.0153843	706.304	657.095	619.715	581.699	711.026	774.191	676.867	575.717	743.095	784.85	728.002	682.482	777.704	757.456	651.857	646.258	771.314	707.126	723.043	769.382	683.746	794.96	698.343	732.748	789.949
ENSRNOG00000019741	Isyna1	protein_coding	16	p14	20589481	20592449	-1	inositol-3-phosphate synthase 1 [Source:RGD Symbol;Acc:1359423]	290651	GO:0005737;GO:0006629;GO:0016853;GO:0008654;GO:0006021;GO:0004512	cytoplasm;lipid metabolic process;isomerase activity;phospholipid biosynthetic process;inositol biosynthetic process;inositol-3-phosphate synthase activity	All of the contents of a cell excluding the plasma membrane and nucleus, but including other subcellular structures. [ISBN:0198547684];The chemical reactions and pathways involving lipids, compounds soluble in an organic solvent but not, or sparingly, in an aqueous solvent. Includes fatty acids; neutral fats, other fatty-acid esters, and soaps; long-chain (fatty) alcohols and waxes; sphingoids an…	IEA;IBA	cellular_component;biological_process;molecular_function	ENSRNOG00000019741	573.916	0.544533	0.152186	3.57806	0.000346151	0.0153843	485.233	526.492	419.687	516.841	579.697	768.491	534.607	537.219	664.267	819.36	355.204	446.357	869.637	704.792	474.528	427.343	901.279	581.954	534.461	681.901	467.094	613.034	667.12	406.538	364.771
ENSRNOG00000013555	Ankrd55	protein_coding	2	q14	44096061	44196605	1	ankyrin repeat domain 55 [Source:RGD Symbol;Acc:1307735]	361898						ENSRNOG00000013555	339.578	-0.581943	0.162846	-3.57358	0.000352128	0.0154886	237.933	220.392	362.669	245.246	429.899	278.329	455.775	505.721	289.355	251.428	302.418	439.108	156.535	242.027	370.509	465.358	378.594	354.03	355.438	186.177	440.261	259.106	260.187	479.029	523.922
ENSRNOG00000023348	Tbc1d2	protein_coding	5	q22	62212982	62260105	-1	TBC1 domain family, member 2 [Source:RGD Symbol;Acc:1306860]	313234	GO:0005737;GO:0005096;GO:0030054;GO:0012505;GO:0017137;GO:0005622;GO:0031410;GO:0006886;GO:0031338;GO:0090630;GO:0045296;GO:0043547;GO:0005634;GO:0005829	cytoplasm;GTPase activator activity;cell junction;endomembrane system;Rab GTPase binding;intracellular;cytoplasmic vesicle;intracellular protein transport;regulation of vesicle fusion;activation of GTPase activity;cadherin binding;positive regulation of GTPase activity;nucleus;cytosol	All of the contents of a cell excluding the plasma membrane and nucleus, but including other subcellular structures. [ISBN:0198547684];Binds to and increases the activity of a GTPase, an enzyme that catalyzes the hydrolysis of GTP. [GOC:mah];A cellular component that forms a specialized region of connection between two or more cells or between a cell and the extracellular matrix. At a cell juncti…	IEA;IBA;ISS	cellular_component;molecular_function;biological_process	ENSRNOG00000023348	41.0695	-1.56412	0.437932	-3.57161	0.000354799	0.0155285	29.9758	12.244	12.1513	31.4158	15.3902	22.7983	38.0568	29.7483	16.3423	28.5938	316.714	63.1736	22.3621	24.6509	27.7386	36.7043	29.9484	14.9459	26.9403	32.5249	29.8145	68.3599	28.1002	40.164	27.8806
ENSRNOG00000022570	Pus7l	protein_coding	7	q35	135765303	135800481	-1	pseudouridylate synthase 7-like [Source:RGD Symbol;Acc:1304692]	315264	GO:0003723;GO:0009982;GO:0001522;GO:0009451	RNA binding;pseudouridine synthase activity;pseudouridine synthesis;RNA modification	Interacting selectively and non-covalently with an RNA molecule or a portion thereof. [GOC:jl, GOC:mah];Catalysis of the reaction: RNA uridine = RNA pseudouridine. Conversion of uridine in an RNA molecule to pseudouridine by rotation of the C1'-N-1 glycosidic bond of uridine in RNA to a C1'-C5. [EC:5.4.99.12, GOC:mah];The intramolecular conversion of uridine to pseudouridine within an RNA molecul…	IEA;IBA	molecular_function;biological_process	ENSRNOG00000022570	243.799	-0.309496	0.0866679	-3.57105	0.000355548	0.0155285	195.779	246.921	284.153	245.246	241.113	193.785	281.801	311.482	223.986	196.212	217.741	242.338	226.105	225.22	270.451	311.987	213.03	268.091	246.808	214.216	248.454	201.772	243.535	256.658	288.099
ENSRNOG00000001762	Pcyt1a	protein_coding	11	q22	71548222	71591502	-1	phosphate cytidylyltransferase 1, choline, alpha [Source:RGD Symbol;Acc:70515]	140544	GO:0016020;GO:0005737;GO:0016740;GO:0003824;GO:0006629;GO:0016779;GO:0009058;GO:0042803;GO:0005886;GO:0005829;GO:0005783;GO:0008654;GO:0005635;GO:0005516;GO:0008289;GO:0004105;GO:0031210;GO:0006656;GO:0006657;GO:0005789;GO:0019898;GO:0042587	membrane;cytoplasm;transferase activity;catalytic activity;lipid metabolic process;nucleotidyltransferase activity;biosynthetic process;protein homodimerization activity;plasma membrane;cytosol;endoplasmic reticulum;phospholipid biosynthetic process;nuclear envelope;calmodulin binding;lipid binding;choline-phosphate cytidylyltransferase activity;phosphatidylcholine binding;phosphatidylcholine bio…	A lipid bilayer along with all the proteins and protein complexes embedded in it an attached to it. [GOC:dos, GOC:mah, ISBN:0815316194];All of the contents of a cell excluding the plasma membrane and nucleus, but including other subcellular structures. [ISBN:0198547684];Catalysis of the transfer of a group, e.g. a methyl group, glycosyl group, acyl group, phosphorus-containing, or other groups, f…	IEA;IDA;IPI;IMP;TAS;NAS	cellular_component;molecular_function;biological_process	ENSRNOG00000001762	453.677	0.329803	0.0924064	3.56905	0.00035828	0.0155928	489.916	490.781	417.817	464.143	567.384	531.959	451.244	381.478	528.722	479.192	351.905	438.072	477.058	493.018	382.397	339.515	302.875	463.322	513.604	427.31	456.162	418.98	470.419	507.438	497.203
ENSRNOG00000048718	Ccdc71	protein_coding	8	q32	117246376	117250280	1	coiled-coil domain containing 71 [Source:RGD Symbol;Acc:1566341]	498678						ENSRNOG00000048718	98.6531	-0.384	0.107671	-3.56643	0.000361877	0.0156391	68.3822	74.4844	112.166	106.408	98.4971	97.8425	117.795	115.493	76.905	89.7253	94.5743	97.3494	86.9637	90.7602	128.786	116.667	90.9755	91.5434	88.6422	104.304	96.4002	83.796	123.849	104.818	109.199
ENSRNOG00000001098	Pds5b	protein_coding	12	p12	660011	794042	1	PDS5 cohesin associated factor B [Source:RGD Symbol;Acc:1310838]	304218	GO:0003677;GO:0002088;GO:0007064;GO:0008285;GO:0042127;GO:0048484;GO:0097402;GO:0000785;GO:0005654	DNA binding;lens development in camera-type eye;mitotic sister chromatid cohesion;negative regulation of cell proliferation;regulation of cell proliferation;enteric nervous system development;neuroblast migration;chromatin;nucleoplasm	Any molecular function by which a gene product interacts selectively and non-covalently with DNA (deoxyribonucleic acid). [GOC:dph, GOC:jl, GOC:tb, GOC:vw];The process whose specific outcome is the progression of the lens over time, from its formation to the mature structure. The lens is a transparent structure in the eye through which light is focused onto the retina. An example of this process …	IEA	molecular_function;biological_process;cellular_component	ENSRNOG00000001098	935.448	0.210853	0.0591138	3.5669	0.000361231	0.0156391	1063.2	1096.86	883.305	945.514	1081.42	1050.62	874.399	939.696	964.197	970.216	771.991	875.109	1010.02	930.012	882.682	887.458	734.585	963.074	961.16	1021.73	933.194	1018.78	948.122	749.402	829.447
ENSRNOG00000032574	Scrib	protein_coding	7	q34	117105810	117128798	-1	scribbled planar cell polarity protein [Source:RGD Symbol;Acc:1565055]	362938	GO:0005515;GO:0005737;GO:0005911;GO:0016323;GO:0007268;GO:0008328;GO:0004385;GO:0035255;GO:0043113;GO:0045197;GO:0046037;GO:0046710;GO:0045211;GO:0014069;GO:0001843;GO:0001921;GO:0002093;GO:0008104;GO:0008283;GO:0016080;GO:0016331;GO:0016477;GO:0021747;GO:0035089;GO:0042060;GO:0043065;GO:0043615;GO:0045930;GO:0048488;GO:0050918;GO:0060088;GO:0060561;GO:0060603;GO:0071896;GO:0090630;GO:0098609;GO:…	protein binding;cytoplasm;cell-cell junction;basolateral plasma membrane;chemical synaptic transmission;ionotropic glutamate receptor complex;guanylate kinase activity;ionotropic glutamate receptor binding;receptor clustering;establishment or maintenance of epithelial cell apical/basal polarity;GMP metabolic process;GDP metabolic process;postsynaptic membrane;postsynaptic density;neural tube clos…	Interacting selectively and non-covalently with any protein or protein complex (a complex of two or more proteins that may include other nonprotein molecules). [GOC:go_curators];All of the contents of a cell excluding the plasma membrane and nucleus, but including other subcellular structures. [ISBN:0198547684];A cell junction that forms a connection between two or more cells in a multicellular o…	IPI;IDA;IBA;IEA;IMP	molecular_function;cellular_component;biological_process	ENSRNOG00000032574	833.123	0.234296	0.065833	3.55894	0.000372354	0.0160359	784.99	856.06	750.575	811.744	889.552	891.032	839.967	730.583	967.081	959.37	711.507	747.726	991.386	861.662	756.868	769.48	957.785	840.705	759.542	928.641	807.973	793.857	834.681	689.645	895.663
ENSRNOG00000026132	Trdmt1	protein_coding	17	q12.3	80826846	80860195	-1	tRNA aspartic acid methyltransferase 1 [Source:RGD Symbol;Acc:1306292]	291324	GO:0005634;GO:0016740;GO:0003674;GO:0005575;GO:0008168;GO:0003723;GO:0032259;GO:0008033;GO:0001975;GO:0008175;GO:0030488;GO:0005737	nucleus;transferase activity;molecular_function;cellular_component;methyltransferase activity;RNA binding;methylation;tRNA processing;response to amphetamine;tRNA methyltransferase activity;tRNA methylation;cytoplasm	A membrane-bounded organelle of eukaryotic cells in which chromosomes are housed and replicated. In most cells, the nucleus contains all of the cell's chromosomes except the organellar chromosomes, and is the site of RNA synthesis and processing. In some species, or in specialized cell types, RNA metabolism or DNA replication may be absent. [GOC:go_curators];Catalysis of the transfer of a group, …	IEA;ND;IEP	cellular_component;molecular_function;biological_process	ENSRNOG00000026132	50.1754	-0.56234	0.15805	-3.55798	0.000373711	0.0160384	41.2167	29.5897	58.887	52.6975	49.2486	37.9971	63.4279	38.4978	49.027	45.3556	87.9761	65.2448	40.9972	34.7354	58.4492	62.9217	43.51	66.3223	52.1425	38.1326	52.6723	33.0774	43.7115	59.7562	48.791
ENSRNOG00000052695	LOC102549869	lincRNA	X	q13	28686163	28698844	-1	uncharacterized LOC102549869 [Source:RGD Symbol;Acc:7702167]							ENSRNOG00000052695	103.312	-0.425704	0.119695	-3.55657	0.000375732	0.0160694	119.903	94.8911	144.881	118.569	95.4191	98.7924	114.17	118.993	74.0211	72.9634	104.472	109.777	94.4177	69.4708	140.674	115.356	103.972	87.8069	93.8565	63.9282	88.4497	100.335	99.9119	138.125	119.654
ENSRNOG00000016012	Spats2l	protein_coding	9	q31	64643281	64843960	1	spermatogenesis associated, serine-rich 2-like [Source:RGD Symbol;Acc:1309930]	316426	GO:0005634;GO:0005730;GO:0005829;GO:0032991;GO:0005737	nucleus;nucleolus;cytosol;protein-containing complex;cytoplasm	A membrane-bounded organelle of eukaryotic cells in which chromosomes are housed and replicated. In most cells, the nucleus contains all of the cell's chromosomes except the organellar chromosomes, and is the site of RNA synthesis and processing. In some species, or in specialized cell types, RNA metabolism or DNA replication may be absent. [GOC:go_curators];A small, dense body one or more of whi…	IEA	cellular_component	ENSRNOG00000016012	183.816	0.464853	0.130791	3.55418	0.000379165	0.0161603	174.234	199.985	192.551	179.374	184.682	207.084	122.325	143.492	293.2	237.624	98.9731	147.06	198.774	216.256	169.404	188.765	190.992	158.8	169.463	157.017	181.868	192.951	244.576	176.33	169.607
ENSRNOG00000005903	St14	protein_coding	8	q13	32240133	32280869	-1	suppression of tumorigenicity 14 [Source:RGD Symbol;Acc:69288]	114093	GO:0016020;GO:0016021;GO:0008233;GO:0016787;GO:0006508;GO:0005615;GO:0004252;GO:0008236;GO:0016323;GO:0001843;GO:0030216;GO:0060672;GO:0005576;GO:0019897	membrane;integral component of membrane;peptidase activity;hydrolase activity;proteolysis;extracellular space;serine-type endopeptidase activity;serine-type peptidase activity;basolateral plasma membrane;neural tube closure;keratinocyte differentiation;epithelial cell morphogenesis involved in placental branching;extracellular region;extrinsic component of plasma membrane	A lipid bilayer along with all the proteins and protein complexes embedded in it an attached to it. [GOC:dos, GOC:mah, ISBN:0815316194];The component of a membrane consisting of the gene products and protein complexes having at least some part of their peptide sequence embedded in the hydrophobic region of the membrane. [GOC:dos, GOC:go_curators];Catalysis of the hydrolysis of a peptide bond. A p…	IEA;IDA	cellular_component;molecular_function;biological_process	ENSRNOG00000005903	404.204	0.338729	0.0953328	3.55312	0.000380688	0.0161694	451.51	562.204	347.714	473.264	403.223	449.316	350.666	381.478	446.049	433.837	274.925	366.614	501.905	444.837	382.397	343.448	393.285	397.934	383.247	505.818	269.324	379.287	407.974	388.905	365.932
ENSRNOG00000055093	Fgfr1op	protein_coding	1	q12	53122322	53152866	-1	Fgfr1 oncogene partner [Source:RGD Symbol;Acc:1583370]	683722	GO:0005737;GO:0005856;GO:0042995;GO:0005815;GO:0034453;GO:0030030;GO:0005814;GO:0061099;GO:0019901;GO:0030292;GO:0042803;GO:0006469;GO:0008284;GO:0030307;GO:0030335;GO:0005634;GO:0005813;GO:0048471	cytoplasm;cytoskeleton;cell projection;microtubule organizing center;microtubule anchoring;cell projection organization;centriole;negative regulation of protein tyrosine kinase activity;protein kinase binding;protein tyrosine kinase inhibitor activity;protein homodimerization activity;negative regulation of protein kinase activity;positive regulation of cell proliferation;positive regulation of c…	All of the contents of a cell excluding the plasma membrane and nucleus, but including other subcellular structures. [ISBN:0198547684];Any of the various filamentous elements that form the internal framework of cells, and typically remain after treatment of the cells with mild detergent to remove membrane constituents and soluble components of the cytoplasm. The term embraces intermediate filamen…	IEA	cellular_component;biological_process;molecular_function	ENSRNOG00000055093	1276.38	0.283347	0.0797816	3.55154	0.00038299	0.0162115	1551.25	1388.67	1242.23	1283.99	1552.36	1285.25	1201.51	1246.8	1321.81	1460.25	853.368	1161.98	1483.35	1416.31	1086.76	1359.37	884.327	1279.74	1118.46	1387.35	1155.81	1334.12	1508.05	1213.74	1132.65
ENSRNOG00000001692	Chaf1b	protein_coding	11	q11	34101197	34121378	1	chromatin assembly factor 1 subunit B [Source:RGD Symbol;Acc:1307634]	288242	GO:0005634;GO:0042393;GO:0006334;GO:0033186;GO:0006335;GO:0031497;GO:0000790;GO:0005654;GO:0032991	nucleus;histone binding;nucleosome assembly;CAF-1 complex;DNA replication-dependent nucleosome assembly;chromatin assembly;nuclear chromatin;nucleoplasm;protein-containing complex	A membrane-bounded organelle of eukaryotic cells in which chromosomes are housed and replicated. In most cells, the nucleus contains all of the cell's chromosomes except the organellar chromosomes, and is the site of RNA synthesis and processing. In some species, or in specialized cell types, RNA metabolism or DNA replication may be absent. [GOC:go_curators];Interacting selectively and non-covale…	IBA;IEA	cellular_component;molecular_function;biological_process	ENSRNOG00000001692	34.6815	-0.695135	0.196306	-3.54108	0.000398486	0.0166959	28.1023	27.549	52.344	38.5097	16.4162	36.0972	28.0895	32.3731	25.9554	22.6778	54.9851	40.3897	23.6044	28.0124	51.5146	43.2587	51.4209	36.4305	34.7617	22.4309	32.7959	31.9748	45.793	31.3475	30.2039
ENSRNOG00000049221	Kdm4b	protein_coding	9	q12	10653216	10734073	-1	lysine demethylase 4B [Source:RGD Symbol;Acc:1588576]	301128	GO:0005634;GO:0046872;GO:0003674;GO:0008150;GO:0032452;GO:0032454;GO:0033169;GO:0070544;GO:1900113;GO:0005829;GO:0031618	nucleus;metal ion binding;molecular_function;biological_process;histone demethylase activity;histone demethylase activity (H3-K9 specific);histone H3-K9 demethylation;histone H3-K36 demethylation;negative regulation of histone H3-K9 trimethylation;cytosol;nuclear pericentric heterochromatin	A membrane-bounded organelle of eukaryotic cells in which chromosomes are housed and replicated. In most cells, the nucleus contains all of the cell's chromosomes except the organellar chromosomes, and is the site of RNA synthesis and processing. In some species, or in specialized cell types, RNA metabolism or DNA replication may be absent. [GOC:go_curators];Interacting selectively and non-covale…	IEA;ND;IDA	cellular_component;molecular_function;biological_process	ENSRNOG00000049221	722.336	0.2179	0.0615292	3.5414	0.000398006	0.0166959	788.737	753.006	658.973	691.148	750.014	736.194	740.294	616.839	713.294	844.995	643.325	621.379	837.336	732.805	667.708	652.813	879.241	704.324	667.424	748.072	684.74	766.293	725.402	653.4	780.656
ENSRNOG00000049232	Tcf7l2	protein_coding	1	q55	276659542	276730514	1	transcription factor 7 like 2 [Source:RGD Symbol;Acc:1583621]	679869	GO:0005634;GO:0003677;GO:0003674;GO:0008150;GO:0005575;GO:0006357;GO:0044212;GO:0043565;GO:0016055;GO:0008013;GO:0005667;GO:0060070;GO:0000978;GO:0001103;GO:0003700;GO:0008134;GO:0019901;GO:0035257;GO:0045295;GO:0070016;GO:0000122;GO:0001568;GO:0007050;GO:0008283;GO:0010909;GO:0032024;GO:0032092;GO:0032350;GO:0042593;GO:0043433;GO:0043570;GO:0044334;GO:0045444;GO:0045892;GO:0045944;GO:0046827;GO:…	nucleus;DNA binding;molecular_function;biological_process;cellular_component;regulation of transcription by RNA polymerase II;transcription regulatory region DNA binding;sequence-specific DNA binding;Wnt signaling pathway;beta-catenin binding;transcription factor complex;canonical Wnt signaling pathway;RNA polymerase II proximal promoter sequence-specific DNA binding;RNA polymerase II repressing …	A membrane-bounded organelle of eukaryotic cells in which chromosomes are housed and replicated. In most cells, the nucleus contains all of the cell's chromosomes except the organellar chromosomes, and is the site of RNA synthesis and processing. In some species, or in specialized cell types, RNA metabolism or DNA replication may be absent. [GOC:go_curators];Any molecular function by which a gene…	IEA;ND;IBA;IMP	cellular_component;molecular_function;biological_process	ENSRNOG00000049232	345.347	0.339477	0.0958323	3.54241	0.000396486	0.0166959	365.33	409.154	316.868	362.802	480.173	373.321	328.013	278.234	429.707	329.321	225.439	341.759	445.999	382.089	322.957	364.422	346.95	282.103	358.045	296.089	310.071	294.389	356.977	291.924	341.537
ENSRNOG00000006699	Mlh3	protein_coding	6	q31	109059341	109095557	-1	mutL homolog 3 [Source:RGD Symbol;Acc:1309227]	314320	GO:0005524;GO:0016887;GO:0003674;GO:0008150;GO:0005575;GO:0003697;GO:0000795;GO:0030983;GO:0006298;GO:0032300;GO:0007131;GO:0003682;GO:0019237;GO:0006974;GO:0007130;GO:0007140;GO:0007144;GO:0008104;GO:0000793;GO:0000794;GO:0001673;GO:0005634;GO:0005712	ATP binding;ATPase activity;molecular_function;biological_process;cellular_component;single-stranded DNA binding;synaptonemal complex;mismatched DNA binding;mismatch repair;mismatch repair complex;reciprocal meiotic recombination;chromatin binding;centromeric DNA binding;cellular response to DNA damage stimulus;synaptonemal complex assembly;male meiotic nuclear division;female meiosis I;protein l…	Interacting selectively and non-covalently with ATP, adenosine 5'-triphosphate, a universally important coenzyme and enzyme regulator. [ISBN:0198506732];Catalysis of the reaction: ATP + H2O = ADP + phosphate + 2 H+. May or may not be coupled to another reaction. [EC:3.6.1.3, GOC:jl];A molecular process that can be carried out by the action of a single macromolecular machine, usually via direct ph…	IEA;ND;IBA	molecular_function;biological_process;cellular_component	ENSRNOG00000006699	154.08	-0.322298	0.0910746	-3.53883	0.0004019	0.0167821	145.195	153.05	168.248	161.133	108.757	133.94	194.814	153.116	132.661	149.871	206.744	164.666	135.415	149.026	160.488	178.278	142.396	148.524	126.88	148.044	170.936	149.951	140.501	165.554	163.798
ENSRNOG00000012442	Cemip	protein_coding	1	q31	146069771	146226462	-1	cell migration inducing hyaluronidase [Source:RGD Symbol;Acc:1305254]	308797	GO:0005737;GO:0005886;GO:0004415;GO:0005783;GO:0030335;GO:0005540;GO:0032050;GO:0046923;GO:0007605;GO:0010800;GO:0030214;GO:0051281;GO:0090314;GO:1900020;GO:0030665;GO:0045334	cytoplasm;plasma membrane;hyalurononglucosaminidase activity;endoplasmic reticulum;positive regulation of cell migration;hyaluronic acid binding;clathrin heavy chain binding;ER retention sequence binding;sensory perception of sound;positive regulation of peptidyl-threonine phosphorylation;hyaluronan catabolic process;positive regulation of release of sequestered calcium ion into cytosol;positive …	All of the contents of a cell excluding the plasma membrane and nucleus, but including other subcellular structures. [ISBN:0198547684];The membrane surrounding a cell that separates the cell from its external environment. It consists of a phospholipid bilayer and associated proteins. [ISBN:0716731363];Catalysis of the random hydrolysis of (1->4) linkages between N-acetyl-beta-D-glucosamine and D-…	ISS;IEA	cellular_component;molecular_function;biological_process	ENSRNOG00000012442	185.6	-0.379072	0.1072	-3.53612	0.000406057	0.0168418	153.626	181.619	230.874	277.675	143.642	134.89	212.03	172.365	164.385	173.535	182.55	193.663	188.835	207.292	264.507	214.982	198.338	198.033	192.058	126.735	171.93	116.873	151.949	195.922	191.679
ENSRNOG00000048205	Ube2h	protein_coding	4	q22	57511418	57625257	-1	ubiquitin-conjugating enzyme E2H [Source:RGD Symbol;Acc:2319288]	296956	GO:0000166;GO:0005524;GO:0016740;GO:0005737;GO:0006511;GO:0031625;GO:0061630;GO:0004842;GO:0061631;GO:0043161;GO:0070936;GO:0070979	nucleotide binding;ATP binding;transferase activity;cytoplasm;ubiquitin-dependent protein catabolic process;ubiquitin protein ligase binding;ubiquitin protein ligase activity;ubiquitin-protein transferase activity;ubiquitin conjugating enzyme activity;proteasome-mediated ubiquitin-dependent protein catabolic process;protein K48-linked ubiquitination;protein K11-linked ubiquitination	Interacting selectively and non-covalently with a nucleotide, any compound consisting of a nucleoside that is esterified with (ortho)phosphate or an oligophosphate at any hydroxyl group on the ribose or deoxyribose. [GOC:mah, ISBN:0198547684];Interacting selectively and non-covalently with ATP, adenosine 5'-triphosphate, a universally important coenzyme and enzyme regulator. [ISBN:0198506732];Cat…	IEA;IBA	molecular_function;cellular_component;biological_process	ENSRNOG00000048205	1305.07	0.193432	0.0546906	3.53684	0.000404943	0.0168418	1285.21	1350.92	1187.09	1163.4	1564.67	1304.25	1230.5	1087.56	1389.1	1381.38	1167.88	1235.51	1284.58	1245.99	1145.21	1238.77	1165.16	1286.28	1447.82	1477.08	1444.02	1512.74	1329.04	1346.96	1355.69
ENSRNOG00000017114	Synj2	protein_coding	1	q11	46835971	46932529	1	synaptojanin 2 [Source:RGD Symbol;Acc:69436]	84018	GO:0016787;GO:0003676;GO:0003723;GO:0046856;GO:0042578;GO:0034595	hydrolase activity;nucleic acid binding;RNA binding;phosphatidylinositol dephosphorylation;phosphoric ester hydrolase activity;phosphatidylinositol phosphate 5-phosphatase activity	Catalysis of the hydrolysis of various bonds, e.g. C-O, C-N, C-C, phosphoric anhydride bonds, etc. Hydrolase is the systematic name for any enzyme of EC class 3. [ISBN:0198506732];Interacting selectively and non-covalently with any nucleic acid. [GOC:jl];Interacting selectively and non-covalently with an RNA molecule or a portion thereof. [GOC:jl, GOC:mah];The process of removing one or more phos…	IEA	molecular_function;biological_process	ENSRNOG00000017114	73.9774	-0.835158	0.236374	-3.53321	0.000410552	0.0169713	50.5841	42.854	67.2994	48.6438	50.2746	61.7453	63.4279	70.8709	60.5627	47.3276	221.04	99.4207	33.5431	60.5068	98.0758	70.7869	56.5065	80.334	89.5113	59.442	85.4682	101.437	67.6487	71.5115	90.6118
ENSRNOG00000000962	Slc15a4	protein_coding	12	q14	32753824	32773277	1	solute carrier family 15 member 4 [Source:RGD Symbol;Acc:708469]	246280	GO:0016020;GO:0016021;GO:0005215;GO:0055085;GO:0022857;GO:0006857	membrane;integral component of membrane;transporter activity;transmembrane transport;transmembrane transporter activity;oligopeptide transport	A lipid bilayer along with all the proteins and protein complexes embedded in it an attached to it. [GOC:dos, GOC:mah, ISBN:0815316194];The component of a membrane consisting of the gene products and protein complexes having at least some part of their peptide sequence embedded in the hydrophobic region of the membrane. [GOC:dos, GOC:go_curators];Enables the directed movement of substances (such …	IEA	cellular_component;molecular_function;biological_process	ENSRNOG00000000962	586.002	0.253494	0.0717799	3.53155	0.000413131	0.017021	605.136	684.644	478.573	545.216	661.777	533.859	587.161	538.094	623.892	623.147	462.974	493.997	669.62	600.586	552.791	533.524	713.677	561.404	643.96	687.509	560.513	602.008	608.838	548.582	528.569
ENSRNOG00000005122	Uvssa	protein_coding	14	q21	82623050	82658891	-1	UV-stimulated scaffold protein A [Source:RGD Symbol;Acc:1306371]	314061	GO:0000993;GO:0006283;GO:0009411;GO:0016567;GO:0005694	RNA polymerase II core binding;transcription-coupled nucleotide-excision repair;response to UV;protein ubiquitination;chromosome	Interacting selectively and non-covalently with RNA polymerase II core enzyme, a multisubunit eukaryotic nuclear RNA polymerase typically composed of twelve subunits. [GOC:txnOH];The nucleotide-excision repair process that carries out preferential repair of DNA lesions on the actively transcribed strand of the DNA duplex. In addition, the transcription-coupled nucleotide-excision repair pathway i…	IEA	molecular_function;biological_process;cellular_component	ENSRNOG00000005122	28.8436	-0.804558	0.228163	-3.52624	0.000421509	0.0171377	20.6083	24.488	47.6704	29.389	29.7543	18.0486	50.7423	23.6236	24.0328	9.85992	36.2902	35.2115	23.6044	21.2894	37.6453	39.3261	15.2568	30.8258	26.9403	19.0663	29.8145	24.2567	17.6927	39.1844	46.4676
ENSRNOG00000058568	Dhrs9	protein_coding	3	q21	55623634	55648325	1	dehydrogenase/reductase 9 [Source:RGD Symbol;Acc:620655]	170635	GO:0016020;GO:0005737;GO:0016491;GO:0055114;GO:0005783;GO:0005789;GO:0030176;GO:0043231;GO:0031090;GO:0002138;GO:0004022;GO:0004745;GO:0042573;GO:0047035;GO:0008209;GO:0042448;GO:0042904	membrane;cytoplasm;oxidoreductase activity;oxidation-reduction process;endoplasmic reticulum;endoplasmic reticulum membrane;integral component of endoplasmic reticulum membrane;intracellular membrane-bounded organelle;organelle membrane;retinoic acid biosynthetic process;alcohol dehydrogenase (NAD) activity;retinol dehydrogenase activity;retinoic acid metabolic process;testosterone dehydrogenase …	A lipid bilayer along with all the proteins and protein complexes embedded in it an attached to it. [GOC:dos, GOC:mah, ISBN:0815316194];All of the contents of a cell excluding the plasma membrane and nucleus, but including other subcellular structures. [ISBN:0198547684];Catalysis of an oxidation-reduction (redox) reaction, a reversible chemical reaction in which the oxidation state of an atom or …	IEA;ISS;IEP;IMP;NAS	cellular_component;molecular_function;biological_process	ENSRNOG00000058568	236.542	-0.794956	0.225409	-3.52673	0.000420728	0.0171377	155.499	85.7081	343.04	188.495	95.4191	286.878	204.782	261.61	200.914	223.82	473.971	274.443	121.749	121.014	304.134	207.117	217.55	226.056	423.223	169.354	325.972	203.977	148.827	365.395	284.614
ENSRNOG00000022807	Pced1b	protein_coding	7	q36	138707426	138846123	1	PC-esterase domain containing 1B [Source:RGD Symbol;Acc:1561028]	315283						ENSRNOG00000022807	189.771	-0.358774	0.101716	-3.52722	0.000419947	0.0171377	148.942	155.091	163.575	193.562	148.772	162.438	221.092	217.862	149.003	172.549	229.838	176.057	156.535	193.846	254.601	192.698	241.283	185.889	190.32	186.177	177.893	162.079	187.335	228.249	248.602
ENSRNOG00000013841	Dcaf1	protein_coding	8	q32	115546712	115615282	1	DDB1 and CUL4 associated factor 1 [Source:RGD Symbol;Acc:1305176]		GO:0030331;GO:1990244;GO:0000122;GO:0030183;GO:0033151;GO:0035212;GO:1990245;GO:0001650;GO:0005634;GO:0008180;GO:0080008	estrogen receptor binding;histone kinase activity (H2A-T120 specific);negative regulation of transcription by RNA polymerase II;B cell differentiation;V(D)J recombination;cell competition in a multicellular organism;histone H2A-T120 phosphorylation;fibrillar center;nucleus;COP9 signalosome;Cul4-RING E3 ubiquitin ligase complex	Interacting selectively and non-covalently with an estrogen receptor. [GOC:ai];Catalysis of the transfer of a phosphate group to the threonine-120 residue of histone H2A. [PMID:24140421];Any process that stops, prevents, or reduces the frequency, rate or extent of transcription mediated by RNA polymerase II. [GOC:go_curators, GOC:txnOH];The process in which a precursor cell type acquires the spec…	IEA	molecular_function;biological_process;cellular_component	ENSRNOG00000013841	735.018	0.206579	0.0585788	3.52652	0.000421059	0.0171377	725.975	743.823	609.433	685.067	777.717	785.59	735.764	637.838	802.696	767.102	596.038	604.809	810.004	740.648	739.036	724.91	666.212	740.754	793.435	809.757	782.134	731.01	800.336	721.973	843.387
ENSRNOG00000004649	Il1b	protein_coding	3	q36	121876263	121882726	-1	interleukin 1 beta [Source:RGD Symbol;Acc:2891]	24494	GO:0006955;GO:0005737;GO:0010469;GO:0005576;GO:0005125;GO:0006954;GO:0005615;GO:0005829;GO:0031410;GO:0005149;GO:0001660;GO:0051781;GO:0005764;GO:0005776;GO:0070062;GO:0005178;GO:0019904;GO:0000165;GO:0000187;GO:0001934;GO:0008284;GO:0008285;GO:0009743;GO:0010575;GO:0010628;GO:0010718;GO:0010829;GO:0019221;GO:0030213;GO:0030335;GO:0030593;GO:0030730;GO:0031622;GO:0031663;GO:0032308;GO:0032496;GO:…	immune response;cytoplasm;regulation of signaling receptor activity;extracellular region;cytokine activity;inflammatory response;extracellular space;cytosol;cytoplasmic vesicle;interleukin-1 receptor binding;fever generation;positive regulation of cell division;lysosome;autophagosome;extracellular exosome;integrin binding;protein domain specific binding;MAPK cascade;activation of MAPK activity;po…	Any immune system process that functions in the calibrated response of an organism to a potential internal or invasive threat. [GO_REF:0000022, GOC:add, GOC:mtg_15nov05];All of the contents of a cell excluding the plasma membrane and nucleus, but including other subcellular structures. [ISBN:0198547684];Any process that modulates the frequency, rate or extent of a signaling receptor activity. Rec…	IEA	biological_process;cellular_component;molecular_function	ENSRNOG00000004649	8274.45	0.294426	0.0836673	3.51901	0.000433157	0.0175535	8272.37	6445.45	5323.2	6372.34	7650.97	7223.25	5438.49	5446.56	7853.93	8760.54	6693.88	8058.25	8610.64	7523.01	6792.99	6707.72	10083	11682.1	9745.43	11089.9	8658.13	10835	11722	10535.7	9336.5
ENSRNOG00000056401	AABR07044063.2	lincRNA	19	q12	54530862	54532340	-1								ENSRNOG00000056401	9.59627	1.22331	0.347759	3.51769	0.000435324	0.0175837	6.5572	10.2033	1.86943	8.1073	13.3381	23.7482	7.2489	4.37475	7.6905	16.7619	3.2991	10.3563	19.8774	13.446	5.94399	6.55434	8.47598	12.1435	7.82137	5.60774	9.93817	11.0258	9.36674	6.85727	9.29352
ENSRNOG00000013053	Trpm6	protein_coding	1	q43	234479289	234596971	-1	transient receptor potential cation channel, subfamily M, member 6 [Source:RGD Symbol;Acc:1309942]	293874	GO:0016020;GO:0016021;GO:0005524;GO:0006468;GO:0005216;GO:0006811;GO:0034220;GO:0008150;GO:0005575;GO:0055085;GO:0004674;GO:0098655;GO:0006812;GO:0005261;GO:0051262;GO:0009636;GO:0030001;GO:0016324;GO:0031526	membrane;integral component of membrane;ATP binding;protein phosphorylation;ion channel activity;ion transport;ion transmembrane transport;biological_process;cellular_component;transmembrane transport;protein serine/threonine kinase activity;cation transmembrane transport;cation transport;cation channel activity;protein tetramerization;response to toxic substance;metal ion transport;apical plasma…	A lipid bilayer along with all the proteins and protein complexes embedded in it an attached to it. [GOC:dos, GOC:mah, ISBN:0815316194];The component of a membrane consisting of the gene products and protein complexes having at least some part of their peptide sequence embedded in the hydrophobic region of the membrane. [GOC:dos, GOC:go_curators];Interacting selectively and non-covalently with AT…	IEA;ND;NAS	cellular_component;molecular_function;biological_process	ENSRNOG00000013053	12.0983	-1.25257	0.356285	-3.51563	0.000438707	0.0176626	12.1777	7.14234	7.47771	18.2414	5.13006	4.74964	8.15502	29.7483	9.61313	5.91595	17.5952	11.392	3.72701	7.84348	24.7666	18.3522	8.47598	13.0776	22.5951	5.60774	17.8887	12.1284	4.163	13.7145	12.7786
ENSRNOG00000001223	Pttg1ip	protein_coding	20	p12	11746370	11764233	-1	PTTG1 interacting protein [Source:RGD Symbol;Acc:1305983]	365548	GO:0016020;GO:0016021;GO:0005634;GO:0005737;GO:0005886;GO:0006606;GO:0002039;GO:0031398;GO:0043518;GO:1902254;GO:1903364;GO:0005654	membrane;integral component of membrane;nucleus;cytoplasm;plasma membrane;protein import into nucleus;p53 binding;positive regulation of protein ubiquitination;negative regulation of DNA damage response, signal transduction by p53 class mediator;negative regulation of intrinsic apoptotic signaling pathway by p53 class mediator;positive regulation of cellular protein catabolic process;nucleoplasm	A lipid bilayer along with all the proteins and protein complexes embedded in it an attached to it. [GOC:dos, GOC:mah, ISBN:0815316194];The component of a membrane consisting of the gene products and protein complexes having at least some part of their peptide sequence embedded in the hydrophobic region of the membrane. [GOC:dos, GOC:go_curators];A membrane-bounded organelle of eukaryotic cells i…	IEA;IBA	cellular_component;biological_process;molecular_function	ENSRNOG00000001223	1317.01	0.145018	0.0412729	3.51364	0.000442013	0.0177379	1283.34	1448.87	1312.34	1235.35	1422.05	1413.49	1291.21	1291.43	1450.62	1392.22	1333.94	1161.98	1506.96	1327.79	1270.03	1268.92	1326.77	1239.57	1342.67	1343.61	1216.43	1274.58	1325.91	1176.51	1268.57
ENSRNOG00000055259	Phldb3	protein_coding	1	q21	81474553	81492631	1	pleckstrin homology-like domain, family B, member 3 [Source:RGD Symbol;Acc:1561121]	308431	GO:0019899	enzyme binding	Interacting selectively and non-covalently with any enzyme. [GOC:jl]	IEA	molecular_function	ENSRNOG00000055259	108.793	0.615843	0.175846	3.50216	0.000461496	0.0184598	82.4333	148.969	68.2341	59.7914	130.303	154.838	62.5218	83.1202	123.048	154.801	147.36	105.634	114.295	110.929	49.5332	87.8282	115.273	100.885	135.57	143.558	88.4497	104.745	112.401	102.859	132.433
ENSRNOG00000015630	Cct7	protein_coding	4	q34	117235023	117252265	1	chaperonin containing TCP1 subunit 7 [Source:RGD Symbol;Acc:1306422]	297406	GO:0005737;GO:0000166;GO:0005524;GO:0051082;GO:0006457;GO:0044183;GO:0006458;GO:0061077;GO:0005832;GO:0042802;GO:0007339;GO:0032212;GO:0050821;GO:1901998;GO:1904851;GO:0002199;GO:0005874;GO:0044297	cytoplasm;nucleotide binding;ATP binding;unfolded protein binding;protein folding;protein binding involved in protein folding;'de novo' protein folding;chaperone-mediated protein folding;chaperonin-containing T-complex;identical protein binding;binding of sperm to zona pellucida;positive regulation of telomere maintenance via telomerase;protein stabilization;toxin transport;positive regulation of…	All of the contents of a cell excluding the plasma membrane and nucleus, but including other subcellular structures. [ISBN:0198547684];Interacting selectively and non-covalently with a nucleotide, any compound consisting of a nucleoside that is esterified with (ortho)phosphate or an oligophosphate at any hydroxyl group on the ribose or deoxyribose. [GOC:mah, ISBN:0198547684];Interacting selective…	IEA;IBA	cellular_component;molecular_function;biological_process	ENSRNOG00000015630	817.318	0.277965	0.0794106	3.50035	0.000464648	0.0185259	863.676	963.195	818.809	694.188	814.653	1004.07	695.895	700.834	1008.42	1072.76	850.069	804.686	924.299	829.167	866.831	731.465	617.616	784.658	821.244	870.321	821.886	792.754	819.07	658.298	604.079
ENSRNOG00000049128	Nktr	protein_coding	8	q32	130366775	130393178	1	natural killer cell triggering receptor [Source:RGD Symbol;Acc:2321593]		GO:0003755;GO:0016853;GO:0006457;GO:0000413;GO:0016018;GO:0005654;GO:0005739;GO:0005829;GO:0005886	peptidyl-prolyl cis-trans isomerase activity;isomerase activity;protein folding;protein peptidyl-prolyl isomerization;cyclosporin A binding;nucleoplasm;mitochondrion;cytosol;plasma membrane	Catalysis of the reaction: peptidyl-proline (omega=180) = peptidyl-proline (omega=0). [EC:5.2.1.8];Catalysis of the geometric or structural changes within one molecule. Isomerase is the systematic name for any enzyme of EC class 5. [ISBN:0198506732];The process of assisting in the covalent and noncovalent assembly of single chain polypeptides or multisubunit complexes into the correct tertiary st…	IEA;IBA	molecular_function;biological_process;cellular_component	ENSRNOG00000049128	3073.95	0.233572	0.0668209	3.49549	0.00047319	0.0187712	2843.95	3401.79	2762.08	3096.99	3570.52	3261.1	2789.92	2462.11	3356.9	3349.42	2788.84	2923.59	3348.1	2927.86	2817.45	2520.8	2310.55	3222.7	3258.91	3634.94	3286.55	3266.94	3483.39	2934.91	3228.34
ENSRNOG00000008283	B4galt5	protein_coding	3	q42	164039731	164095878	-1	beta-1,4-galactosyltransferase 5 [Source:RGD Symbol;Acc:1310062]	362275	GO:0016740;GO:0005975;GO:0016757;GO:0003945;GO:0030311	transferase activity;carbohydrate metabolic process;transferase activity, transferring glycosyl groups;N-acetyllactosamine synthase activity;poly-N-acetyllactosamine biosynthetic process	Catalysis of the transfer of a group, e.g. a methyl group, glycosyl group, acyl group, phosphorus-containing, or other groups, from one compound (generally regarded as the donor) to another compound (generally regarded as the acceptor). Transferase is the systematic name for any enzyme of EC class 2. [ISBN:0198506732];The chemical reactions and pathways involving carbohydrates, any of a group of …	IEA	molecular_function;biological_process	ENSRNOG00000008283	416.625	0.286246	0.0818985	3.49513	0.000473837	0.0187712	495.537	534.655	394.449	388.137	472.991	492.062	370.6	349.105	436.436	401.299	396.992	408.039	428.607	354.077	363.574	293.635	452.052	440.903	469.282	444.133	411.44	418.98	437.115	396.742	364.771
ENSRNOG00000018740	Ugt1a9	protein_coding	9	q35	95161157	95302822	1	UDP glucuronosyltransferase family 1 member A9 [Source:RGD Symbol;Acc:1549771]	574523;396552;396551;396527;301595;24861;113992;154516	GO:0016020;GO:0016021;GO:0016740;GO:0003674;GO:0008150;GO:0005575;GO:0008152;GO:0016758;GO:0016757;GO:0015020;GO:0007584;GO:0051384;GO:0042493;GO:0032496;GO:0005783;GO:0043086;GO:0045471;GO:0005789;GO:0014070;GO:0043231;GO:0019899;GO:0048545;GO:0031100;GO:0071392;GO:0071385;GO:0001889;GO:0032870;GO:0010033;GO:0006953;GO:0042594;GO:0071361;GO:0070980;GO:0001972;GO:0004857;GO:0005496;GO:0042803;GO:…	membrane;integral component of membrane;transferase activity;molecular_function;biological_process;cellular_component;metabolic process;transferase activity, transferring hexosyl groups;transferase activity, transferring glycosyl groups;glucuronosyltransferase activity;response to nutrient;response to glucocorticoid;response to drug;response to lipopolysaccharide;endoplasmic reticulum;negative re…	A lipid bilayer along with all the proteins and protein complexes embedded in it an attached to it. [GOC:dos, GOC:mah, ISBN:0815316194];The component of a membrane consisting of the gene products and protein complexes having at least some part of their peptide sequence embedded in the hydrophobic region of the membrane. [GOC:dos, GOC:go_curators];Catalysis of the transfer of a group, e.g. a methy…	IEA;ND;IEP;IDA;IMP;TAS	cellular_component;molecular_function;biological_process	ENSRNOG00000018740	597.912	-0.211121	0.060433	-3.49347	0.000476787	0.0188277	590.148	567.306	604.76	685.067	576.618	628.852	609.814	683.335	556.6	530.464	623.531	655.555	488.239	525.513	680.587	630.528	609.705	588.493	519.687	518.155	598.278	556.802	632.775	644.583	642.415
ENSRNOG00000018526	Dlg4	protein_coding	10	q24	56627411	56653599	1	discs large MAGUK scaffold protein 4 [Source:RGD Symbol;Acc:68424]	29495	GO:0008022;GO:0019900;GO:0035255;GO:0097110;GO:0016188;GO:0035176;GO:0035418;GO:0035641;GO:0035865;GO:0045184;GO:0048169;GO:0050885;GO:0060997;GO:0065003;GO:0071625;GO:2000821;GO:0005737;GO:0005783;GO:0005886;GO:0008021;GO:0008328;GO:0014069;GO:0016020;GO:0030054;GO:0030425;GO:0030863;GO:0031234;GO:0032281;GO:0043197;GO:0044224;GO:0044300;GO:0044306;GO:0044309;GO:0045202;GO:0045211;GO:0060076;GO:…	protein C-terminus binding;kinase binding;ionotropic glutamate receptor binding;scaffold protein binding;synaptic vesicle maturation;social behavior;protein localization to synapse;locomotory exploration behavior;cellular response to potassium ion;establishment of protein localization;regulation of long-term neuronal synaptic plasticity;neuromuscular process controlling balance;dendritic spine mo…	Interacting selectively and non-covalently with a protein C-terminus, the end of any peptide chain at which the 1-carboxy function of a constituent amino acid is not attached in peptide linkage to another amino-acid residue. [ISBN:0198506732];Interacting selectively and non-covalently with a kinase, any enzyme that catalyzes the transfer of a phosphate group. [GOC:jl];Interacting selectively and …	IEA;IDA;IPI;IMP;TAS;IBA;ISS;IGI	molecular_function;biological_process;cellular_component	ENSRNOG00000018526	542.26	0.267826	0.0767029	3.49173	0.000479896	0.0188902	547.994	547.919	500.072	502.653	598.165	562.357	554.541	507.471	554.678	623.147	366.201	490.89	657.197	542.32	504.248	412.924	546.983	575.416	636.138	612.365	618.154	527.033	552.638	482.948	532.054
ENSRNOG00000012937	Wwp2	protein_coding	19	q12	39543242	39614625	1	WW domain containing E3 ubiquitin protein ligase 2 [Source:RGD Symbol;Acc:1310091]	291999	GO:0016740;GO:0005737;GO:0006511;GO:0006366;GO:0004842;GO:0043161;GO:0061630;GO:0070534;GO:0005576;GO:0001085;GO:0001190;GO:0008134;GO:0000122;GO:0006858;GO:0010629;GO:0016567;GO:0032410;GO:0034765;GO:0042391;GO:0043433;GO:0045892;GO:0045944;GO:0051224;GO:0051865;GO:1901016;GO:0005634	transferase activity;cytoplasm;ubiquitin-dependent protein catabolic process;transcription by RNA polymerase II;ubiquitin-protein transferase activity;proteasome-mediated ubiquitin-dependent protein catabolic process;ubiquitin protein ligase activity;protein K63-linked ubiquitination;extracellular region;RNA polymerase II transcription factor binding;transcriptional activator activity, RNA polyme…	Catalysis of the transfer of a group, e.g. a methyl group, glycosyl group, acyl group, phosphorus-containing, or other groups, from one compound (generally regarded as the donor) to another compound (generally regarded as the acceptor). Transferase is the systematic name for any enzyme of EC class 2. [ISBN:0198506732];All of the contents of a cell excluding the plasma membrane and nucleus, but in…	IEA;IBA	molecular_function;cellular_component;biological_process	ENSRNOG00000012937	294.211	-0.292177	0.0837038	-3.49061	0.00048192	0.0189096	312.872	226.514	343.04	297.943	245.217	265.98	257.336	318.482	251.864	270.162	424.485	289.977	267.103	264.437	327.91	322.474	307.96	318.534	325.022	281.508	297.151	256.901	251.861	307.598	322.95
ENSRNOG00000030630	Ehmt2	protein_coding	20	p12	4576057	4592980	1	euchromatic histone lysine methyltransferase 2 [Source:RGD Symbol;Acc:1302972]	361798						ENSRNOG00000030630	1051.99	0.210572	0.0603951	3.48657	0.000489261	0.0191369	1077.25	1195.83	921.628	954.635	1190.17	1138.01	969.541	881.949	1060.33	1169.39	1077.71	883.394	1062.2	960.265	999.581	966.11	1071.36	1054.62	1075.87	1321.18	956.051	1123.53	1052.2	978.63	1158.21
ENSRNOG00000046829	Kdr	protein_coding	14	p11	34727623	34787183	1	kinase insert domain receptor [Source:RGD Symbol;Acc:2965]	25589	GO:0016020;GO:0016021;GO:0000166;GO:0004672;GO:0005524;GO:0016301;GO:0016740;GO:0006468;GO:0016310;GO:0004713;GO:0018108;GO:0004714;GO:0007169;GO:0005021;GO:0019838;GO:0038084;GO:0048010	membrane;integral component of membrane;nucleotide binding;protein kinase activity;ATP binding;kinase activity;transferase activity;protein phosphorylation;phosphorylation;protein tyrosine kinase activity;peptidyl-tyrosine phosphorylation;transmembrane receptor protein tyrosine kinase activity;transmembrane receptor protein tyrosine kinase signaling pathway;vascular endothelial growth factor-acti…	A lipid bilayer along with all the proteins and protein complexes embedded in it an attached to it. [GOC:dos, GOC:mah, ISBN:0815316194];The component of a membrane consisting of the gene products and protein complexes having at least some part of their peptide sequence embedded in the hydrophobic region of the membrane. [GOC:dos, GOC:go_curators];Interacting selectively and non-covalently with a …	IEA	cellular_component;molecular_function;biological_process	ENSRNOG00000046829	254.074	-0.584399	0.167825	-3.48219	0.000497335	0.0193913	200.463	126.521	200.029	267.541	147.746	144.389	252.806	377.103	168.23	166.633	194.647	276.514	191.32	351.836	284.321	416.856	225.461	341.887	348.486	236.647	402.496	194.054	248.739	303.679	283.452
ENSRNOG00000008834	Dach1	protein_coding	15	q21	82099159	82482009	-1	dachshund family transcription factor 1 [Source:RGD Symbol;Acc:1592073]	306096	GO:0005634;GO:0007275;GO:0006355;GO:0000122;GO:0005667;GO:0001075;GO:0051123;GO:0001078;GO:0010944;GO:0030336;GO:0045892;GO:2000279	nucleus;multicellular organism development;regulation of transcription, DNA-templated;negative regulation of transcription by RNA polymerase II;transcription factor complex;transcription factor activity, RNA polymerase II core promoter sequence-specific binding involved in preinitiation complex assembly;RNA polymerase II transcriptional preinitiation complex assembly;transcriptional repressor act…	A membrane-bounded organelle of eukaryotic cells in which chromosomes are housed and replicated. In most cells, the nucleus contains all of the cell's chromosomes except the organellar chromosomes, and is the site of RNA synthesis and processing. In some species, or in specialized cell types, RNA metabolism or DNA replication may be absent. [GOC:go_curators];The biological process whose specific …	IBA;IEA	cellular_component;biological_process;molecular_function	ENSRNOG00000008834	25.569	-1.20317	0.345616	-3.48124	0.0004991	0.019399	37.4697	8.16267	26.172	28.3756	30.7803	15.1988	24.4651	27.1234	18.2649	10.8459	126.466	41.4253	12.4234	13.446	29.7199	28.8391	12.4314	12.1435	13.0356	15.7017	10.932	39.6929	9.36674	23.5106	23.2338
ENSRNOG00000004736	Ralgps2	protein_coding	13	q22	74422944	74564184	-1	Ral GEF with PH domain and SH3 binding motif 2 [Source:RGD Symbol;Acc:1311537]	304887	GO:0005622;GO:0007264;GO:0005085;GO:0032485	intracellular;small GTPase mediated signal transduction;guanyl-nucleotide exchange factor activity;regulation of Ral protein signal transduction	The living contents of a cell; the matter contained within (but not including) the plasma membrane, usually taken to exclude large vacuoles and masses of secretory or ingested material. In eukaryotes it includes the nucleus and cytoplasm. [ISBN:0198506732];Any series of molecular signals in which a small monomeric GTPase relays one or more of the signals. [GOC:mah];Stimulates the exchange of guan…	IEA	cellular_component;biological_process;molecular_function	ENSRNOG00000004736	30.2316	-1.48387	0.427071	-3.47452	0.000511768	0.0196443	29.9758	8.16267	21.4984	18.2414	8.20809	18.9985	19.0284	27.1234	21.1489	15.7759	188.049	65.2448	13.6657	20.1689	29.7199	28.8391	19.7773	16.8141	37.3688	15.7017	27.8269	43.0006	11.4482	37.2252	12.7786
ENSRNOG00000018569	Ahcyl1	protein_coding	2	q34	210438893	210473761	-1	adenosylhomocysteinase-like 1 [Source:RGD Symbol;Acc:1309768]	362013	GO:0004013;GO:0016020;GO:0005737;GO:0005886;GO:0003723;GO:0005829;GO:0005783;GO:0006730;GO:0016324;GO:0043231;GO:0042802;GO:0006378;GO:0006611;GO:0010765;GO:0031440;GO:0032412;GO:0033353;GO:0038166;GO:0042045;GO:0044070;GO:0051592	adenosylhomocysteinase activity;membrane;cytoplasm;plasma membrane;RNA binding;cytosol;endoplasmic reticulum;one-carbon metabolic process;apical plasma membrane;intracellular membrane-bounded organelle;identical protein binding;mRNA polyadenylation;protein export from nucleus;positive regulation of sodium ion transport;regulation of mRNA 3'-end processing;regulation of ion transmembrane transport…	Catalysis of the reaction: S-adenosyl-L-homocysteine + H2O = adenosine + L-homocysteine. [EC:3.3.1.1];A lipid bilayer along with all the proteins and protein complexes embedded in it an attached to it. [GOC:dos, GOC:mah, ISBN:0815316194];All of the contents of a cell excluding the plasma membrane and nucleus, but including other subcellular structures. [ISBN:0198547684];The membrane surrounding a…	IEA;IDA;IBA;ISS	molecular_function;cellular_component;biological_process	ENSRNOG00000018569	766.121	-0.191715	0.0551751	-3.47466	0.0005115	0.0196443	699.747	737.701	817.875	790.462	672.038	729.544	744.825	819.828	748.863	716.816	815.979	823.328	649.743	685.744	817.298	817.982	666.777	718.335	862.958	720.033	822.88	803.78	780.562	826.791	863.136
ENSRNOG00000019932	Ip6k1	protein_coding	8	q32	116804451	116823540	1	inositol hexakisphosphate kinase 1 [Source:RGD Symbol;Acc:71025]	50560	GO:0005634;GO:0005737;GO:0000166;GO:0005524;GO:0016301;GO:0016740;GO:0016310;GO:0005515;GO:0032958;GO:0000828;GO:0000832;GO:0052723;GO:0052724;GO:0046854;GO:0001650;GO:0005829	nucleus;cytoplasm;nucleotide binding;ATP binding;kinase activity;transferase activity;phosphorylation;protein binding;inositol phosphate biosynthetic process;inositol hexakisphosphate kinase activity;inositol hexakisphosphate 5-kinase activity;inositol hexakisphosphate 1-kinase activity;inositol hexakisphosphate 3-kinase activity;phosphatidylinositol phosphorylation;fibrillar center;cytosol	A membrane-bounded organelle of eukaryotic cells in which chromosomes are housed and replicated. In most cells, the nucleus contains all of the cell's chromosomes except the organellar chromosomes, and is the site of RNA synthesis and processing. In some species, or in specialized cell types, RNA metabolism or DNA replication may be absent. [GOC:go_curators];All of the contents of a cell excludin…	IEA;IPI;ISS	cellular_component;molecular_function;biological_process	ENSRNOG00000019932	358.556	0.242432	0.0697304	3.4767	0.000507617	0.0196443	417.787	399.971	321.542	336.453	407.327	377.121	398.69	339.48	401.829	416.089	380.497	293.084	390.094	408.981	320.975	330.339	381.419	353.096	339.795	386.934	318.021	330.774	301.817	308.577	303.201
ENSRNOG00000010083	Prpsap1	protein_coding	10	q32.1	105430520	105452228	-1	phosphoribosyl pyrophosphate synthetase-associated protein 1 [Source:RGD Symbol;Acc:620206]	64390	GO:0000287;GO:0004749;GO:0009116;GO:0009165;GO:0042802	magnesium ion binding;ribose phosphate diphosphokinase activity;nucleoside metabolic process;nucleotide biosynthetic process;identical protein binding	Interacting selectively and non-covalently with magnesium (Mg) ions. [GOC:ai];Catalysis of the reaction: D-ribose 5-phosphate + ATP = 5-phospho-alpha-D-ribose 1-diphosphate + AMP + 2 H(+). [EC:2.7.6.1, RHEA:15612];The chemical reactions and pathways involving a nucleoside, a nucleobase linked to either beta-D-ribofuranose (a ribonucleoside) or 2-deoxy-beta-D-ribofuranose, (a deoxyribonucleoside),…	IEA	molecular_function;biological_process	ENSRNOG00000010083	365.283	0.264179	0.0760078	3.47568	0.000509558	0.0196443	380.317	357.117	352.387	327.332	389.884	358.123	323.482	348.23	428.746	433.837	238.635	309.654	414.941	401.138	356.639	376.219	410.237	356.832	339.795	356.652	353.799	400.236	400.688	379.109	338.052
ENSRNOG00000012701	Map7	protein_coding	1	p12	15620653	15748203	1	microtubule-associated protein 7 [Source:RGD Symbol;Acc:1308866]	293016	GO:0000226;GO:0015630;GO:0005198;GO:0005829;GO:0030424	microtubule cytoskeleton organization;microtubule cytoskeleton;structural molecule activity;cytosol;axon	A process that is carried out at the cellular level which results in the assembly, arrangement of constituent parts, or disassembly of cytoskeletal structures comprising microtubules and their associated proteins. [GOC:mah];The part of the cytoskeleton (the internal framework of a cell) composed of microtubules and associated proteins. [GOC:jl, ISBN:0395825172];The action of a molecule that contr…	IEA;IBA;IDA	biological_process;cellular_component;molecular_function	ENSRNOG00000012701	99.2558	-0.533195	0.153515	-3.47325	0.000514193	0.0196762	92.7375	98.9724	143.946	129.717	95.4191	78.844	114.17	115.493	98.0539	58.1735	102.272	98.3851	33.5431	80.6757	111.945	107.491	89.2803	137.315	106.892	95.3315	120.252	68.3599	84.3007	104.818	115.007
ENSRNOG00000015229	Zc3h4	protein_coding	1	q21	78354934	78390907	1	zinc finger CCCH-type containing 4 [Source:RGD Symbol;Acc:1596943]	678741	GO:0046872;GO:0005654;GO:0005829	metal ion binding;nucleoplasm;cytosol	Interacting selectively and non-covalently with any metal ion. [GOC:ai];That part of the nuclear content other than the chromosomes or the nucleolus. [GOC:ma, ISBN:0124325653];The part of the cytoplasm that does not contain organelles but which does contain other particulate matter, such as protein complexes. [GOC:hjd, GOC:jl]	IEA	molecular_function;cellular_component	ENSRNOG00000015229	1152.28	-0.20368	0.0586862	-3.47066	0.000519186	0.019806	995.757	978.5	1144.09	1190.76	1067.05	1026.87	1186.1	1212.68	1081.48	1067.83	1229.47	1202.37	1016.23	1155.23	1346.31	1145.7	1015.99	1107.86	1241.86	1131.64	1174.69	1201.81	1223.92	1230.39	1432.36
ENSRNOG00000019265	Pcdh12	protein_coding	18	p11	31414250	31430973	-1	protocadherin 12 [Source:RGD Symbol;Acc:619917]	116808	GO:0016020;GO:0016021;GO:0005509;GO:0007155;GO:0007283;GO:0005886;GO:0007267;GO:0005911;GO:0005887;GO:0007156;GO:0007399;GO:0005977;GO:0016339;GO:0060711	membrane;integral component of membrane;calcium ion binding;cell adhesion;spermatogenesis;plasma membrane;cell-cell signaling;cell-cell junction;integral component of plasma membrane;homophilic cell adhesion via plasma membrane adhesion molecules;nervous system development;glycogen metabolic process;calcium-dependent cell-cell adhesion via plasma membrane cell adhesion molecules;labyrinthine laye…	A lipid bilayer along with all the proteins and protein complexes embedded in it an attached to it. [GOC:dos, GOC:mah, ISBN:0815316194];The component of a membrane consisting of the gene products and protein complexes having at least some part of their peptide sequence embedded in the hydrophobic region of the membrane. [GOC:dos, GOC:go_curators];Interacting selectively and non-covalently with ca…	IEA;NAS;IBA	cellular_component;molecular_function;biological_process	ENSRNOG00000019265	26.2855	-1.10638	0.319493	-3.46292	0.00053435	0.0201974	10.3042	4.08134	24.3026	35.4694	8.20809	15.1988	33.5262	37.6228	8.65182	13.8039	35.1905	23.8195	23.6044	41.4584	24.7666	52.4348	42.9449	30.8258	34.7617	8.97238	44.7217	22.0516	22.8965	34.2864	23.2338
ENSRNOG00000018725	Phkg2	protein_coding	1	q37	199019289	199032052	1	phosphorylase kinase catalytic subunit gamma 2 [Source:RGD Symbol;Acc:620024]	140671	GO:0000166;GO:0004672;GO:0004674;GO:0005524;GO:0016301;GO:0016740;GO:0006468;GO:0016310;GO:0005978;GO:0005516;GO:0005975;GO:0005977;GO:0035556;GO:0018105;GO:0019899;GO:0018107;GO:0004689;GO:0005964;GO:0005829	nucleotide binding;protein kinase activity;protein serine/threonine kinase activity;ATP binding;kinase activity;transferase activity;protein phosphorylation;phosphorylation;glycogen biosynthetic process;calmodulin binding;carbohydrate metabolic process;glycogen metabolic process;intracellular signal transduction;peptidyl-serine phosphorylation;enzyme binding;peptidyl-threonine phosphorylation;pho…	Interacting selectively and non-covalently with a nucleotide, any compound consisting of a nucleoside that is esterified with (ortho)phosphate or an oligophosphate at any hydroxyl group on the ribose or deoxyribose. [GOC:mah, ISBN:0198547684];Catalysis of the phosphorylation of an amino acid residue in a protein, usually according to the reaction: a protein + ATP = a phosphoprotein + ADP. [MetaCy…	IEA;IBA;IDA	molecular_function;biological_process;cellular_component	ENSRNOG00000018725	420.043	0.285298	0.0823723	3.46352	0.00053316	0.0201974	429.028	456.089	414.078	417.526	479.147	546.208	405.033	391.102	479.695	522.576	360.702	347.972	429.849	438.114	371.499	397.193	510.819	383.922	334.581	422.823	328.953	401.339	420.463	423.192	389.166
ENSRNOG00000020250	Pcgf6	protein_coding	1	q54	266811420	266830976	-1	polycomb group ring finger 6 [Source:RGD Symbol;Acc:1306904]	309457	GO:0005634;GO:0046872;GO:0006351;GO:0006355;GO:0003674;GO:0008150;GO:0005575;GO:0045892;GO:0031519;GO:0035102;GO:0036353;GO:0000977;GO:0001227;GO:0000122	nucleus;metal ion binding;transcription, DNA-templated;regulation of transcription, DNA-templated;molecular_function;biological_process;cellular_component;negative regulation of transcription, DNA-templated;PcG protein complex;PRC1 complex;histone H2A-K119 monoubiquitination;RNA polymerase II regulatory region sequence-specific DNA binding;transcriptional repressor activity, RNA polymerase II tra…	A membrane-bounded organelle of eukaryotic cells in which chromosomes are housed and replicated. In most cells, the nucleus contains all of the cell's chromosomes except the organellar chromosomes, and is the site of RNA synthesis and processing. In some species, or in specialized cell types, RNA metabolism or DNA replication may be absent. [GOC:go_curators];Interacting selectively and non-covale…	IEA;ND;ISS	cellular_component;molecular_function;biological_process	ENSRNOG00000020250	80.5543	0.468046	0.13515	3.46317	0.000533846	0.0201974	113.346	122.44	73.8424	65.8718	84.1329	83.5936	77.0196	75.2456	121.125	95.6412	61.5833	71.4586	99.387	75.0733	66.3745	83.8956	106.797	68.1905	75.6066	74.0221	62.6104	65.0522	64.5264	66.6135	60.4079
[truncated: 12,515 more rows]
